# Supplementary material for: RNA-seq analysis of gene expression changes during pupariation in Bactrocera dorsalis (Hendel) (Diptera: Tephritidae)
Source: BMC Genomics. 2018 Sep 21;19:693. doi: 10.1186/s12864-018-5077-z (PMC6150976; doi:10.1186/s12864-018-5077-z)
Supplement: Supplementary file 4 — Table S3. All genes FPKM value during the pupariation in Bactrocera dorsalis. (XLSX 1346 kb) [file 12864_2018_5077_MOESM4_ESM.xlsx]

## Sheet: Sheet1
Table S3 All genes FPKM value during the pupariation of Bactrocera dorsalis.
#ID	WS-1	WS-2	WS-3	LWS-1	LWS-2	LWS-3	WPS-1	WPS-2	WPS-3
41	58.2421	54.8886	51.3162	29.3182	26.5581	30.2515	20.2115	24.2244	22.3299
Adf1	9.29799	9.19007	8.34558	13.3322	12.6475	15.4287	16.4959	14.5598	14.8522
Akt1	27.4726	32.9056	31.7507	30.6735	32.8711	29.4115	30.2959	29.9722	28.9238
Bab2	0.866103	0.589507	0.536072	0.848711	1.09837	1.63661	1.03301	0.832788	1.05433
Bactrocera_dorsalis_newGene_1001	0.588444	0.675442	0.408145	0.635454	0.976822	0.435256	1.00808	1.0216	0.353629
Bactrocera_dorsalis_newGene_1006	22.056	27.6335	34.4889	22.1183	17.1931	19.6169	13.6068	20.1351	20.7111
Bactrocera_dorsalis_newGene_101	11.0904	4.1604	13.5224	11.9105	7.60651	12.189	6.46137	13.2895	15.1284
Bactrocera_dorsalis_newGene_1024	7.47189	8.45222	8.26141	6.92216	7.69216	7.53873	7.96199	6.39501	5.69451
Bactrocera_dorsalis_newGene_1028	35.401	35.1957	39.3613	22.1714	27.4927	24.0145	22.7357	23.5761	20.8092
Bactrocera_dorsalis_newGene_1038	0.301184	0	0.491653	0.336182	0.343695	0.41134	0.479384	0.551223	1.39443
Bactrocera_dorsalis_newGene_1041	0.268983	0.167386	0.593742	0.590155	0.732564	1.53442	0.722596	1.21539	0.668085
Bactrocera_dorsalis_newGene_1046	3.07596	0.691536	2.92704	1.20919	2.41366	2.64427	1.56617	1.28383	2.96347
Bactrocera_dorsalis_newGene_1047	0.166541	0.121812	1.52076	0.220437	0.357094	0.347883	0	0.379323	0.177167
Bactrocera_dorsalis_newGene_1055	28.6262	36.5726	36.9929	38.3507	29.9091	38.9258	30.9254	39.5521	41.0403
Bactrocera_dorsalis_newGene_1060	0.715793	1.04139	0.678397	1.54409	0.600772	1.35677	3.18417	2.65316	2.05194
Bactrocera_dorsalis_newGene_1061	0.0708771	2.46541	0.00667438	0.567209	1.06761	0.000274664	2.15364	1.9259	1.71393
Bactrocera_dorsalis_newGene_1062	0.0793735	1.37e-37	0.841108	0.406988	0.479365	0.143108	0.486691	0.264658	0.204408
Bactrocera_dorsalis_newGene_1068	4.23e-05	0.000204806	16.8739	14.9748	9.88223	18.8048	3.89657	21.9837	0.000969141
Bactrocera_dorsalis_newGene_1069	8.03956	5.91746	6.82343	3.08548	4.60298	3.99877	6.16672	3.51265	4.3119
Bactrocera_dorsalis_newGene_1086	1.30725	0.865601	2.39151	0	0	0	0	0	0
Bactrocera_dorsalis_newGene_1099	0.803005	2.7858	1.53357	1.30983	2.88066	1.79013	1.95888	2.70265	2.76585
Bactrocera_dorsalis_newGene_110	7.5139	5.80269	7.95759	4.98378	5.42884	7.25155	4.5214	5.03592	6.97346
Bactrocera_dorsalis_newGene_1100	0	0.219954	0	0.232712	1.20892	0.0970844	0.237836	0.271015	0.156845
Bactrocera_dorsalis_newGene_1120	1.88069	1.90432	1.8372	1.97237	3.16991	2.65338	1.98548	2.80864	2.08303
Bactrocera_dorsalis_newGene_1145	1.3205	0	0	0.94664	0	0.36903	0.370247	0.149107	0
Bactrocera_dorsalis_newGene_1150	0.350303	1.06047	0.38647	0.28583	0.497735	0.687384	0.0722566	0.915145	0.625599
Bactrocera_dorsalis_newGene_1152	0.552788	3.4e-06	0.60256	8.14e-06	0.131872	2.09e-06	2e-06	4.26e-05	0.197048
Bactrocera_dorsalis_newGene_1160	2.01928	2.15622	1.75776	1.91755	2.29912	3.24366	2.27055	2.47921	2.60936
Bactrocera_dorsalis_newGene_1161	1.4817	1.62003	2.35601	2.04635	1.85977	2.97773	1.40064	0.991332	1.51915
Bactrocera_dorsalis_newGene_1162	2.42956	2.00927	2.3699	1.49751	2.70193	1.97144	1.40287	2.26806	2.32726
Bactrocera_dorsalis_newGene_1179	0.169968	0.49894	1.08498	1.91379	0.294997	0.355609	0.821148	0.15815	0
Bactrocera_dorsalis_newGene_1189	10.5295	11.8247	13.8082	11.0861	11.3213	10.258	9.29444	9.20689	10.8924
Bactrocera_dorsalis_newGene_119	0.118571	1.14408	0	0.783958	0.355185	0.494527	0.247277	1.16137	0.313068
Bactrocera_dorsalis_newGene_1190	2.96663	0.532292	1.05506	0.472634	0.568552	1.78154	3.58075	2.21212	0.581309
Bactrocera_dorsalis_newGene_1211	0.779295	3.90771	0.204509	0.840942	1.38501	1.44e-13	0.419903	0.32467	3.27e-11
Bactrocera_dorsalis_newGene_1214	2.31735	3.03225	2.38112	3.11268	3.57188	3.75019	3.94222	3.84007	3.80443
Bactrocera_dorsalis_newGene_1215	14.8251	14.5696	12.519	6.96479	9.55098	11.7179	13.5196	12.7695	9.37
Bactrocera_dorsalis_newGene_1219	3.36082	2.9898	3.29865	2.32145	2.53421	2.37854	1.6269	1.62674	1.59107
Bactrocera_dorsalis_newGene_123	1.37375	0.482295	0.207648	0.451719	1.99064	0.17187	0.624421	1.53295	1.05963
Bactrocera_dorsalis_newGene_1231	1.48465	1.37599	1.39454	1.05354	1.56243	1.24486	2.11023	1.02207	0.800395
Bactrocera_dorsalis_newGene_1241	8.92957	3.20372	8.12606	7.64173	3.80275	7.94197	10.183	10.5317	11.3548
Bactrocera_dorsalis_newGene_1250	1.06017	1.96392	0.999788	0.905579	1.17433	1.20088	0.784491	1.20081	1.10943
Bactrocera_dorsalis_newGene_1251	1.04983	2.27219	0.953031	1.14011	1.33983	0.954816	0.923922	1.74862	1.69539
Bactrocera_dorsalis_newGene_1259	122.85	129.425	129.879	115.329	97.2536	106.773	100.051	110.075	101.255
Bactrocera_dorsalis_newGene_126	1.1229	1.64276	2.12288	1.42357	1.69729	1.59228	2.46322	1.50303	1.73469
Bactrocera_dorsalis_newGene_1278	0.368353	1.48302	1.56814	0.577265	0.750635	1.37268	0.144375	0.889884	2.91971
Bactrocera_dorsalis_newGene_1293	0.808608	1.15134	0.623571	1.35429	1.22767	1.92538	0.355892	4.5e-12	0.945966
Bactrocera_dorsalis_newGene_1318	0.3381	1.52177	0.0966486	0.809239	0.95347	1.3574	1.55628	1.23603	0.335429
Bactrocera_dorsalis_newGene_133	15.4736	50.8401	10.3993	9.93968	22.1691	17.8342	31.4205	29.5452	25.2364
Bactrocera_dorsalis_newGene_1335	37.7754	39.0267	41.7728	27.8266	33.7949	36.5588	33.5861	27.2447	28.1195
Bactrocera_dorsalis_newGene_1339	1.41833	3.16058	1.91864	2.72288	2.05479	3.97982	3.18979	2.0324	7.46756
Bactrocera_dorsalis_newGene_1344	0.185533	0.386599	0.0850382	0.326071	0.501689	0.546486	0.798317	1.13199	0.403723
Bactrocera_dorsalis_newGene_1349	30.3909	60.4925	62.9015	18.8128	6.36842	13.5167	8.71824	10.9285	6.8757
Bactrocera_dorsalis_newGene_1354	1.08477	0.873239	3.90367	0.992495	2.62158	1.8628	1.4772	1.40241	2.18474
Bactrocera_dorsalis_newGene_1357	0.830666	0	1.01093	1.02114	1.77598	1.45251	2.14246	1.45718	0.653489
Bactrocera_dorsalis_newGene_1359	0.167504	0.310569	0.0834062	0.336617	0.616732	0.104846	2.7656	0.443534	0.294475
Bactrocera_dorsalis_newGene_1374	7.76045	9.18498	8.45773	5.73915	11.1694	6.01676	3.81904	8.29709	5.933
Bactrocera_dorsalis_newGene_1385	4.9e-05	2.14418	1.66867	1.24758	1.50797	2.46118	3.02194	0.000149332	1.70467
Bactrocera_dorsalis_newGene_1387	0.32812	0.824563	6.29749	4.04745	7.23208	2.26409	0.755209	1.87903	2.18854
Bactrocera_dorsalis_newGene_1390	3.74989	4.01305	2.20139	2.80675	3.39741	2.64219	6.58089	3.1768	2.93499
Bactrocera_dorsalis_newGene_1395	4.61123	3.25196	4.18846	3.16929	4.20549	3.73316	4.97385	6.27957	5.80356
Bactrocera_dorsalis_newGene_1410	7.00991	7.78815	3.84873	2.6946	3.0559	3.8732	2.39091	4.60053	3.1832
Bactrocera_dorsalis_newGene_1437	1.19008	0	2.01769	0.70093	2.74054	13.2267	0	0	0.825425
Bactrocera_dorsalis_newGene_1443	3.43001	3.13407	2.77109	3.279	3.56919	4.91995	2.38636	3.77109	2.6422
Bactrocera_dorsalis_newGene_1453	70.9761	99.5354	83.3151	1.68757	2.5037	1.40539	1.10603	1.29145	0.7453
Bactrocera_dorsalis_newGene_1457	0.0396971	0.0552298	0.147723	0.36856	0.160341	0.399312	0.0710338	0.136507	0.478003
Bactrocera_dorsalis_newGene_1461	3.16336	2.90526	3.54713	4.56011	4.36784	3.60992	11.9237	11.8511	12.0666
Bactrocera_dorsalis_newGene_1474	490.735	518.637	461.758	172.583	279.841	276.554	126.43	190.032	164.619
Bactrocera_dorsalis_newGene_1479	24.1668	29.0432	26.5329	27.772	22.8615	22.9453	29.4285	26.691	29.3928
Bactrocera_dorsalis_newGene_148	0.0634077	0.72939	0.549579	0.609734	0.473	0.955702	0.633519	0.151481	0.174604
Bactrocera_dorsalis_newGene_1496	0.545097	2.3178	0.172548	1.49862	1.56594	1.05188	0.580794	0.375955	1.09007
Bactrocera_dorsalis_newGene_1497	103.836	89.0232	103.854	129.563	135.472	115.955	127.278	117.117	111.115
Bactrocera_dorsalis_newGene_1507	24.0704	31.0465	39.5772	7.0968	13.1304	17.0339	3.26865	5.38077	9.09067
Bactrocera_dorsalis_newGene_1509	0.437115	0.0999477	0.120272	0.355106	0.316269	0.682438	0.260615	0.185748	0.790906
Bactrocera_dorsalis_newGene_1517	0	0	0	0	0	0	16.9001	2.78854	1.59797
Bactrocera_dorsalis_newGene_1519	7.959	7.15521	10.1202	5.4287	8.51987	5.8574	7.61743	6.61879	4.5847
Bactrocera_dorsalis_newGene_1522	189.984	210.238	189.473	88.459	30.5021	109.613	47.7144	26.5351	25.1364
Bactrocera_dorsalis_newGene_1524	38.389	53.4077	54.8316	47.1529	60.2568	22.2897	19.0898	32.5135	57.552
Bactrocera_dorsalis_newGene_1530	13.2451	11.2867	12.0639	13.6479	10.65	13.2283	10.6642	12.3042	12.2546
Bactrocera_dorsalis_newGene_1536	2.37119	0.0136412	0.00109575	0.372119	0.408904	1.62492	1.04693	1.4966	0.000536191
Bactrocera_dorsalis_newGene_1549	3.7444	5.79374	9.70767	14.5621	8.41025	7.71023	5.43342	8.62378	4.81093
Bactrocera_dorsalis_newGene_1556	2.90038	0	2.17023	1.96042	0.74263	1.47894	4.51138	0.533069	3.67777
Bactrocera_dorsalis_newGene_1573	134.555	117.329	84.9797	18.2629	36.0239	6.26528	1.22501	10.1252	2.34829
Bactrocera_dorsalis_newGene_1584	0.29376	4.13e-07	0.0195885	4.22e-06	7.67e-07	0.00075963	1.4e-06	0.000101404	3.82e-07
Bactrocera_dorsalis_newGene_1594	2.29092	2.50782	1.11551	4.86295	4.07036	5.40304	3.26411	4.81503	3.832
Bactrocera_dorsalis_newGene_1597	1.97677	0.667598	0	2.40517	1.93983	1.40737	0.860871	4.11137	0.474414
Bactrocera_dorsalis_newGene_1600	1.62122	1.95646	1.66089	3.18755	2.56514	1.68464	3.14177	2.564	2.09197
Bactrocera_dorsalis_newGene_1602	0	0	0	2.6668	12.046	19.4234	0	2.76097	3.12688
Bactrocera_dorsalis_newGene_1605	0.128933	0.257843	0.239007	0.889541	0.372863	0.654848	0	0.674971	0.522537
Bactrocera_dorsalis_newGene_1614	2.45354	0.976081	0.786814	0.803988	1.68865	0.670758	1.06379	0.509549	1.40983
Bactrocera_dorsalis_newGene_1618	1.67872	1.08296	1.32782	2.65618	1.58329	1.46577	1.03576	1.06259	2.15526
Bactrocera_dorsalis_newGene_1619	8.27746	8.87302	8.29453	6.22467	6.17245	8.25066	8.07397	7.38091	5.63735
Bactrocera_dorsalis_newGene_1622	1.59664	1.76339	1.74922	2.58064	1.30929	1.36433	2.07062	1.73513	2.00153
Bactrocera_dorsalis_newGene_1626	0.933459	1.07309	2.12112	1.18122	0.632579	0.553671	0.794838	1.37144	0.253731
Bactrocera_dorsalis_newGene_1628	506.678	807.12	544.694	126.663	106.918	89.6385	105.512	134.048	122.828
Bactrocera_dorsalis_newGene_1629	17.0887	6.69607	8.74838	19.7647	12.3254	20.2356	19.34	16.2443	16.3415
Bactrocera_dorsalis_newGene_1630	959.604	227.644	131.68	4690.32	211.071	2668.3	1328.35	1783.5	1120.92
Bactrocera_dorsalis_newGene_1632	139.836	4.89139	65.7742	3.08652	6.97748	16.9221	75.8553	14.3224	13.9894
Bactrocera_dorsalis_newGene_1649	4.42725	3.36653	4.15912	5.75652	6.09165	9.03792	5.23352	5.89001	6.34897
Bactrocera_dorsalis_newGene_1651	5.00939	7.73216	6.26397	3.70086	3.70835	3.41406	1.6381	2.3452	1.77451
Bactrocera_dorsalis_newGene_1657	4.47745	5.82537	13.2474	4.41455	3.57569	1.90981	7.21224	2.39139	2.14917
Bactrocera_dorsalis_newGene_1658	73.205	105.424	87.5219	29.5802	28.032	26.3371	23.0332	29.2703	26.9345
Bactrocera_dorsalis_newGene_166	7.87202	8.40645	8.73961	4.76869	3.06573	3.70406	4.16104	3.24346	3.31997
Bactrocera_dorsalis_newGene_1664	0.247495	1.70571	1.11394	1.99086	3.22763	3.66744	2.07166	1.72641	1.60093
Bactrocera_dorsalis_newGene_1668	1.31906	0.886237	1.44776	3.25336	3.69417	2.93847	1.94091	3.20178	1.8155
Bactrocera_dorsalis_newGene_1669	9.53489	10.5221	12.7155	1.87754	0.934561	0.374888	2.75622	0	1.14415
Bactrocera_dorsalis_newGene_1671	3.57604	3.38685	2.6	4.36687	4.22973	5.26306	10.3458	8.87775	8.92518
Bactrocera_dorsalis_newGene_1672	124.859	286.04	159.885	17.7999	23.6715	18.3894	25.6819	13.4398	15.8185
Bactrocera_dorsalis_newGene_168	0	0.105289	0.0835477	0	0.122058	0.215252	0	0.857206	0.152641
Bactrocera_dorsalis_newGene_1683	10.0823	9.58791	18.2346	4.33212	4.56113	5.71676	3.9131	3.30795	2.77459
Bactrocera_dorsalis_newGene_169	9.27718	11.4256	26.4426	0	19.69	21.9282	17.8585	3.86748	11.5753
Bactrocera_dorsalis_newGene_1691	12.2151	0	0	0.399096	0	0	6.15806	0	1.85206
Bactrocera_dorsalis_newGene_1693	60.2855	85.8344	51.0709	214.215	101.999	201.07	195.756	360.964	279.65
Bactrocera_dorsalis_newGene_1696	7.76921	4.82656	10.8658	0	0.362539	0	1.18713	1.14985	0
Bactrocera_dorsalis_newGene_1745	1.44502	0.940892	1.31656	1.19062	0.944156	0.5975	0.450838	0.920233	0.532975
Bactrocera_dorsalis_newGene_1748	0.45559	0.261665	0.365809	0.51608	1.26023	0.995067	0.341498	0.778308	1.16565
Bactrocera_dorsalis_newGene_1751	1928.94	4415.3	2565.68	15.492	8.9564	14.734	11.1637	13.3103	8.3865
Bactrocera_dorsalis_newGene_1758	2.09225	1.93818	2.53445	1.98058	1.66566	2.30383	1.30436	3.48839	2.87612
Bactrocera_dorsalis_newGene_1759	2357.74	2775.36	2839.18	729.859	439.09	501.001	326.827	424.48	393.609
Bactrocera_dorsalis_newGene_1760	1658.49	2154.3	2224.12	725.714	651.662	641.43	684.832	626.954	541.911
Bactrocera_dorsalis_newGene_1773	3.50479	4.08428	4.41935	4.61705	6.00911	4.35529	5.45457	3.95856	2.68337
Bactrocera_dorsalis_newGene_1774	5.02614	6.34075	4.96922	14.8333	11.9913	16.9541	5.98878	8.42844	7.30874
Bactrocera_dorsalis_newGene_1783	5.61692	5.00664	8.20303	7.37212	9.01244	4.13445	9.38811	2.92627	1.87406
Bactrocera_dorsalis_newGene_1790	151.231	118.523	72.9768	2.28138	10.0785	5.15267	1.79415	4.78998	2.65908
Bactrocera_dorsalis_newGene_1799	0	0.663827	2.19518	1.32667	0.28117	0	0.158644	4.14396	1.40727
Bactrocera_dorsalis_newGene_180	40.0328	38.0246	43.8326	46.9506	48.5384	49.1822	51.4608	49.5635	44.3229
Bactrocera_dorsalis_newGene_1812	19.4863	12.5858	13.3829	4.36421	3.14569	2.43875	0.681225	1.39458	2.00124
Bactrocera_dorsalis_newGene_1831	2.06997	2.16547	2.07032	2.89485	2.28004	2.94736	3.62431	1.95376	2.84802
Bactrocera_dorsalis_newGene_1833	3.34032	3.93837	1.48264	0.720074	0.66129	0.873278	2.97539	6.04919	3.0773
Bactrocera_dorsalis_newGene_1834	2.60577	1.41702	0.595429	2.76091	4.93633	2.82953	2.52651	0.31056	0.875001
Bactrocera_dorsalis_newGene_1844	1.74285	0.199474	0.649013	1.32422	0.113902	0.540315	1.15877	0.493125	0.570156
Bactrocera_dorsalis_newGene_1852	2.57e-06	3.2e-05	2.61273	15.7149	1.66543	17.2491	21.2438	29.3026	20.0776
Bactrocera_dorsalis_newGene_186	9.70679	9.38079	8.35278	9.06603	6.26704	7.35128	9.64387	5.38036	10.1573
Bactrocera_dorsalis_newGene_1871	0.00964212	4.07e-05	0.000145982	3.1e-05	0.000172553	5.87e-05	0.714451	0.894413	7.68e-05
Bactrocera_dorsalis_newGene_1872	51.277	17.5607	43.9174	97.224	93.7498	93.1365	49.5517	89.1003	59.3526
Bactrocera_dorsalis_newGene_1876	5.31485	5.8879	4.41383	10.5974	10.5851	9.73649	5.7866	10.8129	6.08019
Bactrocera_dorsalis_newGene_188	3.04908	4.0846	0.209705	1.8706	0.567853	1.03564	2.5201	2.41381	2.45902
Bactrocera_dorsalis_newGene_1897	1.45141	1.07948	1.47895	1.05822	0.974898	2.41398	0.629515	1.08503	1.36495
Bactrocera_dorsalis_newGene_1899	1.2849	1.35809	1.54577	2.16317	1.68418	1.6421	1.43656	1.50727	1.45716
Bactrocera_dorsalis_newGene_1903	21.8482	27.6313	24.5385	25.8849	20.0768	22.3777	25.1116	22.7002	27.2622
Bactrocera_dorsalis_newGene_1904	3.33811	7.08559	6.59269	1.64851	4.27569	3.81511	2.90332	1.55659	3.05249
Bactrocera_dorsalis_newGene_1911	0	0.79435	0.135694	2.94249	0.722791	2.95723	0.705575	0.293409	1.36321
Bactrocera_dorsalis_newGene_1916	216.121	219.72	178.387	19.4465	49.3305	9.15876	26.5598	18.483	15.6752
Bactrocera_dorsalis_newGene_1935	6.52823	6.95219	8.17215	7.28703	6.94823	7.39672	5.70211	5.83777	6.46675
Bactrocera_dorsalis_newGene_194	1.57065	1.80037	1.29125	2.18666	2.16668	3.67677	1.67344	1.52194	1.79317
Bactrocera_dorsalis_newGene_1944	101.347	87.9128	159.628	123.624	96.6954	60.9354	72.5539	85.5686	74.2913
Bactrocera_dorsalis_newGene_1945	5.19129	7.42706	26.0931	19.9583	8.69903	9.11446	0	19.5958	1.31875
Bactrocera_dorsalis_newGene_1946	42.6495	59.2496	78.3626	18.0303	14.0416	13.4026	11.9839	14.8259	13.6533
Bactrocera_dorsalis_newGene_1952	0.0650154	0.38698	0.236051	0.63278	0.603475	0.987777	1.05902	0.295064	0.480259
Bactrocera_dorsalis_newGene_1960	39.5978	51.0889	56.4463	13.0162	16.8748	7.24921	6.21538	13.2301	4.68744
Bactrocera_dorsalis_newGene_1969	118.457	135.542	126.745	132.741	169.446	91.5499	165.42	181.726	148.17
Bactrocera_dorsalis_newGene_1983	4.50418	0.804492	4.08172	5.99675	7.68701	6.6995	4.41072	2.98058	2.68044
Bactrocera_dorsalis_newGene_1992	1.46551	2.80957	1.82452	1.24916	0.969385	1.56993	1.41716	0.880111	1.00442
Bactrocera_dorsalis_newGene_1999	2.47085	3.48939	2.50096	2.59223	1.7916	2.32621	1.76037	2.51765	2.41877
Bactrocera_dorsalis_newGene_2019	28.0054	10.9688	34.7463	16.1679	44.3854	10.9596	27.4315	20.0899	25.0391
Bactrocera_dorsalis_newGene_2028	166.913	241.342	296.998	114.307	122.719	53.7937	151.447	197.498	117.906
Bactrocera_dorsalis_newGene_2029	0.555913	0.213658	2.13382	0.244032	0	1.04229	3.23063	3.109	1.41202
Bactrocera_dorsalis_newGene_2043	25.2236	23.4298	38.2987	8.92995	11.6156	11.4026	9.5232	5.96059	17.3235
Bactrocera_dorsalis_newGene_2048	0.304828	0.692042	0.824843	2.57451	3.87887	1.51973	2.76771	1.90256	0.85178
Bactrocera_dorsalis_newGene_2060	11.1285	8.59308	10.3624	21.6794	19.8028	18.3588	40.6276	23.8716	20.4118
Bactrocera_dorsalis_newGene_2061	13.96	17.5999	11.1403	15.4434	16.0015	14.5293	24.9597	19.8327	12.815
Bactrocera_dorsalis_newGene_2062	30.1559	35.0894	42.8866	8198.26	9046.71	9434.6	15529.8	12149.3	12095.2
Bactrocera_dorsalis_newGene_2074	9.42e-05	1.7217	1.30725	7.80528	3.29501	5.51599	4.93977	7.97453	1.46545
Bactrocera_dorsalis_newGene_2087	12.9384	7.84283	4.78986	1406.26	1519.74	1391.26	3151.71	2534.27	2095.07
Bactrocera_dorsalis_newGene_2088	37.8497	24.9565	50.33	52.0095	22.2853	33.8477	24.6355	7.15553	8.52586
Bactrocera_dorsalis_newGene_2089	0	0.619609	0.510969	42.5168	21.329	21.1229	77.0222	53.7984	31.8499
Bactrocera_dorsalis_newGene_2090	20.7721	10.0169	13.8733	469.442	375.668	541.312	615.144	561.159	551.258
Bactrocera_dorsalis_newGene_2091	17.0782	8.46285	12.6188	603.846	348.047	461.244	1302.36	735.207	991.491
Bactrocera_dorsalis_newGene_2092	0.207898	0	0.563514	9.67926	16.9732	11.514	43.9484	29.7567	24.3537
Bactrocera_dorsalis_newGene_2099	31.9581	26.1856	24.5609	35.2855	26.9944	38.2452	37.4394	39.7718	33.4687
Bactrocera_dorsalis_newGene_2105	6.89598	13.7945	7.85753	24.7705	20.7317	20.2243	39.0831	20.5605	24.1411
Bactrocera_dorsalis_newGene_2106	2.16285	1.42296	3.06945	1.28684	1.27859	1.36121	1.38926	2.3362	1.08528
Bactrocera_dorsalis_newGene_211	2.58901	1.96706	2.37705	3.93685	3.02661	3.85218	4.11915	3.84065	4.25261
Bactrocera_dorsalis_newGene_2112	9.16e-20	0.223811	0	0.171173	0.6723	9.46e-25	3.267	1.41e-09	4.39e-13
Bactrocera_dorsalis_newGene_2113	4.69162	0.572937	1.61892	1.70944	5.23098	5.72748	3.39304	1.73935	0.892174
Bactrocera_dorsalis_newGene_2114	1.65244	1.21976	0.543003	0.889593	0.323476	0.972947	1.68046	0.643901	1.65093
Bactrocera_dorsalis_newGene_2119	2.71083	4.56594	3.12669	5.3882	6.36328	3.85402	6.38685	7.42187	4.72814
Bactrocera_dorsalis_newGene_2123	0.379412	0	0.117462	0	0.750443	0	1.33403	0.627031	0.623811
Bactrocera_dorsalis_newGene_2131	1.7795	1.11157	1.80092	0.775574	1.57353	1.51888	2.35292	1.27352	1.23693
Bactrocera_dorsalis_newGene_2136	0.864801	1.08203	3.12128	3.0379	8.14653	7.764	6.54906	6.2751	5.08703
Bactrocera_dorsalis_newGene_2137	0.676294	0	0.727625	0.886599	1.31877	0.974676	1.4885	1.09314	0.507487
Bactrocera_dorsalis_newGene_2169	3.47319	0.34012	1.2954	0	0.614065	0.251924	0.879541	0.42813	0.745539
Bactrocera_dorsalis_newGene_2170	15.0877	14.1887	14.3864	13.3938	17.6195	13.168	14.2351	16.5888	16.8549
Bactrocera_dorsalis_newGene_2182	14.4624	1.21254	25.2329	36.754	23.8464	61.6666	37.5856	52.7368	14.7349
Bactrocera_dorsalis_newGene_2187	0.106742	1.31e-05	0.0609261	1.3272	0.509503	0.419237	1.02778	1.19488	1.43803
Bactrocera_dorsalis_newGene_2189	7.97333	9.6604	8.4769	8.45648	8.2607	9.58833	10.5677	6.23729	10.389
Bactrocera_dorsalis_newGene_2190	0	0	0	0.0732381	2.14325	0	3.66208	0.166271	0
Bactrocera_dorsalis_newGene_2202	0.436473	0.370426	1.25011	1.5094	1.07827	1.06447	0.437791	0.719944	0.742991
Bactrocera_dorsalis_newGene_2215	0.564738	0.930887	0.296808	1.12572	0.950713	1.26198	0.483401	1.14292	0.926652
Bactrocera_dorsalis_newGene_2229	10.9427	12.8243	15.5854	9.60785	9.42724	9.67221	9.21101	9.27151	11.1164
Bactrocera_dorsalis_newGene_2236	33.5512	9.80908	12.7382	37.4522	40.0274	29.8523	17.2055	16.0971	12.6799
Bactrocera_dorsalis_newGene_2245	1.79522	1.71268	2.75931	2.3737	4.11184	4.81228	3.14268	3.16763	1.90081
Bactrocera_dorsalis_newGene_2249	0	0	0	0	0.220522	0	0.996911	1.78252	0
Bactrocera_dorsalis_newGene_2250	0.403314	0.44458	0.932177	1.22316	0.682602	0.153615	0.898427	1.00933	0.800624
Bactrocera_dorsalis_newGene_2254	0.371585	1.31177	0.0928423	0.0620492	0.673992	0.148828	0.207291	0.199308	0.921722
Bactrocera_dorsalis_newGene_2261	0.169441	0.735214	0.438292	0.397495	0.0950076	7.41e-07	1.33e-05	0.879402	0.00486787
Bactrocera_dorsalis_newGene_2262	0.199229	0	0.372162	0.163754	3.97638	0	0.187316	0.179869	0
Bactrocera_dorsalis_newGene_2264	0	0	0	0.189123	0	0	0.265802	0.706482	1.26724
Bactrocera_dorsalis_newGene_2279	1.62005	0.37123	0.0353682	0.0967592	0.952198	0.951421	4.4e-05	0.330726	1.72464
Bactrocera_dorsalis_newGene_2288	15.1789	26.6671	22.5831	12.5411	11.8502	13.5319	9.5322	12.4958	12.6398
Bactrocera_dorsalis_newGene_2292	1.36383	1.38253	0.978032	1.68357	0.815899	1.0496	1.71761	1.3816	0.936206
Bactrocera_dorsalis_newGene_2297	9.24e-34	4.25274	4.11933	4.78297	4.41665	8.11048	2.31015	3.36459	6.42257
Bactrocera_dorsalis_newGene_2309	1.67782	1.57e-41	8.34e-82	2.87e-26	2.54e-99	1.20661	4.19e-99	2.13e-115	8.35e-22
Bactrocera_dorsalis_newGene_2314	5.44266	8.69603	8.85679	3.85327	4.22791	3.91925	6.36678	4.38593	5.47761
Bactrocera_dorsalis_newGene_2315	0.0190244	0	0	1.77524	0.558607	2.57781	0.279935	0.678337	0.847638
Bactrocera_dorsalis_newGene_2316	0.276748	0.405337	0	0.372508	0.0783686	0.0918481	0.872796	0.252585	0.195182
Bactrocera_dorsalis_newGene_2317	0.172387	0.08526	0.236032	0	0.398204	0.55169	1.04417	1.41532	0.249414
Bactrocera_dorsalis_newGene_2329	2.41717	3.03736	1.2397	1.58011	2.99396	3.08618	2.09563	5.30521	1.86157
Bactrocera_dorsalis_newGene_2331	0.663265	4.02948	1.43e-84	3.79719	3.09216	0.334785	0.264955	4.24107	6.89e-123
Bactrocera_dorsalis_newGene_2351	9.74e-07	3.22e-08	2.97e-06	1.19536	0.0447653	1.16805	1.4e-05	0.302154	2.59e-05
Bactrocera_dorsalis_newGene_2352	2.41069	1.95654	2.49574	4.22012	5.68133	3.5493	3.81165	2.89666	3.48605
Bactrocera_dorsalis_newGene_2365	17.951	0	2.86498	0	1.81689	0	0	9.24384	0
Bactrocera_dorsalis_newGene_2381	30.2978	28.4681	20.7403	19.7775	26.031	30.7594	16.9204	22.6821	23.7823
Bactrocera_dorsalis_newGene_2406	0	0	0.0758447	0.730493	0.485288	0.387677	0.478583	0.513704	0.728986
Bactrocera_dorsalis_newGene_2415	9.42977	8.05177	10.1229	22.1555	19.8746	13.8422	21.4597	19.5619	19.4271
Bactrocera_dorsalis_newGene_2424	3.799	6.20134	1.2749	2.37283	3.34337	2.5256	2.67587	2.72066	2.76327
Bactrocera_dorsalis_newGene_2431	4.45e-61	2.46071	1.78435	1.89e-91	2.88e-258	0.341473	0.521484	0.500295	6.54e-73
Bactrocera_dorsalis_newGene_2432	1.45787	1.88865	1.28293	1.10853	2.50007	0.755534	1.73855	0.590799	0.649438
Bactrocera_dorsalis_newGene_2433	23.534	23.1542	22.4644	11.985	10.2596	8.75749	7.5195	6.35114	6.70967
Bactrocera_dorsalis_newGene_2449	1.06288	1.16117	1.37634	1.07465	0.716242	1.3788	1.42966	0.93203	1.02334
Bactrocera_dorsalis_newGene_2456	6.36882	10.1327	4.02278	4.76506	2.77078	6.22022	1.32788	2.09027	1.45378
Bactrocera_dorsalis_newGene_247	1.74861	0.356476	0.668448	0.709761	0.479748	0.646098	0.469972	0.444238	1.79561
Bactrocera_dorsalis_newGene_2471	0	0	0	18.6178	6.92609	10.1099	33.6171	35.784	26.2677
Bactrocera_dorsalis_newGene_2476	3.38536	5.75485	3.11977	2.95952	3.34781	2.12655	2.04652	2.71259	2.66954
Bactrocera_dorsalis_newGene_2477	3.71388	2.37474	3.09845	4.02461	3.33849	2.63783	4.22476	5.54789	3.60856
Bactrocera_dorsalis_newGene_2486	0.159951	0.168161	0.0417479	0.387787	0.689734	0.602762	0.628609	0.226463	0.72273
Bactrocera_dorsalis_newGene_2495	0.723288	0	0.152681	0.312748	1.07103	1.78671	1.80545	1.504	0.930736
Bactrocera_dorsalis_newGene_2504	0.198655	0.480118	1.32e-06	1.41725	1.32259	1.40331	0.3247	1.06486	2.14039
Bactrocera_dorsalis_newGene_2519	31.9619	28.578	26.739	5.27797	5.7172	1.14492	0	1.52163	2.04263
Bactrocera_dorsalis_newGene_2520	14.5329	2.06205	9.84537	40.8999	49.3837	52.9928	12.3734	47.8766	34.0417
Bactrocera_dorsalis_newGene_2521	5.75963	7.00088	5.68949	14.6147	10.0946	15.4782	2.66848	5.8601	5.9808
Bactrocera_dorsalis_newGene_2543	1.4411	0	0	0.132903	0	0	0	0	0
Bactrocera_dorsalis_newGene_2549	12.4066	17.415	18.1859	23.7861	24.9145	18.5047	25.47	18.4799	19.8812
Bactrocera_dorsalis_newGene_2556	1.83551	3.5328	2.68711	6.16572	1.86288	2.47976	3.58879	4.44776	2.69361
Bactrocera_dorsalis_newGene_2568	1.71258	2.797	1.99926	2.44754	3.51242	2.96298	3.68172	2.98625	5.02007
Bactrocera_dorsalis_newGene_2571	18.9568	21.7663	25.3775	3.01878	2.60856	3.19417	4.84327	4.01054	1.64686
Bactrocera_dorsalis_newGene_2574	0.327814	0.51781	0	0	0	0	0	3.2585	0
Bactrocera_dorsalis_newGene_2575	3.49079	4.12073	5.23774	2.87248	3.69203	5.25482	3.63524	3.94088	2.92301
Bactrocera_dorsalis_newGene_2576	0.959762	1.39992	3.37991	2.33316	0.97144	4.87964	2.02094	1.3314	4.25075
Bactrocera_dorsalis_newGene_2587	7.30455	5.2811	5.55134	8.34992	8.88352	8.14187	4.97457	5.34928	4.53891
Bactrocera_dorsalis_newGene_259	1.3162	1.73809	1.52328	1.69284	1.83809	2.82362	3.01666	1.78116	3.21769
Bactrocera_dorsalis_newGene_2596	0.362015	0.329627	0.265566	0.152192	0.67374	0.381412	0.623477	0.794546	0.602131
Bactrocera_dorsalis_newGene_261	0.0734723	0	0.09065	0.361481	2.98514	1.06003	0.96157	0.704129	0.486018
Bactrocera_dorsalis_newGene_2613	0	0.825912	0	3.67519	1.16728	1.67553	0.52544	1.25717	0
Bactrocera_dorsalis_newGene_2623	4779	6058.03	6006.41	642.576	831.578	434.983	99.5966	301.76	120.068
Bactrocera_dorsalis_newGene_2649	47.3567	30.766	31.0447	10.4546	6.43374	11.6374	2.65974	11.3927	9.73175
Bactrocera_dorsalis_newGene_2650	1.06918	1.25553	1.03269	1.35384	1.5883	0.584873	2.07591	1.91987	1.49273
Bactrocera_dorsalis_newGene_2651	29.6953	11.2032	43.3015	6.81401	21.5047	0	3.64317	18.3712	62.592
Bactrocera_dorsalis_newGene_2652	1.29844	0.893101	0.558599	0.972238	1.36396	0.943107	1.64633	0.672337	0.863863
Bactrocera_dorsalis_newGene_2653	3.38719	5.11834	2.97727	3.87538	3.28678	4.36922	3.23187	4.29363	3.80617
Bactrocera_dorsalis_newGene_2662	0.250374	0	0	1.40125	0.329292	0.729115	0.125464	0.236892	0.0689355
Bactrocera_dorsalis_newGene_2664	13.8077	14.5189	17.5831	28.5156	20.9962	15.4754	20.1945	33.5865	35.9971
Bactrocera_dorsalis_newGene_2666	1.2252	0.720597	0.814237	5.04673	1.94324	2.99032	3.58017	6.36554	3.25775
Bactrocera_dorsalis_newGene_2667	3.6e-05	0.301254	7.06e-05	0.238357	3.42584	2.52059	4.86e-07	1.57022	0.892406
Bactrocera_dorsalis_newGene_2686	0.864223	0.283274	0.529433	1.53636	0.605269	0.493659	1.54887	0.257495	0.199153
Bactrocera_dorsalis_newGene_2687	3.62104	7.80584	4.79514	3.7439	5.31582	7.25158	5.5364	5.94028	2.43395
Bactrocera_dorsalis_newGene_2697	1.15803	0.331478	0.457216	1.16705	0.101438	0	0.110133	0.317321	0.983124
Bactrocera_dorsalis_newGene_2698	0.828956	1.57073	1.46285	2.35826	3.00463	0	0.0710581	0	0.945117
Bactrocera_dorsalis_newGene_270	34.2114	31.9152	36.5852	52.3319	46.4527	51.2072	54.0446	49.1163	54.6825
Bactrocera_dorsalis_newGene_2710	0.682429	3.21236	1.23353	1.9125	1.2587	1.26875	2.554	6.14985	5.1778
Bactrocera_dorsalis_newGene_2714	0.174429	0	1.89687	0.654209	0.662077	0.197899	3.53183	1.42841	0.40988
Bactrocera_dorsalis_newGene_2715	39.6074	32.9707	22.5999	60.4621	67.6595	64.561	43.0774	63.3857	52.6666
Bactrocera_dorsalis_newGene_2716	1.24803	0.244986	1.42768	2.10802	1.00209	0.683152	1.60659	0.921825	0.709456
Bactrocera_dorsalis_newGene_2717	31.1244	29.9988	36.0326	46.3463	54.4897	41.5332	61.5824	32.2422	43.5969
Bactrocera_dorsalis_newGene_274	0.234489	0.807942	0.172881	0.174333	0.782819	1.27409	0.565262	0.252233	0.391182
Bactrocera_dorsalis_newGene_2745	0	0	0	17.6859	15.6784	2.40866	47.9062	15.9109	36.3889
Bactrocera_dorsalis_newGene_275	0.735728	1.44701	0.842936	0.814175	1.19765	0.70512	0.808248	1.05458	1.36128
Bactrocera_dorsalis_newGene_2757	0	0	0	0	0.215266	9.42e-07	2.66822	0	0
Bactrocera_dorsalis_newGene_276	10.4552	20.7337	9.43462	19.5526	20.5127	14.0727	24.4201	27.1136	19.7053
Bactrocera_dorsalis_newGene_2767	12.9333	10.3256	21.1355	2.64104	3.18855	1.37011	4.26621	4.32314	3.51334
Bactrocera_dorsalis_newGene_2768	3.85153	4.74259	7.39234	1.27503	1.10433	0.447996	1.06858	2.21343	1.10407
Bactrocera_dorsalis_newGene_277	2.50436	1.19511	5.84173	2.20298	5.73841	1.72282	2.34044	0.756693	1.30785
Bactrocera_dorsalis_newGene_278	1.45e-06	7.93e-06	0.969701	2.26e-05	0.000125271	0.000221429	9.74083	0.000123042	0.000269399
Bactrocera_dorsalis_newGene_2780	8.15599	3.02992	6.28562	1.09245	2.94804	2.43849	3.01175	3.4946	0
Bactrocera_dorsalis_newGene_2782	0.10097	0.413868	1.27632	0	0.323845	0	0.529624	0.256318	0
Bactrocera_dorsalis_newGene_2783	0.139133	1.09581	0.0897711	0.363246	1.00375	0.0752375	0.212307	0.404154	0.234612
Bactrocera_dorsalis_newGene_2795	43.126	55.1127	51.9429	29.8683	21.5834	23.5743	32.0946	31.0421	27.4128
Bactrocera_dorsalis_newGene_280	5.6435	4.5868	4.40751	2.7382	1.48298	1.46834	1.84245	0.670226	1.70898
Bactrocera_dorsalis_newGene_2814	0.22406	0	0	2.01532	1.78748	3.08409	4.74149	3.77719	1.52255
Bactrocera_dorsalis_newGene_283	1.19064	9.3e-05	2.32349	0.682629	5.11e-06	1.66432	1.0964	0.489739	0.000222631
Bactrocera_dorsalis_newGene_2831	2.13336	0.326448	0.792082	0.109047	0.101329	0.125631	0.423293	0.313587	0.365212
Bactrocera_dorsalis_newGene_2833	1.93721	0.517095	1.45134	7.64655	5.75095	6.08297	3.60982	8.93912	3.73481
Bactrocera_dorsalis_newGene_2834	11.0004	8.14804	9.28862	8.13049	6.41411	5.3611	7.49072	7.34116	8.69978
Bactrocera_dorsalis_newGene_2835	13.7707	10.069	3.85894	23.9995	19.6462	12.4879	12.0594	16.4897	19.7633
Bactrocera_dorsalis_newGene_2852	3.35179	1.5906	1.73778	2.21135	2.81248	1.85028	3.38109	0.723405	6.38724
Bactrocera_dorsalis_newGene_2862	1.02e-37	1.14628	0.000510861	3.08e-87	1.64e-17	1.14e-79	0.296189	3.88e-13	1.06301
Bactrocera_dorsalis_newGene_2863	31.6045	27.7469	38.8672	4.51537	3.69667	4.24421	4.4614	5.09302	6.35316
Bactrocera_dorsalis_newGene_2864	3.54257	3.3006	5.48016	2.86442	3.00949	2.02891	3.07515	4.69575	3.68342
Bactrocera_dorsalis_newGene_2882	3.3045	4.34177	5.09399	2.8357	2.12471	3.12321	2.31437	1.58709	2.1739
Bactrocera_dorsalis_newGene_2883	78.5221	82.5745	83.9505	57.107	55.3	53.7738	45.8463	47.9187	47.641
Bactrocera_dorsalis_newGene_2884	0.265423	0.0660392	0	0	0.146933	0.0912488	0.0826956	0.47582	0.137823
Bactrocera_dorsalis_newGene_2885	2.13005	3.39611	2.36251	3.51617	2.51307	2.0334	1.26463	0.876436	1.81296
Bactrocera_dorsalis_newGene_2886	23.0065	36.8384	21.4085	6.84304	4.70375	4.74709	3.72846	4.55335	6.28711
Bactrocera_dorsalis_newGene_2888	0	0.0900061	0.113813	0.957159	0.152121	0.092515	0.882626	1.01339	1.43461
Bactrocera_dorsalis_newGene_2889	0.406696	2.9e-15	0.481198	0.172069	0.750312	0.521161	0.57864	8.31e-08	1.68e-08
Bactrocera_dorsalis_newGene_289	0.960668	0.483591	0.43528	1.63992	1.98404	0.997943	0.831348	1.62364	1.18813
Bactrocera_dorsalis_newGene_290	0.284131	0.261915	0.20858	1.21481	0.990396	1.04945	1.01993	1.387	2.23038
Bactrocera_dorsalis_newGene_2905	25.6653	10.7927	8.1237	25.8814	14.0606	23.5501	17.3043	13.9429	11.3919
Bactrocera_dorsalis_newGene_2906	9.27972	11.1202	8.25552	7.63987	10.2887	8.85698	9.6968	9.21902	8.0225
Bactrocera_dorsalis_newGene_2907	6.43776	4.64518	7.01982	4.72457	6.56526	5.34493	6.0535	4.98806	3.71897
Bactrocera_dorsalis_newGene_2908	2.3875	2.61647	3.78255	1.54295	3.60051	3.99005	2.56578	1.30522	0.887665
Bactrocera_dorsalis_newGene_2909	2.08105	0.818582	3.94269	0	0	0.189279	0	0.169346	0
Bactrocera_dorsalis_newGene_2910	97.3382	117.091	107.191	14.1676	19.0895	18.7433	9.97939	12.411	12.5801
Bactrocera_dorsalis_newGene_2925	2.74e-240	1.82e-234	0.0886718	0	1.2e-36	1.73e-45	0	0	0.548948
Bactrocera_dorsalis_newGene_2926	22.7914	25.3437	22.1829	9.62404	9.81462	8.40181	8.19491	9.33565	8.15151
Bactrocera_dorsalis_newGene_2927	571.568	868.596	715.16	51.4537	57.4225	48.3881	22.0168	37.7005	29.1023
Bactrocera_dorsalis_newGene_2936	239.243	249.289	296.592	29.286	39.7438	26.2582	13.2432	15.0536	21.3216
Bactrocera_dorsalis_newGene_2938	0.703836	0.521945	0.290556	0.343903	0.254774	0.183371	0.282633	0.163698	0.316681
Bactrocera_dorsalis_newGene_2939	0.670039	0.893046	1.4617	0.391844	0.907025	0.626678	1.4519	1.32149	1.04902
Bactrocera_dorsalis_newGene_2940	0.814371	1.27587	0	0.144826	0.589189	0.885362	1.32515	2.23325	0.553872
Bactrocera_dorsalis_newGene_2953	1.5087	2.09502	1.73032	4.75e-27	0.536106	0.221134	0.391365	0.377945	0.262057
Bactrocera_dorsalis_newGene_2954	66.519	83.5385	81.5059	56.0609	51.1189	53.5457	45.322	48.9862	52.7555
Bactrocera_dorsalis_newGene_296	0	0.683354	0.554093	0.381201	2.56101	1.40417	2.89154	0.637745	0.244969
Bactrocera_dorsalis_newGene_2967	17.8607	18.1213	19.4601	9.77885	12.6232	8.08307	22.7507	10.307	12.2859
Bactrocera_dorsalis_newGene_2968	7.27923	7.4315	10.4583	11.0839	9.62627	12.3784	8.18938	10.6903	11.8292
Bactrocera_dorsalis_newGene_2985	0	0	0.105409	0.35814	0.430486	0.26099	1.27443	0.38243	0
Bactrocera_dorsalis_newGene_2986	0	0	0.0715324	0.290312	0.681593	1.0874	0.251979	0.191994	0.674303
Bactrocera_dorsalis_newGene_2987	1.40906	2.42619	2.32971	1.13124	1.82961	1.27023	1.35918	1.76873	1.5714
Bactrocera_dorsalis_newGene_2988	0.610787	0	0.846975	1.14735	1.99119	1.41369	1.37697	2.36637	2.73958
Bactrocera_dorsalis_newGene_2990	1.02897	2.88076	2.67078	1.96782	2.62328	2.26339	3.06672	2.88246	1.87952
Bactrocera_dorsalis_newGene_3013	0.968653	0.394786	0.211335	0.896387	1.19068	1.61837	1.33211	1.04987	0.937176
Bactrocera_dorsalis_newGene_3014	0	0	0	0	0.185315	0	2.20858	0	0
Bactrocera_dorsalis_newGene_3017	17.5724	9.59093	14.4551	0.713459	0.341495	0.417942	0.369722	0.354597	1.22671
Bactrocera_dorsalis_newGene_3018	2.34295	1.47047	2.89991	4.45652	4.04652	0.601925	1.91341	2.35708	2.92669
Bactrocera_dorsalis_newGene_3039	2.04754	2.19732	2.80736	1.4892	0.497162	3.62509	1.52848	0.874286	4.53623
Bactrocera_dorsalis_newGene_3041	37.7282	49.1771	49.9667	36.8263	40.3974	37.4005	31.0994	32.1229	34.1541
Bactrocera_dorsalis_newGene_3042	0.0734933	0	0	0.126846	0	0	0	1.95955	0
Bactrocera_dorsalis_newGene_3043	29.3504	34.6826	39.3428	35.8516	42.0453	25.2471	38.6568	37.8472	43.6355
Bactrocera_dorsalis_newGene_3045	5.97708	5.95266	4.6175	1.13845	1.0731	1.73094	2.11403	1.53568	2.45455
Bactrocera_dorsalis_newGene_3046	1.34004	0.976514	0.370948	1.15466	1.74974	0.412639	2.16389	0.000156419	0.445621
Bactrocera_dorsalis_newGene_310	11.6043	14.1399	15.2248	6.31381	4.58474	6.61683	3.83168	6.36574	3.39124
Bactrocera_dorsalis_newGene_315	2.89596	3.14106	0.144859	1.46509	0.399574	1.19283	1.15046	1.63225	2.26512
Bactrocera_dorsalis_newGene_316	1.49318	1.48025	1.76211	1.38017	1.88386	1.6953	1.43048	1.22419	1.26493
Bactrocera_dorsalis_newGene_346	2.37805	1.74356	2.54489	2.83123	3.02598	3.07456	2.4983	2.70897	2.86735
Bactrocera_dorsalis_newGene_347	3.77993	3.58087	4.26586	3.95632	5.54908	4.41863	3.55815	3.45449	4.89702
Bactrocera_dorsalis_newGene_348	0.212702	0.12344	0.283866	0.266705	0.304782	0.348491	0.45082	0.884169	0.280394
Bactrocera_dorsalis_newGene_364	1.34e-06	2.73e-05	2.05e-06	0.173513	0.237759	5.04e-06	8.18e-06	0.316181	0.151634
Bactrocera_dorsalis_newGene_38	59.4468	43.3036	73.4598	7.30533	9.56309	4.04881	13.7409	7.58143	9.82752
Bactrocera_dorsalis_newGene_385	2.99556	2.61217	3.99309	5.43907	3.92357	1.50925	0.997957	1.08832	2.37062
Bactrocera_dorsalis_newGene_393	0.950861	1.6207	0.985089	0.924326	0.954896	0.467602	0.609966	0.252516	1.01277
Bactrocera_dorsalis_newGene_398	11.2222	7.33893	10.7797	10.5952	9.69337	5.70631	12.1332	8.97519	10.183
Bactrocera_dorsalis_newGene_401	5.24962	8.11338	5.48018	5.59048	3.85824	4.7657	3.1926	2.73253	3.09504
Bactrocera_dorsalis_newGene_409	0.16969	1.75e-07	1.01228	0.166967	0.271569	0.251442	0.0844991	0.194088	0.313708
Bactrocera_dorsalis_newGene_433	1.38344	0.502638	1.00495	1.10049	0.8843	0.650402	0.908469	1.83528	1.19705
Bactrocera_dorsalis_newGene_448	15.2234	12.1857	13.892	13.5097	15.2165	13.658	11.7197	12.2946	11.2489
Bactrocera_dorsalis_newGene_453	1.56078	1.66e-05	1.95575	1.80304	2.08313	2.34686	0.639842	4.54e-07	1.04e-06
Bactrocera_dorsalis_newGene_465	2.08472	0.777525	2.39384	1.66555	2.4065	2.07401	1.831	1.50107	2.47573
Bactrocera_dorsalis_newGene_476	11.3675	8.78581	8.37452	12.0675	9.92945	9.70547	5.61045	6.9417	15.1159
Bactrocera_dorsalis_newGene_482	0.786012	1.28e-06	3.26971	1.28741	1.29978	1.09936	1.62461	0.74873	0.883494
Bactrocera_dorsalis_newGene_486	5.30772	5.25462	5.35993	1.70201	3.50256	4.01405	5.60074	1.28685	1.4864
Bactrocera_dorsalis_newGene_488	32.002	27.4632	23.2987	30.9971	33.6176	37.0305	31.1825	36.1553	31.1205
Bactrocera_dorsalis_newGene_510	20.8237	29.6278	22.0248	277.523	341.199	337.158	330.5	259.292	448.613
Bactrocera_dorsalis_newGene_522	0.432542	1.36511	1.23582	0.790059	0.513722	0.449876	0.884831	0.917548	0.732858
Bactrocera_dorsalis_newGene_524	15.3087	22.9793	13.7406	18.9426	19.851	15.8294	17.6363	13.1127	8.63055
Bactrocera_dorsalis_newGene_528	1.4872	1.30116	1.53035	1.55576	1.84928	2.08558	2.77277	0.934215	1.94728
Bactrocera_dorsalis_newGene_533	2.15463	2.12611	5.20388	4.36498	7.0504	4.72672	4.84324	5.56499	4.75883
Bactrocera_dorsalis_newGene_549	6.51403	5.45101	7.983	8.35022	7.30616	10.2836	6.54648	10.9018	8.25758
Bactrocera_dorsalis_newGene_553	8.13573	10.5682	8.1207	10.1157	14.0206	12.2489	10.3439	11.403	14.4304
Bactrocera_dorsalis_newGene_564	3.67536	4.80462	4.05009	4.88211	5.13949	5.45008	3.9025	5.20538	3.82834
Bactrocera_dorsalis_newGene_565	4.45515	2.42179	7.87519	0.13516	0.0461994	0.0555046	0	0.0499164	0
Bactrocera_dorsalis_newGene_57	0.256474	0.483863	0.309994	0.794036	0.0562149	1.05114	2.1467	0.365658	0.912956
Bactrocera_dorsalis_newGene_576	0.991669	0.610465	1.75296	0.482746	1.03132	1.70615	0.723285	0.342591	0.538867
Bactrocera_dorsalis_newGene_580	8.3031	9.05481	9.91842	5.88743	7.41027	8.5124	5.99061	7.21022	8.45072
Bactrocera_dorsalis_newGene_587	0	0.588018	0.456435	1.76338	1.9694	1.8231	2.02255	1.40664	1.71574
Bactrocera_dorsalis_newGene_591	0.845004	2.02473	1.61047	2.4674	1.48386	1.01205	2.00467	3.79116	2.60392
Bactrocera_dorsalis_newGene_592	2.85079	1.00278	1.70728	2.44114	4.13997	3.17538	3.37461	0.895212	3.16988
Bactrocera_dorsalis_newGene_598	22.9353	26.2636	21.6585	34.0291	28.7526	17.7775	20.6612	20.841	30.9848
Bactrocera_dorsalis_newGene_606	9.31816	5.78e-07	0.603542	2.98497	3.66164	2.78093	5.74133	6.51596	5.2445
Bactrocera_dorsalis_newGene_617	38.5867	42.0965	44.1387	41.0056	39.23	41.402	39.67	39.2639	43.2348
Bactrocera_dorsalis_newGene_635	64.0358	65.6785	62.4382	74.8131	69.3759	58.4875	64.8944	57.6094	67.8322
Bactrocera_dorsalis_newGene_655	0.536393	0	0	3.436	0.251896	1.19683	0.572539	0.272379	0
Bactrocera_dorsalis_newGene_656	1.27435	0.677446	1.88861	1.08609	0.958526	0.976881	0.450874	0.434763	0.593464
Bactrocera_dorsalis_newGene_657	26.0976	34.4013	25.589	16.7569	13.9172	13.5797	14.5431	15.3929	15.4612
Bactrocera_dorsalis_newGene_672	7.46029	11.2237	8.83873	1.58386	3.05673	2.21609	2.08986	1.89664	0.962153
Bactrocera_dorsalis_newGene_684	1.90989	1.23857	1.3225	0.0495492	0.707068	0.859072	0.451945	0.437386	0.444016
Bactrocera_dorsalis_newGene_69	1.2632	0.954455	0.876124	1.23149	1.20684	0.814295	0.861221	1.1458	1.15114
Bactrocera_dorsalis_newGene_699	0.362183	0	0.915221	0.203067	0.624259	1.24233	0.361348	0.568616	0.528392
Bactrocera_dorsalis_newGene_710	0.594142	0.0840079	0.25959	1.54383	2.49129	1.18258	1.92289	2.27807	1.22815
Bactrocera_dorsalis_newGene_726	0.370484	0	0.153027	4.59249	5.41572	5.59192	11.8727	7.51606	8.82123
Bactrocera_dorsalis_newGene_727	10.0423	15.3548	14.9478	4.45824	7.50037	8.5675	9.78146	8.31261	6.55938
Bactrocera_dorsalis_newGene_728	41.0616	43.9213	48.2169	24.8706	35.8435	29.7604	27.356	32.7806	26.1419
Bactrocera_dorsalis_newGene_730	0.881139	0	0	0	0.61759	0.634425	1.1942	0.381191	0.774414
Bactrocera_dorsalis_newGene_736	5.13328	2.13032	8.71235	5.53071	4.32377	7.1186	9.45163	2.7527	9.08075
Bactrocera_dorsalis_newGene_739	0.789311	0.486676	0.784635	0.816263	0.283884	0.604905	0.894213	0.91348	0.124073
Bactrocera_dorsalis_newGene_742	4.56462	3.86465	4.14728	2.11737	1.56946	2.7126	1.56393	2.01672	1.69436
Bactrocera_dorsalis_newGene_766	39.3148	32.9782	41.66	37.7132	40.6227	32.0272	34.1053	31.2276	33.4298
Bactrocera_dorsalis_newGene_773	0.169898	0	2.7151	0	0	0	0.176308	0	0
Bactrocera_dorsalis_newGene_775	26.724	26.7857	33.7088	30.8624	24.5531	25.9334	29.388	29.1089	25.2635
Bactrocera_dorsalis_newGene_779	1.47	1.01591	0.673101	2.49362	1.21932	2.66766	0.927818	1.8694	3.21891
Bactrocera_dorsalis_newGene_783	0	0	0.721369	1.50952	0.743389	2.68234	0.270085	2.87758	1.50769
Bactrocera_dorsalis_newGene_784	0.139093	1.25682	0.765921	1.19865	0.471671	0.4234	0.942783	1.40823	1.26066
Bactrocera_dorsalis_newGene_789	1.51664	2.18728	1.51156	1.60582	2.33376	1.83872	0.968874	1.38984	2.74007
Bactrocera_dorsalis_newGene_79	27.2164	25.5161	23.4998	15.1414	21.04	15.7153	9.88607	20.6021	17.7671
Bactrocera_dorsalis_newGene_797	0.122011	0.123449	0.403541	0.613386	0.24946	0.168534	1.00216	0.231009	0.311742
Bactrocera_dorsalis_newGene_799	33.0139	52.1586	54.1809	38.7272	30.5256	39.7116	36.5672	33.5956	33.5696
Bactrocera_dorsalis_newGene_8	51.6619	33.5878	50.7408	60.657	44.4691	42.973	52.1459	42.2573	48.3504
Bactrocera_dorsalis_newGene_803	0.242934	0.487842	0.22358	0.406179	0.825825	0.746242	0.359072	0.556144	0.597571
Bactrocera_dorsalis_newGene_817	0.695265	0	0.702988	0.471947	0.88453	0.351383	0.95172	1.65794	0.369368
Bactrocera_dorsalis_newGene_829	7.14872	8.40638	0.178038	6.70643	3.17868	4.18693	7.15231	6.77203	8.56931
Bactrocera_dorsalis_newGene_857	0.619943	0.926489	1.02449	0.430366	1.06213	1.37412	0.496559	0.384417	1.67163
Bactrocera_dorsalis_newGene_863	0.871856	0.961486	0.610734	1.04958	0.551921	1.12245	0.932964	1.57384	1.03467
Bactrocera_dorsalis_newGene_865	0.54361	0.272418	0.231053	0.276511	0.1169	0.334135	0.174962	0.0841554	0.538664
Bactrocera_dorsalis_newGene_875	4.72145	4.99954	10.3412	3.83434	3.37248	6.79	4.36066	3.5773	0.698753
Bactrocera_dorsalis_newGene_876	0.403924	0.866983	0.313893	1.01411	0.503753	0.957279	1.61271	0.985144	0.944565
Bactrocera_dorsalis_newGene_877	4.75981	2.04881	2.78498	3.26798	2.29293	1.49169	4.303	3.50491	2.74099
Bactrocera_dorsalis_newGene_879	0.487728	0.460496	0.425891	0.318525	0.474038	0.376374	0.662287	0.896044	0.307085
Bactrocera_dorsalis_newGene_882	1.1488	1.45979	1.49763	0.885178	0.331445	0.51562	1.62817	0.76178	0.693208
Bactrocera_dorsalis_newGene_885	1.8924	4.32585	3.72351	1.33122	2.68262	3.21103	3.38805	2.35419	2.01057
Bactrocera_dorsalis_newGene_886	0.292101	0	0.675584	1.22585	1.22777	0.275878	0.220023	0.965695	0.712891
Bactrocera_dorsalis_newGene_890	0.90657	3.40399	3.28383	0.698304	8.17e-05	0.0137979	3.21636	4.49517	2.5344
Bactrocera_dorsalis_newGene_899	1.15653	0.223278	0.353386	1.18737	1.37524	1.78279	1.1563	0.818289	1.10721
Bactrocera_dorsalis_newGene_902	11.021	12.2014	5.48073	27.2903	10.7371	13.4388	9.24476	11.3567	11.5968
Bactrocera_dorsalis_newGene_907	2.05493	2.12645	2.07723	2.64391	2.85045	3.45183	3.15634	2.37276	2.92139
Bactrocera_dorsalis_newGene_915	0	0.619951	0	3.20283	2.24076	4.73771	0.612439	3.34534	2.50294
Bactrocera_dorsalis_newGene_918	0.963747	0	0	0.118481	0.916715	0.0980349	0.0475024	0	0
Bactrocera_dorsalis_newGene_924	0.0599522	0.22405	3.53e-06	3.17e-07	0.00151184	9.05e-07	0.0584654	0.275075	0.684476
Bactrocera_dorsalis_newGene_953	0.363661	0.645681	0.34684	0.305119	0.416642	0.459385	0.42591	0.223523	0.301945
Bactrocera_dorsalis_newGene_960	0	0	0	0	5.97376	0	0	0	0
Bactrocera_dorsalis_newGene_963	0.186834	0.92902	0.823672	2.39696	1.8563	0.67068	0.960358	1.32259	2.29907
Bactrocera_dorsalis_newGene_966	0.627812	0.798558	0.977486	0.414291	0.42023	0.636661	0.530198	0.249682	0.583197
Bactrocera_dorsalis_newGene_967	1.31578	1.09479	1.3495	0.491822	1.26544	0.996404	1.62682	0.862651	1.18635
Bactrocera_dorsalis_newGene_979	5.41166	3.90407	23.5829	1.33665	3.82928	3.14676	2.61679	6.52901	1.48821
Bactrocera_dorsalis_newGene_989	4.15384	5.93807	2.29989	4.20262	2.80003	1.51818	6.34556	3.83887	2.75258
Bactrocera_dorsalis_newGene_992	8.17126	7.29244	12.2798	9.28552	8.23686	11.1097	6.87359	5.82117	6.76691
C149b	5.42413	7.39607	5.22373	6.43038	6.01926	6.90877	5.33592	6.80727	7.46318
Cc28b	35.5847	50.7553	42.3005	36.3003	35.9103	28.3306	37.5446	36.0005	43.8585
Cg050	13.3314	12.4983	13.4853	25.3903	22.1098	21.8403	22.2564	19.8762	23.5211
Comm	28.849	17.7407	25.6392	43.5438	37.5832	49.2987	22.2669	35.5139	27.9248
Cs052	11.1995	11.5707	12.6753	12.7817	14.3044	11.9953	14.361	10.7918	12.4307
Csga	17.1356	19.2147	15.7171	20.7625	19.7322	17.0324	18.623	20.0629	24.0283
Dcp1b	17.9266	19.6996	22.0005	20.3718	21.5386	18.7559	18.3272	19.035	16.424
Dlgp2	27.9105	27.5176	28.5893	34.1169	35.6883	36.5162	30.9015	31.3742	30.9371
E4f1	13.7746	12.338	11.3572	10.5176	9.17513	9.82424	11.3924	11.8603	12.9047
Frpd4	8.1206	7.41987	8.22278	19.8519	22.5042	20.9139	12.766	17.6535	13.4939
Irs1	85.041	89.7972	81.2397	50.7228	50.663	66.7763	45.3659	58.9945	59.3735
K1161	24.8312	36.3228	30.8137	21.1841	24.9783	20.8582	55.86	40.2617	38.9415
L12r1	4.37158	3.48145	4.99132	3.84071	3.44101	5.48641	4.17444	4.88884	3.62664
LOC105221763	28.2452	33.9606	30.1283	29.3593	25.904	25.7621	29.1558	31.0493	27.9935
LOC105221766	234.749	283.437	268.618	185.51	146.84	158.175	223.232	208.261	223.728
LOC105221767	21.9809	20.0733	18.0949	29.9697	31.1146	30.4205	35.1629	35.1239	33.0205
LOC105221768	30.8602	25.9554	25.8083	31.7507	34.4353	31.6902	41.688	35.1021	38.5551
LOC105221769	16.3486	13.5404	12.8547	16.5626	14.5172	14.6716	18.5694	16.224	15.7319
LOC105221770	56.6994	68.1106	69.6804	86.4503	82.6062	64.092	79.1604	78.0586	88.2785
LOC105221771	8.05442	5.79009	6.14865	11.1492	10.0993	11.5233	13.2126	12.6942	12.306
LOC105221772	10.4951	12.3648	12.5673	13.5339	14.1333	12.0929	12.6121	13.5514	11.5597
LOC105221773	3.5284	3.76038	3.41323	3.17103	3.74212	3.937	2.60143	3.36849	2.83167
LOC105221774	0.245664	0.095623	0	0.264821	0.319054	0.347304	0.318644	0.210519	0.490638
LOC105221775	51.8004	43.3203	48.8844	82.1493	92.4621	68.6174	89.6959	86.6609	91.6276
LOC105221777	36.9271	36.9918	49.1341	24.6311	24.5856	28.4329	22.7874	22.8464	22.9076
LOC105221779	0	0.0583817	0	0	0	0	0	0	0
LOC105221782	126.288	141.053	132.83	114.464	120.078	125.537	137.18	131.07	158.457
LOC105221783	0	0.0733058	0.0590372	0.201954	0.0421829	0.151004	0.169373	0.114805	0.398894
LOC105221784	162.847	147.409	156.197	242.478	212.715	205.319	269.417	249.591	264.426
LOC105221785	0.215017	0.110788	0.0902979	0.0602833	0.186393	0.372328	0.141303	1.21884	0.156861
LOC105221786	10.4962	6.55642	10.3965	44.075	35.2632	39.985	65.6915	48.8963	63.0536
LOC105221787	8.67179	8.36016	7.57535	6.36528	5.80583	6.88158	9.96098	6.23414	6.13247
LOC105221788	528.542	496.351	454.6	688.778	479.856	564.315	586.637	582.588	564.063
LOC105221789	21.2174	22.375	21.8353	14.6579	17.9251	19.3098	14.3797	15.6914	12.6316
LOC105221790	5.06554	4.47381	5.56519	4.68515	4.16517	3.5294	3.22061	3.27369	3.37955
LOC105221791	15.9255	13.8316	12.6678	21.0326	15.7306	13.3286	17.4372	12.9277	11.3673
LOC105221792	0.153123	0.393363	0.39928	0.114297	0.254867	0.346446	0.179429	0.342446	0.30025
LOC105221793	13.6471	13.6519	16.0498	0.536652	0.601362	1.3818	0.662633	1.14356	1.05882
LOC105221795	6.569	8.41789	8.14367	3.3729	3.69412	5.2309	3.51813	5.44827	5.60062
LOC105221797	0.126817	0	0	0.039208	0.07883	0.064536	0.0147373	0.0282722	0.0658313
LOC105221798	0.257693	0.259809	0.607706	0.114678	0	0	0.130285	0	0.0962244
LOC105221799	35.6437	31.0586	33.875	48.429	41.0954	44.6145	41.9167	46.9901	41.7083
LOC105221802	23.8666	28.665	31.9681	44.4531	48.883	47.2902	46.4974	54.5998	51.6631
LOC105221803	65.5891	69.151	61.8643	933.11	1310.8	1391.34	1953.56	1702.29	2042.26
LOC105221804	2092.96	2177.23	2156.64	1803.72	1710.18	1731.07	1855.25	1733.52	1738.35
LOC105221805	1.79722	1.55335	1.17404	0.819757	0.814192	1.29201	1.33916	0.517668	1.54061
LOC105221806	14.6464	14.138	12.8347	14.2476	14.4207	16.6059	15.6363	12.5619	11.9318
LOC105221807	3.07346	3.676	4.20722	5.63904	5.00804	3.51207	4.05498	3.52258	4.18543
LOC105221808	14.3578	13.931	16.496	20.111	23.1698	18.2904	22.3178	19.518	18.3776
LOC105221809	17.8147	20.1386	18.3011	25.7266	24.7857	24.2159	22.1678	22.3459	21.5784
LOC105221810	2.99715	5.06321	4.47214	2.22393	3.53955	4.30169	3.28042	4.33903	4.15409
LOC105221811	5.11539	12.9985	11.1808	8.67236	23.9935	2.28272	21.2147	14.9014	15.7676
LOC105221812	33.2261	33.0068	32.9737	34.1411	34.9605	34.9813	46.9927	42.0785	47.7344
LOC105221813	2.20667	2.28384	2.24588	4.0957	3.52951	5.79975	3.81643	3.17256	4.65936
LOC105221814	9.127	10.1237	9.67432	12.6406	10.8455	11.5677	10.6165	10.7345	11.3874
LOC105221815	1822.81	1997.31	1859.53	1606.04	1542.39	1546.21	1647.03	1499.75	1578.73
LOC105221816	6.19035	5.36446	7.05983	7.57507	8.49771	8.68421	6.9186	7.9352	7.80096
LOC105221817	0.268597	2.42724	0.371193	0.253973	0.240448	1.76456	1.58126	1.26565	0.877823
LOC105221818	22.7601	21.2724	19.5246	26.8901	29.731	26.1433	29.9156	29.8232	29.7694
LOC105221819	3.9217	3.45546	4.66301	2.8218	2.31594	1.96351	4.92536	3.00796	2.85782
LOC105221820	8.90794	8.10016	8.40626	10.0233	8.59913	10.2285	13.6869	11.1941	10.7105
LOC105221821	9.70085	10.9031	10.6206	9.95868	12.0156	8.34231	12.2161	10.7283	10.1166
LOC105221822	0.697027	0.461343	0.549998	0.353918	0.52347	0.455174	0.457585	0.409351	0.108959
LOC105221824	68.4938	68.1397	62.787	95.5229	88.4063	79.3731	93.4954	89.2735	104.558
LOC105221825	19.3707	23.0054	17.6969	29.754	18.3441	21.4043	28.901	19.8811	20.2191
LOC105221826	15.3411	21.7014	17.637	1.73456	1.2246	1.25519	2.18056	1.56839	2.96882
LOC105221827	4.77917	5.93765	5.55602	4.75777	4.57109	4.66259	5.39684	5.26895	5.25654
LOC105221828	9.17621	12.2876	8.45238	10.5606	11.4994	11.9682	13.7515	19.3035	20.2275
LOC105221829	0	0	0	0	0	0	0	0	0.064037
LOC105221830	0.0695336	0.047933	0.170014	0.02848	0.0551621	0.173136	0.0917894	0.175853	0.240908
LOC105221831	19.1024	17.8569	15.86	26.8533	20.4399	19.7641	30.3704	22.1965	21.2207
LOC105221833	0	0.286825	0	0	0	0	0.0916612	0	0
LOC105221834	1.62276	0.723784	0.36085	0.168907	0.9411	0.310361	0.576722	0.0926544	0.429879
LOC105221835	5.61175	5.33823	4.27453	5.78588	5.44008	4.83149	6.16937	5.20003	5.70178
LOC105221836	5.36328	8.51399	6.58442	3.06367	3.93229	4.37554	1.37281	2.91308	2.46168
LOC105221837	9.08675	10.5654	8.00192	10.803	13.2827	10.1022	10.7638	10.2856	10.6645
LOC105221838	188.152	214.452	247.32	1.63017	1.80108	2.27169	0.789082	1.35383	0.807872
LOC105221839	13.2956	13.4336	13.8935	7.6272	9.38052	6.90948	12.0801	11.1338	11.1206
LOC105221840	9.86326	9.02846	9.08165	12.6784	15.2985	11.3839	7.33956	10.4919	10.6956
LOC105221841	6.06292	7.27204	2.80593	0	0	0.188031	0	0	0
LOC105221842	5.66692	4.63628	4.84985	7.59775	8.61749	7.77571	8.74466	7.66674	6.83858
LOC105221843	91.8985	67.5527	103.109	110.142	109.61	99.9528	114.36	116.419	115.782
LOC105221844	0	0	0	0	0	0	0.0420122	0	0.0462518
LOC105221846	85.7774	107.354	98.9147	101.671	84.5809	91.3976	93.4945	96.0684	84.2733
LOC105221847	543.877	2431.85	995.608	5.41495	1.78669	6.44715	3.53879	3.05444	5.29181
LOC105221848	387.578	894.739	640.472	17.8802	7.22726	2.20418	0	3.73717	0
LOC105221849	1.87154	1.94315	1.97167	2.40563	1.92913	3.09976	1.8422	2.6856	2.64084
LOC105221850	30.6392	29.1401	31.8076	31.089	31.8248	31.0247	34.4324	37.2241	37.0636
LOC105221851	21.5676	23.7225	20.0667	23.0257	19.851	18.6069	21.8797	20.4206	13.3394
LOC105221853	1.04583	0	0	0.461139	0	0.193714	0.681982	0	0.369901
LOC105221854	27.2437	27.5919	21.2479	21.791	19.6227	19.9634	15.3663	22.549	21.5557
LOC105221855	68.5441	81.4391	68.6707	47.6788	45.3485	43.8413	45.8215	43.0015	40.8634
LOC105221856	9.77394	8.53374	9.43853	14.5238	14.8819	13.066	13.3213	12.2557	12.6518
LOC105221859	0.0829255	0.102444	0.0637824	0.0762399	0.148929	0.197077	0.185734	0.221443	0.134832
LOC105221861	5.12045	1.65083	14.3607	2.8248	0.195906	0	0.213839	2.89453	0.477047
LOC105221862	0.255121	0	0.495157	0.226309	0.346699	1.66796	0.262924	0.624408	0
LOC105221863	1.88034	1.49519	1.86108	0	0.715703	0	0.48264	1.22957	0.176671
LOC105221864	57.4562	75.8815	148.876	5.53565	8.54721	9.49989	7.77724	9.94974	9.72305
LOC105221865	6.91097	3.34324	15.7728	3.39681	3.07202	2.07846	2.20644	5.65402	3.35749
LOC105221866	0.465621	0.486901	3.10758	1.86871	1.14721	0	0	0.765195	0.177779
LOC105221868	4.63734	1.93894	6.0155	1.67113	2.02712	0.270152	0	2.17601	0.558859
LOC105221869	28.0232	10.417	43.5622	7.94016	7.75998	5.47801	2.53384	4.13165	5.92421
LOC105221870	1.26198	0.981432	0.590533	0.34992	0.585392	0.353292	0.647693	0.376809	0.799727
LOC105221871	2.87057	0.884681	1.41161	1.66808	1.37914	1.96922	0.748291	1.04809	0.805154
LOC105221872	11.9555	13.3114	13.3923	18.6732	16.1632	15.9447	16.318	19.3102	17.3903
LOC105221873	0	0	0.276973	0.0549563	0.407706	0.0645126	0.0547695	0.306741	0.313741
LOC105221874	3.19636	1.99358	3.0959	4.96759	4.95428	4.74896	5.31232	4.56166	3.4414
LOC105221875	15.5378	15.9731	16.3938	12.663	12.2032	13.5355	17.5283	14.9469	15.0761
LOC105221876	0	0.844457	0.364592	0.502912	0	0.599685	1.10113	0.534851	2.14095
LOC105221877	96.3139	83.2088	96.5836	197.244	192.231	147.868	156.391	183.265	174.594
LOC105221878	0.191445	0.165147	0.05857	0.216206	0.0577904	0.023806	0.383828	0.143756	0.0239701
LOC105221880	17.6658	16.7223	16.34	6.05901	6.51293	7.14497	5.47698	5.15601	5.79549
LOC105221881	2.11814	1.58354	1.62761	1.49547	2.23035	1.64899	2.16201	1.45224	1.65704
LOC105221882	244.426	259.338	225.324	154.431	129.25	161.418	193.814	206.219	233.259
LOC105221883	0	0	0	0	0	0	0.359811	0	0.0989841
LOC105221884	0	0.336571	0	0	0	0	0.211914	0.415595	0.240296
LOC105221885	3.69436	2.49059	2.71147	3.73421	3.96734	3.64391	4.97927	5.36585	5.03735
LOC105221886	0.123037	0	0	0	0	0	0	0	0
LOC105221889	0.0412829	0.0606884	0	0	0.0346143	0	0	0	0
LOC105221890	0.0348592	0.149664	0.042035	0	0	0	0	0	0
LOC105221891	0.118352	0.0498497	0.0596978	0.0761415	0.0876757	0.122936	0.0586756	0.11268	0.0586043
LOC105221892	0.220466	0.282511	0.250532	0.222514	0.101402	0.20727	0.19579	0.188283	0.189032
LOC105221893	143.586	132.589	199.418	204.163	160.203	185.365	159.33	183.771	185.88
LOC105221894	0	0	0.0877508	0	0.00747962	0.028012	0	0	0.0186411
LOC105221895	1.03295	1.26478	0.657361	1.13276	1.35992	1.43293	1.51414	1.30078	1.88129
LOC105221896	0.0863791	0.306782	0.211462	0.828312	0.881841	1.2111	0.713674	0.593588	1.35596
LOC105221897	0.0917532	0.0367726	0.0808928	0.0765095	0.0855599	0.0264928	0.0475	0.0228927	0.066703
LOC105221898	1.01826	1.08323	1.38089	0.210858	1.48938	1.37182	1.34947	0.522133	0.914859
LOC105221899	0.120087	0.0360825	0.118088	0.371118	0.327145	0.262122	0.271543	0.266326	0.190913
LOC105221900	0.801399	3.47559	0.656413	1.34311	0.145992	1.06592	0.161094	0.622623	0
LOC105221901	0	0	0	0	0	0	0	0.281471	0
LOC105221902	2.33537	2.52206	1.68111	10.3554	11.2335	6.72164	7.24993	7.32354	4.26227
LOC105221903	8.05856	8.31857	9.93841	18.6825	16.1899	13.3864	17.4524	19.3169	23.3099
LOC105221904	0.848498	0.551026	0.31307	0.168169	0.140934	0.213044	0.411991	0.176423	0.405697
LOC105221905	5.11329	4.27231	4.44396	8.11055	7.33698	6.52887	8.70466	8.42404	8.48089
LOC105221906	12.1196	11.4554	12.4576	16.7718	15.4201	17.1777	21.7367	18.7741	18.758
LOC105221907	6.28618	6.4079	6.77771	4.75009	4.2573	4.8349	4.73098	4.84699	5.96638
LOC105221908	8.68316	9.23733	10.1539	12.7851	13.136	13.0614	20.1893	15.665	15.6591
LOC105221909	0.329233	0.196286	0.084161	0.225363	0.279839	0	1.07186	0.241405	0.353462
LOC105221911	16.2059	18.5146	19.4901	19.8004	20.7186	21.3817	18.4998	19.1707	19.5581
LOC105221912	4.88066	4.46164	3.76944	7.66101	7.78834	7.93626	8.44871	8.39271	9.0859
LOC105221913	17.1451	17.4962	17.6423	20.4326	19.622	20.937	21.8002	20.1896	20.6519
LOC105221915	56.7911	42.694	64.522	73.3048	74.5382	62.9999	87.7751	72.5873	79.289
LOC105221916	0	0.501248	0.136723	0	0	0	0	0	0
LOC105221917	5.41488	4.74991	4.24783	0.62071	1.23702	0.439517	0.932784	1.58974	0.404084
LOC105221918	0	0.109878	0	0.41455	0.127357	0.234181	0.639553	0.410346	0.357416
LOC105221919	15.696	20.913	14.3644	0.116	0.376495	1.6401	1.17159	0.380511	0.157552
LOC105221920	0.13886	0.0502679	0.130318	0	0.088589	0.036161	0.0464283	0.0945048	0.0526868
LOC105221921	0.0463457	0.0691627	0	0.871187	0.863265	0.673429	0.310162	0.510744	0.69301
LOC105221922	0.407843	0.829965	0.82943	0.934446	0.493531	0.729462	0.416375	0.748915	0.95861
LOC105221923	0.116472	0	0	0.0969931	0	0	0	0	0
LOC105221924	0.433733	0.344937	0.236913	0.948575	1.64594	1.30486	1.71824	3.283	3.8746
LOC105221926	0.16169	0.0293037	0.0490725	0.0812619	0.0824384	0.0484729	0.129153	0.283708	0.0824651
LOC105221928	0.0545754	0.0791884	0	0	0	0.0580166	0.104404	0.150405	0.116407
LOC105221930	1.36997	1.03838	0.321964	0.641452	0.344282	1.42716	0.942943	1.38938	1.83805
LOC105221931	1.05863	0.882647	1.49069	2.10566	1.51238	1.94174	2.08173	1.87555	2.44283
LOC105221932	4.61148	0.912857	1.68602	6.01488	6.88279	5.78588	5.96733	10.4234	11.135
LOC105221933	0	0	0	0	0	0	0	0	0.0841372
LOC105221934	25.9012	29.0053	29.9187	23.6838	25.0722	25.5349	20.8744	22.2503	20.9206
LOC105221937	0.816436	0.993691	0.428341	1.01934	0.734898	0.565994	0.412228	1.0356	0.744695
LOC105221938	0	0	0	0	0	0.0176539	0.0326096	0	0
LOC105221939	0	0	0	0.12429	0	0	0	0	0
LOC105221940	11.5287	8.8736	8.26841	5.37307	6.93822	5.72789	4.75849	4.53077	5.08792
LOC105221941	53.8223	74.0389	83.87	26.6431	45.0321	23.3319	20.2341	27.4327	27.5495
LOC105221942	4.78653	6.06474	3.41989	6.90477	8.79285	6.10371	7.20172	5.90209	9.07083
LOC105221943	32.0766	40.4429	41.5247	31.1902	35.4727	36.0106	48.8524	40.2326	42.0216
LOC105221944	0.1728	0.104348	0.113836	0.328128	0.270088	0.337932	0.247577	0.412209	0.398847
LOC105221945	0.0737722	0.208606	0.0455038	0	0	0	0.202825	0	0.0380623
LOC105221946	2.86058	2.69485	4.03618	3.47652	3.44323	4.49065	2.5283	3.05095	2.35478
LOC105221947	1.71362	1.91329	1.33917	2.68858	2.62152	2.13307	2.10311	2.64736	3.14253
LOC105221948	1.1421	0.283317	0	1.48361	0.330647	0.995293	1.29793	1.95383	0.824431
LOC105221949	1.31697	1.1786	0.91794	2.51876	2.41349	1.5388	2.51389	2.43256	2.2768
LOC105221950	35.6522	38.3954	48.7589	39.8975	44.0888	37.7508	36.9093	38.433	35.4847
LOC105221952	61.959	72.9701	83.6196	120.319	105.591	100.95	123.124	109.466	139.51
LOC105221955	19.1764	20.859	25.7147	10.6572	9.80778	12.226	10.9354	9.36163	12.7611
LOC105221956	12.9355	12.028	13.8639	21.8653	14.6017	10.8666	12.6234	13.5547	17.4099
LOC105221957	36.2567	59.1645	47.0246	4.09885	6.81617	6.60481	4.35241	6.06884	5.39304
LOC105221958	1.50811	1.11295	0.888291	3.18626	3.31811	2.05306	3.16616	3.84281	3.81379
LOC105221960	78.0959	70.4994	48.6343	0.310216	0.302378	0.200865	0.334956	0.405735	0.37522
LOC105221962	57.7106	108.306	210.906	173.389	197.642	119.461	171.022	122.595	110.362
LOC105221963	0.0276885	0	0	0	0.0438167	0.0539489	0.0242274	0	0.0819338
LOC105221964	124.96	117.635	116.194	122.921	113.218	119.334	219.47	151.924	172.921
LOC105221965	56.8625	58.0166	49.0108	51.0539	47.3753	48.2313	66.9579	55.0474	60.417
LOC105221966	779.369	872.064	797.17	578.994	496.229	522.381	523.914	540.547	498.578
LOC105221967	6.55889	5.63682	6.83591	9.12306	9.47082	5.29935	10.9502	8.02265	7.89585
LOC105221968	13.8342	14.1022	14.5007	18.673	20.6827	17.675	23.1367	18.1223	18.1664
LOC105221969	8.5031	10.7589	10.0875	9.80016	9.27046	11.0638	12.7205	12.9126	11.3908
LOC105221970	28.2285	32.5047	32.3351	43.8263	35.9478	40.6926	45.8776	41.3752	48.5685
LOC105221972	0.816423	0.998677	1.23495	2.79729	1.62266	2.23639	0.511696	1.08307	0.982049
LOC105221973	2.78787	2.69952	2.94418	3.18534	3.04464	2.96917	3.20828	2.76855	2.65707
LOC105221974	13.4551	12.7887	18.3053	10.5041	11.1307	10.2079	8.98223	10.7098	10.9952
LOC105221975	6.43835	8.60421	5.67301	0.296778	1.61587	0.835479	0.0712802	0.312103	0.483368
LOC105221976	4.44467	10.6031	7.14848	1.22801	0.73452	2.09389	0.632403	1.0362	1.02554
LOC105221977	5.31439	4.74642	7.44514	7.74308	9.74749	13.1095	8.00677	7.6455	11.5651
LOC105221978	0.0430317	0.0772887	0.0700013	0.0117301	0.134283	0	0.04945	0.0476258	0.0973912
LOC105221979	24.6787	39.0051	35.614	25.6039	23.0481	27.7029	22.0018	31.8512	30.5878
LOC105221980	0.570707	1.10833	0.529906	0.752504	0.291987	0.426578	0.449875	0.546045	1.23715
LOC105221983	0.0817913	0	0.100867	0.0502343	0.0330753	0.081564	0.0369189	0.19556	0.1454
LOC105221984	1.90743	1.73448	1.22922	2.3827	2.18009	2.95726	2.63504	2.63691	2.98742
LOC105221985	374.439	379.874	379.458	309.38	334.475	280.483	245.349	298.612	287.631
LOC105221986	88.5417	109.565	114.768	39.2701	38.1075	37.2231	52.164	40.4841	39.1289
LOC105221987	2.44362	0.538848	1.27441	1.36321	1.80058	0.843627	2.37267	2.02948	1.41233
LOC105221988	1.87231	1.55025	1.73964	1.62427	1.78789	1.50443	1.10993	1.64859	1.55133
LOC105221989	2.03253	1.41881	1.61825	1.70248	1.48364	1.86931	2.19921	1.80284	1.26024
LOC105221990	3.47578	3.1663	2.38325	3.16486	2.75254	5.21031	5.66467	3.92879	5.10686
LOC105221991	18.8825	18.1087	17.4682	13.4595	15.0405	17.631	14.8309	12.7519	14.1788
LOC105221992	12.4288	10.9684	10.0114	12.7142	12.3694	12.3618	14.5273	13.4717	11.5063
LOC105221993	125.061	207.622	124.173	18.4721	35.0409	31.1473	29.6615	24.6454	34.2642
LOC105221994	3.22846	2.76969	2.75344	2.28909	2.2525	4.4225	3.27862	2.44151	2.89161
LOC105221995	0.102174	0.0303509	0.0248019	0.0503246	0.069286	0.186699	0.0587949	0.112912	0.0436525
LOC105221996	7.69298	6.43224	8.50767	4.72831	6.92642	6.42371	7.14022	7.64232	6.12505
LOC105221997	6.97206	6.53908	4.4853	2.67475	6.1689	4.62111	4.95623	4.08688	7.00836
LOC105221998	2.54231	1.75417	1.26915	2.71983	2.321	2.79632	3.60054	3.11519	3.91783
LOC105221999	8.52155	6.17918	5.3724	3.69775	3.8219	5.736	4.88486	5.57657	5.44499
LOC105222000	2.09694	1.52866	1.07218	0.874558	1.95922	3.47243	2.19905	1.88947	2.12719
LOC105222001	0.509516	0.46231	0.327859	0.599593	0.607696	0.716739	0.609062	0.460108	0.706311
LOC105222002	10.8946	3.92709	5.10729	4.36842	3.01671	3.72223	3.84111	7.11224	4.78422
LOC105222003	0.0457867	0.0318317	0	0.0186395	0	0.0674021	0.0199482	0	0.0225726
LOC105222004	1.96197	2.18987	2.29317	0.404219	1.55556	0.957264	1.60536	1.47538	1.39124
LOC105222005	16.3718	20.6421	17.6844	7.78562	7.45177	7.79663	8.49586	8.56479	8.3462
LOC105222006	50.9483	41.7591	50.2878	53.4642	47.8558	54.5946	54.745	62.0583	54.4845
LOC105222007	30.5689	29.3434	31.327	30.1218	33.6419	33.04	36.8366	35.2002	39.3084
LOC105222008	379.005	426.744	375.209	408.09	381.277	407.254	482.613	473.707	464.312
LOC105222009	117.98	134.774	107.582	17.7771	20.6209	18.891	22.3973	20.3942	25.261
LOC105222010	0.539019	0.846626	0.893774	0.721995	0.8654	1.10219	0.927055	0.702011	0.690607
LOC105222011	14.9118	15.0894	16.2198	14.4567	15.5338	15.9525	13.0206	12.9384	13.2659
LOC105222012	53.2651	39.5953	32.9717	22.3733	19.9331	27.0401	15.7396	29.4016	19.9082
LOC105222013	7.21445	7.2635	10.3664	7.3855	8.41251	6.73999	5.92507	6.22651	4.51791
LOC105222014	141.328	144.285	145.315	171.07	174.81	160.068	197.107	173.453	178.307
LOC105222015	0	0	0	0	0.0966408	0	0.21092	0.101253	0.234718
LOC105222016	19.8931	17.8843	16.7192	22.8308	21.6311	25.702	21.4383	21.6646	22.0746
LOC105222018	1.9728	2.25659	1.94458	1.44278	1.5571	1.90922	1.46845	1.53566	1.49604
LOC105222020	0	0	0	0	0	0	0.179561	0	0
LOC105222023	6.57142	6.71581	5.18741	6.19927	6.28307	6.95374	5.51951	5.35243	5.10772
LOC105222024	9.75024	8.37762	8.84457	10.6211	11.3011	13.1167	13.5537	11.8168	10.3495
LOC105222025	7.4794	5.00487	5.85531	3.98382	8.02495	4.06082	8.5778	5.85507	4.61714
LOC105222026	1.87204	1.43181	2.40825	5.44836	4.26265	6.09617	6.36189	6.20228	6.19464
LOC105222027	0.0269709	0.037759	0	0	0.0441642	0	0	0.0941218	0
LOC105222028	116.666	139.541	117.33	146.915	176.385	168.807	156.967	153.169	151.813
LOC105222029	9.12589	12.1994	10.6086	11.8437	10.6563	10.0631	12.3458	10.7045	12.6341
LOC105222030	12.8588	11.4734	12.3294	13.5143	11.3636	12.7737	15.3041	13.5531	13.463
LOC105222031	14.9531	18.7614	15.8809	2.9042	4.93035	1.49679	3.05024	2.86944	3.20063
LOC105222032	112.638	172.047	127.549	61.8453	47.1599	59.7762	48.3723	58.5404	57.5476
LOC105222034	327.299	535.909	494.328	85.006	66.1958	90.9677	55.3438	74.8918	68.1056
LOC105222035	4.06438	2.78	3.44823	2.6513	2.43923	2.48671	2.76895	3.12428	3.48812
LOC105222036	5.99834	5.08663	5.0934	7.0184	5.62389	5.39752	5.29427	6.33508	6.01851
LOC105222037	0.588655	0.634384	0.288371	0.416386	0.389658	0.157326	0.284613	0.385944	0.407915
LOC105222038	61.4376	65.6846	66.0721	63.77	68.108	55.8298	69.5722	69.8274	60.7588
LOC105222039	1.29225	1.27955	1.45908	1.64438	1.72392	1.05659	1.99797	2.0945	1.39834
LOC105222040	47.3236	42.2227	38.1918	79.559	74.7475	80.4459	72.0122	73.4164	77.7344
LOC105222041	7.37213	8.46313	5.909	9.13656	9.36274	8.91143	10.2967	10.4235	9.00376
LOC105222042	0	0	0	0	0.0253795	0	0	0	0.0159507
LOC105222043	0	0	0.052646	0.144651	0.144957	0	0	0	0
LOC105222045	0.148279	0	0	0.289272	0.0933581	0.145854	0.10273	0.124467	0.0580757
LOC105222046	0	0	0.134088	0	0.0923482	0.55418	0.104301	0	0.229338
LOC105222047	1.66478	2.90032	2.78489	4.59672	3.77214	2.39111	5.26936	5.97441	4.95985
LOC105222048	8.63881	17.506	9.85968	0.327947	0.556815	2.04843	0.701493	0.338899	1.27931
LOC105222049	5.20511	5.30759	5.05178	4.40826	4.11847	4.72576	4.42776	3.64914	4.04566
LOC105222050	21.5257	24.2089	18.3233	29.4151	25.32	29.8745	43.4692	31.6892	40.6939
LOC105222052	0	0.870314	2.38862	0	1.56313	1.92023	0	3.18952	0
LOC105222053	50.3989	60.6073	60.3366	66.2174	63.733	57.9802	72.8332	69.7464	70.018
LOC105222054	5.65789	4.62049	6.20283	6.4215	6.63025	8.18364	6.13155	7.65895	6.20194
LOC105222055	54.9081	70.9342	54.7872	59.29	51.8265	67.4232	68.4588	68.364	82.5683
LOC105222056	30.5352	33.7059	31.3259	20.9489	23.3007	21.1603	29.6859	24.2344	26.6106
LOC105222057	13.7833	15.4677	13.883	12.2931	12.9198	10.4573	14.6474	13.0848	13.0922
LOC105222058	43.6659	40.9939	39.7634	39.2617	42.7688	41.2496	42.6691	46.4581	47.5719
LOC105222059	0.0617702	0.0463446	0.0376816	0	0.0803167	0.0637345	0.181896	0.0289281	0.033527
LOC105222060	10.4756	9.66964	10.4626	9.95284	11.1676	10.9071	12.8534	12.0752	12.9252
LOC105222062	15.8531	16.7338	17.1557	11.7362	10.4026	9.55396	15.649	13.5821	14.9385
LOC105222064	134.459	130.865	135.639	110.972	87.8399	95.1697	115.926	113.351	85.4543
LOC105222065	7.20497	5.7413	3.95583	7.05193	7.11868	7.41389	7.81461	8.36239	9.5202
LOC105222066	1.31562	1.16501	1.05248	0.568157	0.729926	1.27001	0.508842	1.04442	0.774986
LOC105222067	16.0907	15.2884	12.9165	10.8182	9.44249	12.6218	13.1965	10.3334	12.4796
LOC105222068	14.4505	30.6772	17.0631	1.65125	1.43396	1.40997	1.6633	1.68798	3.03781
LOC105222070	0	0.431367	0.0915865	0	0	0	0.0686874	0	0
LOC105222073	90.677	72.1621	60.0441	239.623	137.09	200.945	160.687	203.786	214.624
LOC105222074	0.205886	0.114095	0.226631	0.429094	0.597886	0.289748	0.237841	0.353095	0.227391
LOC105222075	36.4522	35.9002	32.9545	22.3758	19.6777	21.1807	20.8615	18.5982	22.4479
LOC105222076	66.0142	74.0269	68.5195	38.3392	36.4229	35.6939	42.4693	39.5751	39.1406
LOC105222077	88.019	91.3926	97.6083	38.3006	41.5642	31.268	44.6536	41.4329	42.1743
LOC105222078	164.467	187.795	171.221	89.4839	88.8893	83.8315	78.356	79.7305	77.789
LOC105222079	0.149644	0.0444314	0.149075	0	0.0264643	0.0958685	0.148509	0.113508	0.164568
LOC105222080	62.1927	82.8282	104.671	89.1539	62.2313	100.556	69.8075	84.6984	74.6555
LOC105222081	2.73493	2.14334	2.74238	3.26622	3.12594	3.07696	3.39928	3.04831	4.16831
LOC105222082	0.180168	0.141168	0.112678	0.0786703	0	0.0489993	0	0.0443164	0.256292
LOC105222083	0.386851	0.693741	0.174661	0.599683	0.99631	0.0208045	0.607326	0.36245	0.206099
LOC105222084	0	0	0.505737	0.714621	0	0	0	0.326144	0
LOC105222085	0.136491	0.409746	0.0291885	0.019253	0.0356071	0.0685695	0.0386409	0.057044	0
LOC105222086	213.725	563.11	360.129	2.3113	0.75402	3.65192	1.63894	0.783939	0.898954
LOC105222087	0.000423691	0.000580102	0.0955194	26.2041	2.66222	0.203848	0.00540031	0.298927	1.66e-05
LOC105222088	108.39	125.635	138.674	22.233	43.5101	6.6283	2.67621	14.4513	7.70591
LOC105222089	199.879	325.878	194.638	116.7	197.803	201.433	45.9804	78.9051	110.929
LOC105222090	15.9807	18.8569	16.191	10.1792	11.604	9.98171	10.3866	11.3333	10.3939
LOC105222091	0	0	0	0	0.476588	0	0	0.759625	0
LOC105222092	7.71215	9.84165	11.4626	6.89421	6.7158	6.69562	4.33247	5.51356	4.66364
LOC105222094	346.9	436.919	393.574	110.534	98.7168	87.9205	97.0607	100.84	114.224
LOC105222095	149.548	140.966	124.541	191.027	198.568	187.053	241.22	198.7	207.401
LOC105222096	5.60516	4.48836	4.57111	7.80776	8.76065	7.90431	8.57822	7.86986	7.32172
LOC105222097	7.24765	7.12305	7.49036	5.33806	6.35267	5.43367	4.99734	5.93957	4.28445
LOC105222098	6.63808	6.18656	5.93579	11.5179	11.9665	9.50639	7.69602	10.5328	10.0147
LOC105222099	64.5694	66.2172	63.4558	94.1134	97.7688	92.0339	101.203	98.8121	100.18
LOC105222100	0.986003	0.218378	0.42187	0.298549	0.431303	0.884152	0.52286	0.426734	0.659083
LOC105222101	51.0593	49.0327	43.5572	21.2524	22.6195	24.5711	17.4043	23.5961	21.8275
LOC105222102	0.0471742	0.0905708	0.0383925	0.0128903	0.0646523	0.0792016	0.0724434	0	0.0487324
LOC105222103	0.627213	0.393775	0	0.348006	0.346462	0.378114	0.635037	0.215977	0.188497
LOC105222104	13.3514	17.7827	12.539	3.96793	7.51222	5.53322	9.8254	4.10718	12.0056
LOC105222105	3.10079	4.09198	2.74674	3.48835	2.89897	3.52232	4.35326	4.92619	4.38094
LOC105222106	0.0618708	0.180106	0	0.102405	0.205069	0.125852	0.0579011	0.276679	0.0968597
LOC105222107	106.511	145.399	108.469	53.8518	55.2936	44.3077	30.7911	41.6608	43.617
LOC105222108	21.6744	18.5533	17.4997	28.2188	32.8125	26.854	25.2865	24.817	24.1382
LOC105222109	12.9398	11.3662	7.5167	10.5691	8.22164	6.35638	13.3718	11.8462	9.79896
LOC105222110	91.2036	95.1431	95.9537	89.0662	76.2913	97.0574	105.302	104.435	81.0371
LOC105222111	2.57039	1.8378	2.56671	1.63965	2.33671	1.42807	1.52696	2.12281	1.28963
LOC105222112	11.835	10.8285	11.3187	17.8411	16.9958	19.7152	16.8094	15.6594	15.3703
LOC105222113	0.441401	0.35644	0.314459	0.310769	0.47389	0.801225	0.389868	0.40172	0.485717
LOC105222114	12.7763	11.2589	11.6945	14.9727	14.0255	12.9834	19.7759	16.2495	16.7218
LOC105222115	9.38133	6.84259	7.82994	10.5768	10.1428	9.96258	10.9662	7.57655	7.35644
LOC105222117	25.1685	27.9815	25.0224	25.8197	30.597	30.0111	32.901	28.0479	30.6187
LOC105222118	4.52248	5.05836	3.80125	4.81295	5.83021	4.73947	8.18664	5.43156	6.62641
LOC105222119	7.6873	8.18772	8.22798	11.0381	10.2472	12.0214	9.09952	10.4372	11.3621
LOC105222120	0.250019	0.374231	0.119527	0.472445	0.235301	0	0.265085	0.251824	0.0652659
LOC105222121	0.0998782	0.194168	0.163156	0.342294	0.200443	0.132264	0.165897	0.296933	0.161654
LOC105222124	65.3234	79.0851	260.693	83.5876	120.162	68.1218	66.6912	100.181	83.6123
LOC105222125	41.7182	24.5312	31.4833	6.22445	6.57021	5.12959	6.5107	5.06523	4.27347
LOC105222126	10.9633	9.91596	11.0138	13.5327	13.0242	13.769	10.6817	13.3043	11.7532
LOC105222127	2.69297	2.60839	2.39798	2.66045	2.71782	4.0396	2.83963	2.58476	2.11107
LOC105222128	15.6133	13.8313	13.4159	16.5859	20.1733	17.6272	19.2525	19.7071	21.7004
LOC105222129	0.253157	0.386355	0.159669	0.107338	1.1937	0.975864	0.978789	0.430974	0.365555
LOC105222131	0	0	0.159152	0	0	0	0.181954	0.0577727	0
LOC105222132	4.27279	3.9668	4.35434	3.99862	5.44765	5.52053	4.86314	3.52595	5.6583
LOC105222134	2.2662	2.88771	3.25587	5.03806	4.79271	5.41833	3.87253	4.70066	5.10086
LOC105222136	37.9234	50.6683	43.8633	48.5956	55.1514	62.8404	46.2729	55.982	53.8271
LOC105222137	64.2703	79.9673	78.2298	82.8408	69.8367	68.4402	78.7844	79.4855	85.0959
LOC105222138	2046.4	2597.75	2323.6	2129.22	1983.04	2147.04	2030.06	2047.86	2075.15
LOC105222139	83.8969	112.787	98.7399	90.3473	104.691	87.9542	101.077	104.045	105.218
LOC105222140	114.026	146.072	139.17	109.546	99.679	95.7111	157.377	126.94	119.558
LOC105222142	1.91362	1.47746	1.17739	1.33011	1.19839	1.58123	0.980954	1.3681	1.37158
LOC105222143	0.175286	0.0435448	0.921752	0.0714707	0	0.0885411	0	0.0807327	0.0311994
LOC105222144	0	0.151976	0.121579	1.54203	0.141431	1.04569	0.387603	0.738636	0.285375
LOC105222147	10.2022	7.72701	11.4806	2.0517	3.45668	2.01651	2.41851	2.53058	1.68764
LOC105222148	0	0	0	0.287202	0	0	0.588878	0	0
LOC105222149	26.9874	22.9169	23.4013	17.7984	15.2406	14.1318	17.364	16.5646	17.6794
LOC105222150	0.261093	0.257897	0.487078	0.146523	0.298203	0.636945	0.252117	0.120418	0.139809
LOC105222151	74.0153	91.8137	97.0627	52.1174	50.7276	51.0856	37.0405	45.0753	35.963
LOC105222152	35.8211	43.0745	37.5465	49.9022	51.6911	52.126	47.8663	48.415	45.6911
LOC105222153	28.0592	28.9974	20.7	34.6964	37.1181	35.5891	34.7229	32.1074	34.9948
LOC105222154	6.11392	6.09084	6.25735	2.05595	1.76052	2.38619	2.13266	2.42092	2.16341
LOC105222155	18.2835	17.8742	19.4471	14.3246	13.8664	13.7386	5.58069	8.77306	10.3402
LOC105222156	4.94132	4.70763	4.83147	6.34095	5.97643	5.77538	6.86931	6.33364	4.65945
LOC105222157	10.5416	10.4697	10.2128	13.9111	13.8252	12.5815	14.3924	14.9218	14.6762
LOC105222158	1.78492	1.4082	0.963421	1.90782	1.81059	1.83184	1.97874	1.59148	1.64713
LOC105222159	21.3066	20.5333	21.7532	28.6945	32.4017	29.3388	26.0797	29.9872	30.6465
LOC105222160	3.00634	3.01935	2.6474	4.09079	3.46453	2.6165	3.14664	2.6764	3.85338
LOC105222161	18.5659	21.3814	19.9396	17.3059	17.2562	16.7836	19.0314	19.024	19.5402
LOC105222162	3307.55	3470.8	3190.06	2362.49	2333.61	2284.29	2251.77	2249.94	2237.75
LOC105222163	14.1194	21.7712	20.2491	1.47469	2.4402	2.20988	0.690507	1.04935	2.69958
LOC105222164	0.0268563	0	0	0.0432462	0.0435158	0	0.171842	0	0.135955
LOC105222165	1.23569	1.54145	1.49026	0.305754	0.376905	0.436614	0.312086	0.216967	0.215814
LOC105222166	0.0624441	0	0.102309	0.118892	0.049565	0.164946	0.0368801	0.0354075	0.0827361
LOC105222167	15.011	9.5913	12.9013	13.1312	12.0904	13.9663	13.0856	12.6098	11.5093
LOC105222168	0.389301	0.0379371	0.169357	0.251554	0.310577	0.138404	0.281359	0.402467	0.263127
LOC105222169	2.03639	1.19354	1.1877	0.506168	0.9903	1.21134	0.643199	0.725944	0.638139
LOC105222170	0.334362	0.75816	3.27082	0.481574	0	0.190345	0	0	0
LOC105222172	0.901107	0.74952	0.627632	1.14199	1.18929	1.78701	0.90612	1.16673	1.22873
LOC105222173	0.132261	0.0639054	0.0715435	0.0844642	0.061071	0.0887064	0.0136982	0.0793303	0.0306955
LOC105222174	24.2094	26.1096	29.183	15.0299	12.3796	13.2456	22.6908	16.2663	22.098
LOC105222175	0.23942	0	0.105943	0.291706	0.891755	0.424359	0.304425	0.363941	0.851053
LOC105222177	0	0.0668068	0	0.173404	0.246632	0.0704001	0.127041	0.0204441	0.0716271
LOC105222179	13.848	15.4414	14.8267	17.7757	19.0557	16.7016	18.4086	18.4191	17.8061
LOC105222180	26.9421	45.2622	29.3459	16.1127	18.1979	14.9801	22.763	19.9678	20.965
LOC105222181	22.3776	23.7276	23.6299	24.7884	24.898	27.2996	24.3599	25.6357	27.0493
LOC105222182	10.3054	8.84211	9.90017	11.5179	12.462	9.94897	10.5841	11.6385	9.43716
LOC105222183	205.902	221.288	202.485	166.972	185.555	150.092	238.422	186.355	211.265
LOC105222184	1260.19	1292.79	1307.34	2017.38	1915.66	1859.79	2373.99	2113.22	2290.49
LOC105222185	418.825	382.85	448.338	364.726	369.428	387.711	375.962	361.021	396.939
LOC105222186	129.243	134.517	135.561	145.041	162.955	149.099	175.101	166.081	167.865
LOC105222187	6.09666	7.37611	10.0064	1.17622	0.881132	1.91701	0.373092	0.832859	0.461987
LOC105222188	4.83424	7.44189	5.61997	4.6094	5.76104	4.09265	2.91908	4.5928	4.23945
LOC105222189	16.6306	22.9484	20.6898	15.2133	13.8093	14.5003	16.8766	12.9286	15.3801
LOC105222190	61.0071	91.061	65.1402	81.9805	73.7062	80.8351	46.997	100.777	55.5259
LOC105222191	21.3877	27.0596	23.5475	34.931	33.5145	36.4545	39.3377	39.0064	36.297
LOC105222192	11.8604	8.40138	12.4836	17.7898	18.2815	18.8936	13.501	17.8698	17.7085
LOC105222193	12.7703	15.765	12.6132	19.1661	19.3951	18.7044	24.0111	20.9074	20.8229
LOC105222194	0.0745544	0.175713	0	0.0991602	0.126721	0.107231	0.199531	0.191666	0.031833
LOC105222195	15.1823	11.3981	18.3858	20.9899	21.3111	26.256	23.6843	24.748	25.951
LOC105222196	181.446	221.683	205.031	71.9017	73.8369	69.8428	68.6231	65.5611	69.5856
LOC105222198	191.964	238.363	202.289	63.2068	66.8689	75.8987	75.8835	66.5183	67.0078
LOC105222199	49.4727	28.6419	43.6312	53.0244	61.7275	44.2603	43.4252	52.7347	52.6367
LOC105222200	17.33	15.8193	16.2159	21.1173	19.785	22.3237	19.3136	18.0316	19.0471
LOC105222201	47.4577	37.9271	35.437	46.5542	49.3232	48.5286	36.1377	43.9666	41.5272
LOC105222202	31.2032	34.4704	35.3253	54.5776	69.3571	53.1623	80.9917	65.8359	77.6421
LOC105222203	53.2258	60.5265	50.1974	47.7088	50.0879	46.6804	52.4906	52.18	50.2622
LOC105222204	0.144585	0.0275215	0.065433	0.0741747	0.15042	0.222879	0.0903124	0.171874	0.0894696
LOC105222206	0.640224	0.499943	0.115931	0.528766	0.796784	1.00872	0.384462	0.452522	0.231261
LOC105222207	3.60965	4.04534	3.8028	1.05094	1.18887	1.03407	1.5496	1.37172	1.64881
LOC105222208	0.120051	0	0.218774	0.588121	0.2475	0.165174	0.577711	0.251242	0.567343
LOC105222210	61.3881	66.644	63.6437	69.9133	59.5604	63.6807	82.1477	77.9354	72.4977
LOC105222211	78.7354	90.0126	73.8791	83.0922	85.5874	86.6121	98.9513	100.836	90.3007
LOC105222212	33.2938	42.6755	45.7837	12.392	15.2243	16.6118	16.952	15.0433	14.7639
LOC105222213	2.88929	2.15062	3.14511	3.53204	3.29541	3.05973	3.43914	3.05773	2.53506
LOC105222214	6.2545	4.81568	5.31562	9.90932	8.47093	8.22844	13.9099	10.0523	9.67687
LOC105222215	8.10365	14.1941	12.5912	8.50168	8.76529	8.55465	9.09344	11.365	8.45129
LOC105222216	0.800206	0.56987	1.1527	0.42553	0.787185	0.629375	0.760273	0.64032	0.948463
LOC105222217	0.635723	0	1.50791	0.077946	0.454445	0.742437	0	0.0797798	0
LOC105222218	11.1716	12.1627	11.3189	9.76635	10.2975	9.80406	9.55551	9.51222	8.838
LOC105222219	6.53249	5.53786	5.90306	5.85247	5.37977	5.33094	6.77066	7.37021	5.47787
LOC105222220	10.7157	13.1963	12.2717	5.85083	6.09081	5.96362	5.89561	5.14551	6.0483
LOC105222221	11.4953	10.2947	12.4099	13.3101	13.5871	15.5281	14.9079	14.8538	12.8046
LOC105222222	24.1636	19.4391	20.9598	20.4107	19.0064	18.6219	14.3792	16.5755	13.9901
LOC105222224	6.82594	7.72005	6.22553	6.99667	6.74843	6.94325	7.42256	8.03486	8.36061
LOC105222225	127.706	139.08	198.069	132.699	222.16	117	69.6293	114.006	113.37
LOC105222226	1.46141	1.28851	1.0917	0.360063	0.332319	0.442346	0.124774	0.216586	0.219324
LOC105222227	14.2693	11.8949	12.6517	17.3967	15.6588	19.4873	12.7782	14.5835	14.3795
LOC105222228	67.377	80.4805	72.3554	62.0656	55.155	56.232	76.3552	72.6077	68.0494
LOC105222229	1.96272	5.42213	1.57613	4.56967	1.1364	0.674249	4.33721	4.77616	2.0486
LOC105222230	63.3222	70.7272	71.5279	87.8301	84.2764	81.9309	82.4438	85.7087	88.1986
LOC105222231	3.75067	4.7555	3.59387	4.36026	4.05771	4.26498	4.19692	4.08546	4.35677
LOC105222232	0.101276	0.149339	0	0.21122	0.598647	0.313101	0.429209	0.227892	0.742296
LOC105222233	13.9818	12.8508	13.5818	16.8628	12.5304	16.9448	14.6969	12.8942	16.4821
LOC105222236	0.0490243	0.211413	0.118299	0.270314	0.466399	0.330356	0.307308	0.0841371	0.438601
LOC105222237	0.277049	0.239722	0.48323	0.0477701	0.144815	0.234705	0.10745	0.154818	0.418996
LOC105222238	8.97729	9.73032	9.53441	4.03354	4.38784	4.08978	3.67862	4.90223	5.67174
LOC105222239	2.17136	2.13788	1.56817	1.78232	2.20802	2.13072	1.6837	1.83066	2.07175
LOC105222240	148.529	166.49	172.403	169.792	180.029	173.163	172.49	172.985	172.977
LOC105222241	25.8243	25.4056	31.2181	22.8838	25.6398	25.2724	29.6547	24.5496	27.0983
LOC105222242	20.0117	28.2229	27.3527	23.6924	19.6986	20.7867	18.828	18.0321	20.9829
LOC105222244	17.2414	19.774	18.2347	13.3182	13.6511	14.5522	20.0562	14.558	17.8853
LOC105222245	4.02673	3.30582	3.63842	6.3021	4.92642	4.8971	5.37943	6.18661	5.94834
LOC105222246	19.9305	20.2942	21.0021	27.6167	26.0724	26.9305	22.5395	22.802	22.8328
LOC105222247	416.51	388.728	421.734	390.732	381.102	457.342	384.047	344.176	320.821
LOC105222248	14.5378	17.3179	14.3624	10.5873	11.4419	11.5951	10.9587	12.1437	11.7946
LOC105222249	167.969	85.9655	95.6556	783.904	673.765	762.38	1281.02	754.934	914.043
LOC105222250	17.9	14.331	15.7821	28.032	26.835	28.4682	32.3126	25.9901	34.8826
LOC105222251	63.4453	58.862	48.6171	39.6333	30.5658	46.3297	37.4888	40.4321	52.0317
LOC105222252	3.78117	2.75854	3.31654	6.00063	4.90086	4.79435	5.04043	4.646	4.9312
LOC105222253	88.7917	95.7648	82.084	92.2447	76.6937	74.4314	107.061	90.1386	101.62
LOC105222254	6.14216	4.71357	7.01459	4.38529	3.98344	3.58814	3.06874	3.75474	2.85878
LOC105222255	112.124	90.94	91.0126	72.9695	63.746	105.54	24.8375	40.5117	36.3119
LOC105222256	0.998766	0.849407	0.394368	0.779855	1.37227	0.728775	0.741489	1.29731	0.727882
LOC105222257	8.33081	8.98788	7.23561	8.65286	9.00672	8.79035	9.0576	8.0411	8.82993
LOC105222258	129.631	123.387	134.243	241.054	245.113	254.97	262.942	277.681	292.843
LOC105222259	61.0948	64.798	68.7346	71.3884	63.9734	69.8689	76.8941	67.3576	76.8595
LOC105222260	145.14	141.298	134.254	219.27	260.112	339.107	420.13	290.415	268.915
LOC105222262	8.08841	7.02432	10.0476	7.84039	9.37143	8.05849	9.18447	7.90233	8.24965
LOC105222263	28.1893	25.5133	28.2935	28.9051	28.433	30.4786	32.8899	31.4702	29.8761
LOC105222264	23.793	24.8806	29.1692	26.85	31.9232	24.1717	26.711	28.5393	20.4458
LOC105222265	2.54423	3.14492	5.25266	6.94692	3.6976	3.79727	7.62107	3.29714	4.5225
LOC105222266	11.2733	9.17025	15.0528	13.071	10.7855	11.1209	10.6229	8.22042	7.20882
LOC105222268	55.2439	45.939	55.6949	68.8266	64.6835	59.0592	66.9461	63.5698	59.8725
LOC105222269	68.8246	52.863	65.8253	112.531	126.135	132.493	139.709	134.239	138.738
LOC105222270	29.7029	53.2742	48.5743	44.0742	38.5034	41.9086	40	37.6726	45.9351
LOC105222271	3.06216	2.91037	2.98483	6.40561	5.2147	1.59069	4.6635	4.77903	4.39313
LOC105222272	0.0474008	0	0.116874	0.0389437	0	0	0	0	0
LOC105222273	6.99179	7.2867	5.117	18.6972	15.3497	21.9814	36.1469	31.2226	37.946
LOC105222275	0.0377666	0	0	0.0309228	0.0808889	0.0771284	0	0.0703798	0
LOC105222276	23.3037	19.143	19.1227	20.5631	18.6649	20.7463	31.4281	25.0259	32.8762
LOC105222279	5.04432	4.6331	5.36597	5.37591	5.51554	5.95421	4.71825	5.54524	3.38189
LOC105222280	4.88598	4.47472	5.1431	9.20439	9.29486	8.55253	9.77605	8.96116	8.2866
LOC105222281	8.17736	10.0692	9.68248	7.27913	9.07126	6.84445	7.74504	5.55941	6.03509
LOC105222282	1.79396	2.43644	1.60421	2.17414	2.42053	2.76524	2.20664	1.61305	1.82387
LOC105222283	7.75528	9.3984	8.83384	9.46774	9.65014	9.74094	9.77165	8.68066	10.0028
LOC105222284	0.638195	0.716273	0.379473	0.188028	0.273459	0.274309	0.439549	0.23935	0.55618
LOC105222285	1802.28	2270.15	2362.03	1722.88	1551.95	1557.57	1548.4	1547.06	1577.02
LOC105222286	0.44741	0	0	0	0	0	0	0	0
LOC105222287	0	0	0	0.260779	0.520809	0	0.578859	0.374774	0.326115
LOC105222288	0	0	0	0	0.174288	0	0	0	0.425586
LOC105222290	0.0320832	0.128661	0.0585704	0	0	0.0324407	0.0976992	0.054462	0.127821
LOC105222291	1.40783	0.930535	0.600833	1.44514	1.67535	1.64111	2.6709	1.86371	2.35598
LOC105222292	0.0305717	0.0140793	0.0369276	0	0.023657	0.00987019	0	0.0254372	0
LOC105222293	2.97124	2.69984	3.72302	4.3099	4.12333	3.95977	3.52589	4.17655	3.65522
LOC105222294	72.3668	98.1022	91.5124	27.5851	34.8642	30.5487	24.0726	22.7966	22.0893
LOC105222295	1.247	1.31726	1.97243	1.89369	2.00041	1.57595	1.73694	1.80143	1.4141
LOC105222296	99.2095	121.238	102.874	15.9585	17.2499	20.8888	9.67746	12.5916	12.1159
LOC105222298	0.0717558	0.222536	0.510232	0.057719	0.0619541	0	0.143486	0.479096	0.0790503
LOC105222299	5.98264	8.27374	8.18277	9.13937	10.9298	11.5501	11.7614	11.0699	11.2352
LOC105222300	25.135	19.1938	20.5464	19.6564	21.9521	23.8979	23.9035	21.3804	26.1138
LOC105222301	48.0734	67.824	51.1037	26.9594	30.9688	28.8982	29.434	35.7945	37.1607
LOC105222302	51.4457	47.6417	42.3772	61.9889	56.9387	65.3228	47.032	54.4299	61.7715
LOC105222303	14.1531	16.8045	15.9038	16.1205	23.5043	15.7276	14.7331	18.1143	16.0853
LOC105222304	1.02728	0.410905	0.664915	0.991935	1.17182	1.40877	1.94109	1.37327	1.66072
LOC105222305	22.4675	22.9914	22.9419	24.8568	30.7492	26.5312	21.1291	23.8928	22.4323
LOC105222306	0.252029	0.883121	0.775508	0.519456	0.693244	0.481295	0.967553	0.58059	0.910197
LOC105222307	15.8169	15.4146	14.9235	14.7111	16.3824	14.4335	13.1117	13.6987	15.9371
LOC105222308	45.6609	50.4778	52.6213	55.758	51.6259	55.1801	59.121	61.4095	56.941
LOC105222309	23.1795	22.3745	27.279	23.3676	22.7871	21.4249	23.4866	26.3939	24.4844
LOC105222310	9.96392	8.45678	9.88256	10.8769	14.278	16.27	8.7369	9.90633	8.54432
LOC105222311	93.8806	100.093	93.781	76.9245	70.1608	81.8944	99.7297	95.2885	82.947
LOC105222312	106.249	155.316	115.725	73.4846	67.3312	77.2455	84.9722	81.2412	89.8347
LOC105222313	5.94471	6.01441	7.13523	8.42435	8.8508	7.31992	8.30657	8.66075	7.26538
LOC105222314	23.2553	25.8068	25.523	28.6612	29.6286	33.3736	29.7288	33.1275	31.1274
LOC105222315	26.8175	25.3897	23.8458	28.9737	27.9808	26.8582	27.5734	26.2755	26.3435
LOC105222316	14.2973	13.3104	12.6436	23.1779	23.2094	23.3002	24.2741	25.6232	27.8321
LOC105222317	5.31914	6.78788	3.13827	6.72567	8.81873	6.19126	6.03567	5.15273	5.69093
LOC105222318	1.11001	0	0	3.19649	2.23903	1.4085	0.570675	0.563172	0
LOC105222319	97.7987	105.373	85.8484	57.1277	34.9611	27.2916	49.2379	40.6899	32.9914
LOC105222320	0.602721	0.212505	0.35355	0.672175	0.808989	0.711988	1.02092	0.95542	0.649816
LOC105222321	6.8871	12.4716	14.6816	1.8032	4.03495	2.41253	1.90519	2.75219	2.26633
LOC105222322	16.8086	13.0904	13.7932	24.9583	24.0308	23.231	29.1011	25.6945	27.6927
LOC105222323	11.2974	8.78855	11.5374	13.5707	14.7602	12.1677	12.7984	11.8193	16.1007
LOC105222324	42.6228	57.0198	51.8651	4.9876	6.80667	6.44995	7.68657	5.36333	5.34576
LOC105222325	250.121	326.035	286.631	43.6745	60.6185	72.1862	61.8904	67.5651	83.7818
LOC105222326	7.13962	5.44326	7.90139	10.8633	11.8823	9.73021	12.6523	10.7677	10.7368
LOC105222327	2.36607	2.03224	3.19362	0.734816	0.42529	0.842901	0.367513	0.246093	0.377488
LOC105222328	173.932	160.945	189.055	276.353	303.476	319.85	305.75	316.233	340.25
LOC105222329	6.72126	7.94443	8.3887	6.04332	5.95997	5.5812	7.29327	6.61203	7.31801
LOC105222330	14.8754	17.8512	16.2452	12.6312	13.3688	14.7492	11.6707	14.3287	14.527
LOC105222332	11.012	9.27268	11.0782	8.49552	7.59339	8.8537	6.86483	7.68175	8.75998
LOC105222333	5.10563	5.94037	3.12411	6.52667	6.25332	6.26511	7.54191	7.29724	7.90019
LOC105222335	2245.68	2607.41	2477.57	2154.52	2083.96	1957.41	2069.67	2002.66	2043.99
LOC105222336	13.9409	12.8932	10.9021	15.0484	18.34	14.9617	17.0823	14.915	16.739
LOC105222337	6.30603	4.96492	6.81002	9.06231	9.06108	10.5758	8.14596	8.99563	8.1092
LOC105222338	5.11317	7.76212	6.75538	11.0735	10.8244	10.5642	8.902	10.2699	10.8704
LOC105222339	28.8149	29.5347	33.0139	39.5291	38.9187	37.3329	36.248	37.692	37.8957
LOC105222341	13.3443	16.7458	13.8229	24.2062	19.7147	26.1792	25.5149	30.7122	31.5493
LOC105222342	0	1.08287	0.4421	0.307486	0.236303	0	0	0	0.197972
LOC105222343	7.08782	6.60506	7.42429	7.38209	8.21256	8.17144	8.39372	7.16792	8.03543
LOC105222344	0.00232314	4.01e-18	1.3791	6.94e-05	0.667424	0.0024623	1.61717	0.487476	0.147194
LOC105222345	24.1803	23.7705	20.1679	33.0249	30.4319	28.4524	33.3089	33.5661	33.8776
LOC105222346	16.2965	19.483	19.0492	20.0109	15.8337	18.4286	21.335	16.9685	24.0331
LOC105222347	1.74176	2.52217	1.85278	45.6141	43.6668	45.4299	13.9119	26.0533	15.953
LOC105222348	3.10981	2.3625	2.45287	3.17241	3.5088	3.16747	3.14786	2.70465	2.2553
LOC105222349	15.3557	17.5001	15.1811	20.8716	20.7653	20.2779	19.4432	19.6805	20.8066
LOC105222350	0.028114	0	0	0.0695895	0.044403	0.0837919	0.0738684	0.023735	0
LOC105222353	0.0446219	0.144751	0.105623	0.0864224	0.113275	0.104023	0.24185	0.174476	0.190331
LOC105222354	8.21095	7.61968	7.02907	5.58784	6.2585	5.43829	6.16502	4.92054	5.54559
LOC105222355	19.8655	19.0533	18.8917	24.9738	27.4164	25.7477	23.9938	22.5486	23.1649
LOC105222356	1.51324	1.17748	0.701062	2.20957	1.7049	2.4533	3.13312	2.47539	2.52648
LOC105222357	16.2918	18.6628	18.5572	3.84388	5.05106	4.2043	5.87923	5.28128	4.78964
LOC105222359	0.919171	0.225967	0.636823	1.47547	0.700714	0.85007	0.44596	0.291138	0.337747
LOC105222360	0.0391212	0	0.0477096	0	0	0	0	0	0.0805303
LOC105222361	0	0.685305	0.296671	0	0	0	0	0	0
LOC105222362	4.75479	5.91724	4.33453	0.73868	0.124156	0	0	0	0.154406
LOC105222363	89.6572	99.1157	92.7355	55.4831	68.5502	53.2279	29.3635	38.7267	32.3468
LOC105222364	35.4685	36.3398	36.3741	31.2125	28.8142	35.9361	35.6437	33.8905	36.5262
LOC105222366	170.999	208.094	199.868	179.44	183.652	162.687	163.224	178.5	171.306
LOC105222367	34.6927	35.2779	42.872	34.1451	38.9073	31.8615	33.1103	33.2042	35.7752
LOC105222368	44.2517	35.905	46.689	50.0434	43.0922	40.3275	32.9822	36.856	34.6145
LOC105222369	28.0434	24.4754	36.7577	39.9118	34.5788	35.3309	37.0943	41.4747	47.8735
LOC105222370	135.082	142.518	125.673	133.57	144.459	146.8	86.8521	102.926	109.342
LOC105222371	1.81531	1.93741	1.90037	2.78231	2.46668	2.46361	2.9129	3.06337	2.91624
LOC105222372	62.4939	78.7045	80.1895	38.4559	46.8993	42.5199	28.2232	30.4114	33.6032
LOC105222373	5.26988	7.82278	7.5522	0.974895	1.13928	1.03633	0.359541	0.776601	1.64588
LOC105222374	25.4605	29.9826	33.1814	24.1795	22.2105	26.5777	31.0846	23.393	32.4065
LOC105222375	17.8258	15.2278	23.1645	66.4636	35.8598	34.8672	60.9212	56.017	52.5936
LOC105222376	20.8495	19.8124	19.8029	17.0817	16.4256	14.9535	16.491	16.9758	17.4562
LOC105222377	6.00929	5.07186	5.1426	22.1197	29.7925	17.7008	7.04184	11.5507	9.08651
LOC105222379	971.371	1035.66	921.383	836.618	831.109	791.463	880.93	807.757	865.617
LOC105222380	26.6176	23.3331	25.0623	36.7613	46.0565	41.7584	30.6706	41.3203	36.9416
LOC105222381	19.1733	29.9635	23.8045	3.75417	6.22661	5.0304	5.56721	4.21706	4.06161
LOC105222382	132.475	146.073	137.777	186.419	183.378	176.977	183.699	185.511	191.909
LOC105222383	0.478017	0.118335	0.533744	0.739957	0.243891	0.460835	0.313413	1.12792	0
LOC105222384	48.3585	50.7142	48.4119	47.2486	45.275	39.4259	47.4968	46.3061	44.9405
LOC105222385	0.0305053	0	0	0.0791258	0	0	0.158766	0	0
LOC105222386	2.81904	2.63168	2.07483	2.64878	2.30333	1.77353	2.1693	2.07826	1.62439
LOC105222387	1.40745	0.580175	0.638185	0.837825	0.321935	0.438095	1.5384	0.624308	0.689497
LOC105222389	0	0	0	0	0	1.39967	0	0	0
LOC105222390	137.454	241.026	97.1104	69.8182	60.6634	51.2976	95.2078	71.9913	66.0994
LOC105222391	7.82628	6.91393	6.92088	6.44242	4.37138	6.38402	8.85954	8.53358	9.13452
LOC105222392	92.8649	67.9866	78.9236	163.493	169.168	167.283	119.783	142.289	138.909
LOC105222393	121.874	140.596	126.476	144.845	142.199	148.91	135.131	148.138	154.631
LOC105222395	4.735	4.43381	5.01711	3.94738	4.03196	4.14059	2.73831	3.81143	2.77393
LOC105222396	1442.56	1710.95	1566.25	153.189	247.131	188.675	66.8068	89.8695	111.307
LOC105222397	7.14423	5.53144	6.743	10.97	13.4326	11.07	14.4417	12.0482	12.6915
LOC105222398	0.256835	0.431213	0.34478	0.477732	0	0.874787	2.26093	0	1.5358
LOC105222399	53.096	58.0153	56.1098	51.3475	53.0043	55.0139	50.7243	48.8705	56.1856
LOC105222400	74.4076	66.8045	77.3961	117.45	121.059	116.314	160.518	144.963	151.349
LOC105222401	0.0570092	0	0	0	0.0250513	0.0301801	0.0281813	0	0.0625308
LOC105222402	12.017	14.5114	13.8759	15.1399	12.9798	13.3717	18.7189	16.9372	14.6129
LOC105222404	42.4689	32.8416	33.6464	55.7285	27.0108	53.753	10.5815	25.1068	13.4268
LOC105222405	18.6755	18.4788	18.241	23.984	20.9606	23.6904	24.4154	23.1771	22.2236
LOC105222406	0.0643798	0	0.0791027	0.0901918	0.0777327	0.117707	0.0852814	0.194154	0.0879041
LOC105222407	0.152208	25.9586	4.5337	37.6923	9.78103	28.3075	10.6508	13.0575	37.0101
LOC105222408	6.85069	6.44499	6.41449	7.37225	7.24863	7.11957	6.59744	6.86853	6.25479
LOC105222409	4.54574	3.59857	3.10203	5.13866	3.99951	4.9856	6.5634	5.07838	6.29551
LOC105222410	3.13144	4.2443	3.29857	5.08505	5.38764	8.1394	13.5019	16.6606	28.6686
LOC105222411	18.0707	22.9475	20.5174	36.3696	34.2276	43.6381	34.8495	49.6384	44.6012
LOC105222412	19.3888	28.0466	17.1706	3.35398	4.16786	4.643	2.55163	3.93707	3.38619
LOC105222413	0	0.133422	0	0	0	0.0481351	0.173817	0	0.195491
LOC105222414	7.83359	6.31104	7.82556	9.83711	7.22543	8.07637	10.8169	9.46721	11.6963
LOC105222415	132.141	138.139	141.745	123.921	110.554	122.228	125.565	127.952	132.17
LOC105222416	0.718446	0.591464	0.400343	0.27043	0.315653	0.397948	0.14808	0.406043	0.265518
LOC105222418	12.1801	10.5013	8.44556	11.5091	9.47122	9.19133	6.90156	8.32028	7.76287
LOC105222419	0.114	0	0	0.203709	0	0.118673	0	0	0
LOC105222420	15.6292	13.2367	15.1371	18.2614	18.506	19.9195	16.5904	18.6996	19.5411
LOC105222421	96.4829	78.6628	96.4592	167.13	124.348	151.806	152	135.853	162.078
LOC105222422	0	0.0786199	0	0.0889239	0.2254	0.164668	0.151779	0	0.168642
LOC105222423	0.077015	0.0570741	0	0	0.031859	0	0.0361109	0	0
LOC105222424	10.4362	12.1744	10.6913	14.3294	15.8224	16.0375	11.9374	14.3141	11.687
LOC105222425	83.5658	136.669	83.7035	31.9523	33.1276	41.8806	24.3408	23.1477	26.6569
LOC105222426	6.31299	6.73135	7.73062	6.67701	6.87329	5.82097	5.79286	6.06563	6.40551
LOC105222427	39.135	52.2624	46.0061	12.6373	9.23934	8.2667	10.3715	14.5831	13.6827
LOC105222428	3.40191	3.61871	3.28122	5.3609	5.29323	4.59396	4.5782	5.43466	4.3571
LOC105222429	10.2591	9.91678	11.2266	10.3916	13.6351	10.3809	10.5628	10.3329	10.1619
LOC105222430	96.4983	107.66	99.944	99.0223	92.6017	86.5908	104.427	101.715	111.908
LOC105222431	16.0417	15.2682	17.697	15.8089	15.518	13.9489	17.1272	17.5892	15.4869
LOC105222432	0.438252	1.0723	0.663563	0.500224	0.113069	0.441847	0.252577	0.913863	0.282083
LOC105222433	7.61998	5.97343	6.18874	7.02885	7.66135	9.11576	7.82629	6.48249	7.4467
LOC105222434	10.4958	9.80155	12.6745	12.3235	11.1732	11.8574	13.8742	12.007	11.654
LOC105222435	9.93224	11.1764	9.04841	13.1934	8.38248	8.92905	11.3537	10.9151	11.3949
LOC105222436	9.58108	19.7704	13.5452	0.063451	0.437244	0.153613	0.0695469	0.0665771	0.464154
LOC105222437	0	0	0	0	0	0	0.679098	0.563401	0.108606
LOC105222438	0	0	0.0958376	0	0	0	0	0	0.19087
LOC105222439	4.30308	2.86375	3.05791	0.105257	0.177718	0.0934627	0.34776	0.153119	0.10933
LOC105222440	13.7088	19.2539	17.4011	8.4577	6.96202	6.45606	22.1408	15.2277	19.6338
LOC105222441	12.8991	13.3941	9.89697	7.30419	8.10464	7.85383	6.9428	7.25126	8.23997
LOC105222442	7.02093	6.65745	6.93695	6.32701	6.37539	6.93288	7.19661	7.23838	7.12836
LOC105222443	47.3344	41.3186	43.8196	58.3908	63.1947	61.3178	54.7021	60.9515	58.7552
LOC105222444	0.337129	0.193857	0.126457	0.153314	0.418109	0.306397	0.51266	0.237893	0.598539
LOC105222445	0.392789	0.125009	0.395499	0.133623	0.567081	0.169371	0	0	0
LOC105222446	11.6437	11.7362	10.2586	9.72987	10.9212	11.1564	8.58589	8.95743	8.69714
LOC105222447	0.25207	0.483261	0.174537	0.524304	0.798861	0.531261	0.882213	1.69495	1.46329
LOC105222448	0.11364	0.0414944	0.139452	0.0601872	0.159757	0.238132	0.192256	0.14485	0.245403
LOC105222449	11.075	13.3086	9.0101	11.781	9.53468	11.5963	9.4262	10.1125	11.8012
LOC105222450	25.4264	27.6843	26.2622	3.99866	4.62628	4.49746	4.95422	4.97844	5.66998
LOC105222452	294.891	258.937	260.364	200.752	182.706	166.676	198.676	177.27	190.581
LOC105222453	1.78415	2.26501	2.25106	3.07604	3.19539	2.63378	3.12896	3.79863	3.40445
LOC105222454	0.929715	0.574438	0.501784	0.0307755	0.237739	0.11079	0	0.0641159	0.0747036
LOC105222455	0.245271	0.416797	0.364542	0.442672	0.156061	0.586366	0.218247	0.544501	0.0980715
LOC105222456	6.7349	3.76694	3.08406	9.8316	12.349	13.6229	4.78432	9.06128	9.76129
LOC105222457	6.24151	5.01108	4.20647	6.29462	4.52438	4.93819	4.85559	3.82584	3.96175
LOC105222458	26.5013	25.4656	23.3905	32.4854	30.2451	26.9747	38.963	32.469	32.4908
LOC105222459	10.4067	11.915	11.8205	5.0241	6.41665	5.26243	5.68127	4.30214	5.93093
LOC105222460	37.3891	19.7559	27.3023	14.9164	13.1071	14.7861	16.4438	16.5088	18.8355
LOC105222461	126.784	66.4349	71.7323	58.5561	65.5078	61.1498	96.4641	71.6811	93.5185
LOC105222462	6.84743	0.721047	1.62465	2.65052	3.60887	2.78176	2.26397	2.86484	2.66491
LOC105222463	291.736	50.8394	117.649	33.3166	116.501	51.1171	33.9416	83.3045	44.5889
LOC105222464	110.409	77.7804	105.845	44.5122	40.4797	45.4827	38.8771	39.3444	52.8483
LOC105222465	11.4744	5.77456	7.23967	7.49019	8.73709	7.65545	10.0516	10.3016	11.6126
LOC105222467	1995.52	1471.99	1465.41	3277.86	2843	2200.37	3430.56	2993.06	3126.12
LOC105222468	89.1541	60.6209	81.0058	92.6024	112.673	102.869	152.408	102.048	133.343
LOC105222469	3.64718	3.01682	2.92858	5.57954	7.04014	4.85489	7.42013	8.14095	6.5344
LOC105222470	8.81661	8.59364	7.26861	10.0921	11.2202	11.9977	12.2358	10.4575	13.3149
LOC105222471	1.1663	0.714855	0.793755	1.11956	1.71633	1.43842	2.2082	1.43654	1.44286
LOC105222472	1.66051	1.81178	1.79587	5.44803	6.36192	7.93139	7.64435	8.30856	6.33045
LOC105222473	0	0	0.0248299	0	0	0.0401526	0	0	0
LOC105222476	0.087766	0	0	0.15052	0.0725043	0	0.39831	0.309295	0.0901303
LOC105222477	0.149703	0	0	0	0.0412956	0	0	0.0880062	0.102655
LOC105222478	2.1926	1.90771	2.07308	2.04319	2.06629	1.55233	2.19438	2.4194	1.99067
LOC105222479	72.2911	75.5984	77.7584	96.883	105.462	97.0441	102.856	102.129	103.156
LOC105222480	53.4265	36.2974	65.2052	43.7024	58.4467	52.5946	46.3438	48.0178	48.6866
LOC105222481	2.56273	2.20858	1.90382	2.95316	3.5964	3.11331	3.27702	3.14362	3.43322
LOC105222482	51.4047	57.7067	52.2459	81.3678	87.0143	61.8693	117.74	79.1234	113.817
LOC105222483	152.248	217.602	175.523	41.5678	34.1863	39.7715	28.8265	22.7694	28.4129
LOC105222484	292.577	318.075	290.591	226.023	239.743	237.859	254.716	244.93	252.112
LOC105222485	1.07201	3.74114	0.60817	1.81252	1.0442	2.86485	0.546873	0.587321	0.82439
LOC105222486	259.556	186.17	190.857	386.519	419.593	365.508	226.037	271.157	257.874
LOC105222487	0.212482	0.361793	0.0315842	0.138568	0.0649009	0.103676	0.0719956	0.0885914	0.130503
LOC105222489	0.0806122	0.188935	0.334236	0.081473	0.0739865	0.0879073	0.210362	0.227067	0.17065
LOC105222490	5.91841	4.49308	3.76352	6.52775	5.62069	7.76188	7.96545	6.37483	6.34011
LOC105222491	17.76	17.7909	15.8542	28.0755	25.8907	25.8385	24.3885	28.0587	27.3449
LOC105222492	1.44743	2.94183	2.63688	4.74961	3.64857	3.77129	8.04489	5.66245	7.74461
LOC105222493	14.9241	20.0092	17.9168	21.1369	22.9463	16.638	27.5428	25.6281	28.1436
LOC105222494	3.63656	2.70994	3.99562	3.34141	3.26738	2.66108	3.94101	3.73915	3.15625
LOC105222495	6.34926	5.53263	5.98163	18.8843	11.9532	13.8399	14.5698	16.3173	16.9627
LOC105222497	0	0	0	0.166831	0.0542667	0	0.0299694	0.0583983	0.135253
LOC105222498	0.079319	0	0.156619	0.0128528	0.0246601	0.0155672	0	0.0262189	0.015388
LOC105222499	68.7081	85.6374	87.6651	25.2491	32.7354	25.1121	20.2943	22.7742	20.0914
LOC105222500	4.14909	3.67988	2.53838	5.51245	5.65995	7.27443	3.89531	4.26894	4.05929
LOC105222501	0	1.28699	0	0	0	0.223028	0.406972	0	0
LOC105222503	9.87948	9.13038	8.92924	11.259	11.9467	11.6176	8.1753	13.0015	11.3991
LOC105222504	6.65585	5.90584	5.61757	7.04921	6.03451	8.00498	9.12708	5.14709	7.09858
LOC105222505	49.3149	40.9628	41.7679	33.34	37.4307	32.492	26.2631	15.7439	13.3591
LOC105222506	42.7753	39.7597	35.7522	30.1772	29.5809	35.3491	23.3789	19.669	24.1902
LOC105222507	0.0279443	0	0	0	0	0	0.0563154	0	0
LOC105222508	16.6226	15.8418	16.053	17.0182	18.1247	17.9491	19.3103	19.6392	19.4511
LOC105222509	332.308	370.889	362.585	420.817	394.156	392.266	444.097	449.625	459.191
LOC105222510	56.8092	44.1594	47.3451	67.4656	57.4074	59.6136	71.1511	62.5794	69.2309
LOC105222512	356.018	373.108	347.882	180.789	177.235	178.091	174.717	159.772	172.63
LOC105222513	27.458	28.2969	29.5147	35.6999	33.9896	28.0273	36.7428	32.3639	32.9116
LOC105222514	49.2677	47.0641	42.5374	48.4783	52.5261	55.4653	62.2192	53.152	59.0455
LOC105222515	3.38985	2.08336	3.07054	3.56751	2.74827	2.4468	4.04278	4.377	3.0604
LOC105222516	45.1961	54.706	55.2065	51.4657	48.7127	53.8557	49.5825	45.4688	46.3783
LOC105222518	0.995055	0.975826	0.822755	0.588841	0.473274	0.335628	0.520556	0.538436	0.711811
LOC105222519	0	0	0	0	0.0376631	0.0114951	0.0105951	0.0101332	0
LOC105222520	0.085989	0.0589977	0.105023	0	0	0	0	0	0
LOC105222521	0.365634	0.12829	0.116957	0.0800999	0.307223	0.14437	0.167314	0.0404475	0.283388
LOC105222522	6.53401	7.07332	6.04502	0.66516	1.03689	1.82447	0.509131	0.520995	0.744466
LOC105222523	5.31819	4.38991	6.62112	0.175708	0.243375	0.649427	0.24975	0.35662	0.387158
LOC105222524	0	0.488317	0.190093	0.163995	0.0637997	0.19823	0.211859	0	0.119869
LOC105222525	23.5845	26.7042	21.5481	14.8187	10.2946	8.32644	11.6043	12.0573	11.4943
LOC105222526	43.9039	57.9004	44.2442	6.17561	5.82862	7.33438	5.25681	6.3104	7.31943
LOC105222527	0.245181	0	0.0993868	0.306048	0.0734639	0.0863973	0.209201	0.199137	0
LOC105222528	19.1482	18.2072	15.3346	22.0927	19.9237	17.1194	22.1308	18.4356	20.5037
LOC105222529	31.578	35.7742	31.8277	35.9825	36.5228	33.7667	38.2006	36.6926	36.2911
LOC105222530	31.1575	33.2587	35.9298	41.9594	45.0086	37.3906	29.5433	36.6039	34.4551
LOC105222531	14.799	13.2344	14.9369	17.5774	20.8629	17.3002	16.5	13.921	15.7759
LOC105222532	74.8005	76.2913	81.9268	65.7317	68.9482	56.6959	61.3413	64.1594	70.5012
LOC105222533	21.2751	19.5704	23.2922	24.4951	24.0126	24.3443	31.7738	28.3164	30.0624
LOC105222534	0.0756166	0.0317781	0.0275667	0.0385907	0.135982	0.166199	0.129926	0.207284	0.102617
LOC105222535	115.473	119.086	123.907	78.8766	102.55	67.1275	67.4755	75.7316	98.0187
LOC105222536	142.127	144.654	145.741	189.231	177.339	192.571	218.464	196.276	194.789
LOC105222537	10.1005	9.89067	11.1372	10.0699	11.5548	6.56288	14.4573	11.3925	8.13938
LOC105222539	13.6474	16.2361	14.4581	13.4501	12.9954	12.0597	12.5486	11.903	11.1198
LOC105222540	49.3251	51.8612	46.9161	54.1334	57.2802	54.5134	63.8814	58.5407	67.7011
LOC105222541	2.77315	2.1298	2.99218	2.80237	4.09479	3.34105	3.33306	2.95185	4.03101
LOC105222543	0	0	0	0	0	0	0	0	0.125793
LOC105222544	25.9667	36.1203	17.6658	40.5901	66.3475	100.664	83.749	90.4576	62.5682
LOC105222545	6.68252	11.4713	7.74468	7.33742	2.92245	3.47113	2.35264	2.2605	6.31483
LOC105222546	9.59811	10.0982	9.30325	10.879	13.2486	12.372	10.6763	13.4206	9.96929
LOC105222547	0	0	0.081579	3.28914	3.01734	1.54142	5.29424	1.21831	1.42082
LOC105222548	4.25808	5.8098	4.64447	4.69945	4.65924	4.5415	4.996	4.39237	4.59305
LOC105222549	30.3458	33.9908	32.8996	36.7871	32.9568	33.9661	35.2483	37.38	39.9146
LOC105222550	501.239	456.198	407.141	474.746	423.604	378.995	326.493	411.588	490.326
LOC105222551	4.97866	4.78206	4.07762	4.11329	3.68346	3.05741	6.66741	4.89123	4.77701
LOC105222552	1.79004	0.958592	1.50222	1.15539	1.2455	0.817352	1.57113	1.62982	1.24948
LOC105222553	24.3438	24.033	18.4698	25.0071	23.203	21.3496	29.2077	24.8686	23.7018
LOC105222554	15.8734	16.9191	17.0585	6.58579	8.12341	7.53625	8.01514	8.15511	7.60051
LOC105222555	30.619	44.4912	30.2453	21.5904	17.7258	15.6687	17.6096	23.1755	18.4999
LOC105222556	4.35064	3.27962	3.4247	7.01972	6.40059	6.29487	7.76431	7.62215	7.26944
LOC105222557	6.71799	5.41363	4.50873	11.7888	8.9443	13.3756	15.163	16.1564	15.9955
LOC105222558	4.00838	3.49233	4.83217	2.80655	3.51141	2.99153	5.03377	4.13772	4.00985
LOC105222559	44.3498	61.635	57.8362	60.1627	47.7299	61.5095	70.1604	67.5317	64.8855
LOC105222560	15.4325	22.5474	15.5785	14.5593	11.454	11.3109	14.5618	14.9554	16.0536
LOC105222561	10.6012	12.474	12.1179	10.8842	10.4505	8.22758	5.9032	7.48881	6.88903
LOC105222562	17.2892	18.2743	20.6457	26.0698	29.127	27.5412	26.6452	23.7382	32.6175
LOC105222563	9.92931	2.36606	7.75113	9.33604	4.74118	10.8635	3.63042	1.99099	4.00416
LOC105222564	3.48739	4.73766	4.58974	4.36829	4.91874	3.45712	5.65192	5.10483	5.06662
LOC105222565	439.88	487.479	462.893	216.726	192.702	189.632	208.712	206.466	202.972
LOC105222566	113.278	129.256	122.28	169.795	145.217	149.393	169.418	162.43	175.528
LOC105222567	138.146	123.436	140.041	169.088	162.642	181.218	167.669	150.321	154.687
LOC105222568	18.4659	27.0444	21.128	21.6536	27.8575	17.9233	26.4695	25.891	25.9724
LOC105222569	33.5669	47.7379	32.074	2.03142	3.02301	2.33128	1.42517	2.98424	1.80125
LOC105222570	155.789	158.731	167.472	119.088	153.985	158.107	94.8487	100.854	86.6587
LOC105222571	41.281	38.592	38.8754	63.7173	61.8198	69.9259	59.6053	54.9659	56.9576
LOC105222572	0	0.0549202	0.0639148	0	0	0	0	0.0169346	0
LOC105222573	59.3946	72.659	59.159	48.8063	41.5461	41.784	85.4053	51.81	64.9668
LOC105222574	0.188442	0	0.248425	0	0.847923	0.203947	0.381621	0	0
LOC105222575	0.401875	0.475535	0.513935	0.277113	0.399911	0.299651	0.385637	0.593654	0.335562
LOC105222576	0.157812	0.154093	0.117981	0.189173	0.1586	0.330364	0.253657	0.401359	0.259169
LOC105222579	0.736817	0.315827	0.373666	0	0.120593	0.148737	0.133477	0.193416	0.150119
LOC105222580	2.49123	1.23005	2.79691	2.27194	0.682167	2.30434	1.80708	0.643522	0.992427
LOC105222582	0.576881	0.182239	0.303952	0.0760864	0.103615	0.0314621	0	0.139662	0.0976366
LOC105222583	11.21	7.7832	8.38931	20.0967	18.9261	20.3136	18.8352	19.3387	17.5921
LOC105222584	9.9092	39.4758	7.53142	39.5313	85.5823	25.4614	37.588	0	0
LOC105222586	0	0	0.154553	0	0.0485353	0	0	0	0
LOC105222587	17.1891	17.0745	14.3496	16.7859	17.3164	18.2659	19.4613	18.4604	19.6212
LOC105222588	0.0287504	0	0	0	0	0	0	0	0.0309882
LOC105222590	69.0095	93.4828	84.8016	26.6143	30.1955	40.4587	27.2738	33.9644	31.1927
LOC105222591	46.9275	42.8595	41.1194	45.5164	51.4817	48.8213	43.1462	44.9137	46.7713
LOC105222592	4.37335	1.79373	3.24336	12.9305	24.6313	16.7475	6.73911	7.24426	8.7274
LOC105222593	5.21933	4.65335	4.33751	7.40771	6.86491	5.87942	6.44662	5.58792	6.77308
LOC105222594	0.822681	0.974132	0.7089	0.294863	0.129266	0	0.214506	0.379121	0.481946
LOC105222597	0.0655911	0.37459	0.120958	0.10618	0	0.0647704	0.0296518	0.0283582	0.165086
LOC105222598	0.415598	0.818126	2.9826	0.0706085	0.138745	0	0.152738	0.148296	0.258874
LOC105222599	208.186	592.414	416.451	25.4393	17.9701	17.7317	17.6929	22.0546	9.72585
LOC105222601	0	0	0	0.0537443	0	0	0	0.113948	0
LOC105222602	34.4507	37.5859	38.2871	43.5037	40.6362	42.8044	40.5143	41.9203	42.6562
LOC105222605	0.467705	0.266256	0.239143	0.477212	0.232138	1.05075	0	0	0.288177
LOC105222606	6.8428	4.61381	6.05362	1.14158	0.471424	1.30884	0	0.123455	0.14289
LOC105222607	77.5719	72.2855	78.1075	77.2989	79.8588	86.8707	68.956	73.0137	77.0615
LOC105222608	126.152	138.511	147.596	7.7324	17.157	6.14614	9.45129	11.2928	11.4117
LOC105222609	13.0666	13.2374	15.5451	0.114974	0	0	0.2371	0	0.268504
LOC105222610	3.36397	2.02932	2.45647	1.26996	3.24371	0.833468	1.9273	1.71955	0.501127
LOC105222612	32.4142	38.9134	34.8174	31.609	36.8105	29.9304	37.0063	31.9858	33.9936
LOC105222613	50.8484	64.6535	62.8132	46.3636	42.4379	40.2941	45.8578	44.2749	42.9067
LOC105222614	23.2592	23.9517	23.3856	17.9893	18.896	18.787	17.7151	19.4053	18.679
LOC105222617	0.118292	0	0.0753735	0	0	0	0	0.0512136	0
LOC105222618	78.8314	72.6089	79.4603	100.535	111.864	95.8919	110.627	95.4616	105.175
LOC105222619	0.336718	0.376689	0.139835	0	0.178443	0.0561357	0.0968861	0.0473142	0.0552896
LOC105222620	0.0515695	0	0	0	0	0.107689	0	0.140913	0
LOC105222621	0	0	0	0	0	0	0.1466	0	0
LOC105222622	1.15553	0	0.173784	0.05935	0.0574483	0.141861	0.430737	0.12151	0.0694633
LOC105222623	0	0	0	0.0430045	0.120435	0.0501676	0	0	0
LOC105222624	0	0	0	0.146415	0.0949846	0.350928	0.105234	0	0
LOC105222625	13.9257	20.6218	24.4753	6.56379	9.04431	7.6322	5.64334	7.45873	4.22498
LOC105222626	1.97072	0.771498	0.393881	0.545673	0.736238	0.609946	0.505302	0.758239	0.292267
LOC105222627	0.242705	0	0.678705	0	0	0	0	0.0863314	0.050214
LOC105222628	0.0830952	0.0197157	0.0172617	0.0347346	0	0.113647	0.0252437	0.0240016	0.0141394
LOC105222630	0.466761	0.316457	0.274581	0.558414	0.196135	0.192801	0.187241	0.179267	0.123037
LOC105222631	14.1039	12.838	13.8719	12.274	13.9108	10.6572	10.8622	13.794	11.6249
LOC105222632	0.0924896	0.0430757	0.0759061	0	0.0750703	0.0310201	0.0277005	0.0267993	0
LOC105222633	0.611684	0.398964	1.00453	0.148147	0.174577	0.24529	0.283133	0.106903	0.124738
LOC105222634	9.87526	7.85544	9.61936	38.7032	50.2125	36.9418	84.9532	62.8564	42.4741
LOC105222635	0.212768	0.0430102	0.299481	0	0.0491945	0.0304732	0.137862	0	0.154213
LOC105222636	0.638922	0.41851	0.81432	0.085557	0.0145414	0.0617528	0.00810125	0.116373	0.0180536
LOC105222637	0.818801	0.20149	0.71221	0.347234	0.206603	0.142932	0.0997484	0.0641352	0.485489
LOC105222638	33.1975	38.8349	27.5144	31.9903	29.3408	30.2052	26.8957	30.145	29.0701
LOC105222639	6.85239	5.42519	6.28048	5.96926	6.31544	5.8576	6.22667	5.96479	5.12001
LOC105222640	21.501	22.3992	27.7238	9.92456	12.3381	12.8991	12.9675	8.59361	8.05188
LOC105222641	2.46724	3.06442	2.73707	2.59081	3.19954	2.71703	3.07803	3.31337	2.68149
LOC105222642	19.0645	21.7318	23.3338	24.302	25.9457	27.0073	20.1227	25.8875	19.052
LOC105222643	0.324185	1.5982	0.32353	0.295894	0	0	1.37178	0.686879	0.0886526
LOC105222644	0.0338551	0	0	0	0	0	0	0	0.10993
LOC105222645	15.133	14.0215	10.6408	35.183	24.5172	30.0327	23.3875	28.0933	26.2559
LOC105222646	1.09914	1.37604	0.882483	0.760662	0.525389	0.801521	0.403742	0.38316	0.657129
LOC105222647	5.67513	4.15865	4.6249	3.97396	5.67014	4.75313	5.67831	6.64126	6.06773
LOC105222649	0.683686	0.547879	0.530786	0.864406	0.665378	0.9053	1.1602	0.887943	0.92308
LOC105222650	80.6401	100.401	87.5081	19.9303	21.0588	21.2552	26.9313	20.8456	21.4863
LOC105222652	45.2849	47.0011	48.3465	61.3042	63.3624	70.3346	44.5386	54.975	47.5267
LOC105222653	0.174996	0.164949	0.166474	0.20691	0.110393	0.0582851	0.140811	0.0674742	0.0789984
LOC105222655	0	0	0.0494168	0	0.0110178	0.0545345	0	0.0236146	0.055435
LOC105222657	23.4891	26.625	5.6361	14.2397	10.781	13.8131	6.82461	5.51945	14.7924
LOC105222658	7.35329	7.21696	7.53327	5.1787	5.40635	6.36278	5.67378	4.51387	5.01108
LOC105222660	61.7282	60.1613	66.9073	43.1089	39.7954	40.4572	38.1726	41.0428	36.8801
LOC105222661	17.0331	18.0274	16.3628	30.4128	29.5384	37.0851	39.6534	32.8193	33.6975
LOC105222662	0.0912473	0	0.0578683	0.11825	0.0776681	0.0478672	0	0.124367	0.0965594
LOC105222663	9.8226	10.2805	10.9701	12.3044	9.08606	9.39756	10.174	10.5243	11.3169
LOC105222664	12.6511	14.8508	13.0188	15.2078	14.1974	13.322	11.9462	14.8229	15.2855
LOC105222665	33.4096	34.7966	42.3794	42.7486	36.9063	40.2371	36.6446	43.2625	37.815
LOC105222666	2.85014	3.91972	2.85817	1.49261	0.859897	1.95392	0.303139	0.834721	0.631043
LOC105222667	213.148	246.506	225.481	291.652	270.745	295.584	275.306	300.587	273.381
LOC105222668	0	0	0	0	0.0960443	0	0	0	0
LOC105222669	0.102488	0.0719956	0	0.122681	0.0808059	0.0493168	0.0902926	0.130952	0.0507204
LOC105222670	0	0.120686	0.149429	0.737765	0	0	0	0.2942	0.0401987
LOC105222671	1.78742	0	0	3.16076	0	0	0	2.13177	1.21893
LOC105222672	266.77	266.252	243.539	78.9056	118.02	92.1628	36.7255	53.9072	61.9426
LOC105222673	7.66699	6.87511	7.82251	8.60408	7.90351	8.89179	9.30385	9.75184	10.211
LOC105222674	1.20436	1.63849	0.332506	1.35937	1.00472	0.0927124	2.10234	0.248498	2.40412
LOC105222675	91.3149	91.9273	89.2418	103.212	101.783	88.7621	106.682	94.3033	105.305
LOC105222676	440.807	561.66	535.575	418.595	398.56	372.052	393.678	417.891	365.745
LOC105222677	3.80328	2.54196	4.50584	2.65041	2.65837	4.12287	2.97572	3.15122	3.21274
LOC105222678	1.96452	1.89301	0.897069	3.51183	3.23591	2.07301	2.27887	2.87116	3.15683
LOC105222679	2.84	3.82147	3.88694	3.04148	4.59579	3.77519	4.85863	2.56009	2.92047
LOC105222680	25.927	24.2532	26.1448	33.7504	35.9756	32.5557	34.5176	32.4088	31.8223
LOC105222681	33.8191	39.7913	43.3106	21.9995	21.5781	22.363	20.6451	23.2888	22.1009
LOC105222682	26.9247	22.3283	28.2849	31.2563	38.4938	30.8188	34.4842	38.0926	33.9257
LOC105222683	17.3738	20.641	21.4419	13.2638	12.0617	11.6574	16.4767	11.2591	13.7738
LOC105222684	0.166092	0.313457	0.145906	0.177002	0.133044	0.142755	0.305192	0.178475	0.0951429
LOC105222685	0.0519736	0	0	0.00861713	0.0432837	0.0533628	0.00965717	0.0277084	0.0755479
LOC105222688	1.30567	0.649624	1.06157	0.9051	1.22104	1.67862	1.06387	1.30956	1.06323
LOC105222689	0.617628	0.49711	0.713896	0.544591	0.593281	0.867846	0.796272	0.681463	0.710853
LOC105222690	14.2392	9.12767	14.0423	9.09068	5.77221	7.98662	12.4328	10.4915	10.3113
LOC105222691	1.10149	0.551102	0.63378	0.429171	0.323868	0.519997	0.706916	0	0.265097
LOC105222692	6.57732	7.84233	8.60046	7.39667	8.70961	7.62936	7.52829	7.69203	7.23401
LOC105222693	5.92935	5.87087	7.78492	9.06362	8.16263	8.12348	9.3096	8.47335	9.08221
LOC105222694	16.424	15.2165	15.8378	16.1123	19.0267	14.7494	13.4417	16.9709	15.1735
LOC105222695	5.96583	5.76116	5.93626	8.36897	8.30752	7.37352	9.15505	7.34567	6.32265
LOC105222696	1.24526	0.815153	1.18977	1.63895	0.627725	2.83798	0.907212	1.04602	0.420977
LOC105222697	111.531	103.446	103.62	119.349	102.687	109.077	93.4379	112.393	91.2706
LOC105222698	5.13565	1.57506	3.30819	1.92658	1.55473	2.33571	0.989745	1.26759	1.65677
LOC105222699	0.444677	0.0435352	0.248826	0.326058	0	0.127821	0.0814702	0.211085	0.123826
LOC105222701	3.20776	3.81645	3.67184	1.99427	2.08678	1.74061	2.1406	2.39137	2.00446
LOC105222702	32.789	27.6631	45.8498	0	0.376916	0	0	0	0
LOC105222703	44.5532	87.4278	70.5319	0.123064	0.18244	0.224248	0.443903	0.262572	0.152968
LOC105222704	0.0419461	0.119673	0.304501	0	0.0660723	0	0	0	0.0416211
LOC105222705	1.1845	2.34844	1.3362	0	0	0	0	0.180798	0.0496863
LOC105222706	0.86664	0.488379	0.276162	0.497272	0.531294	0.536182	0.449163	0.351616	0.537142
LOC105222707	0.0472876	0	0.0287542	0	0	0.0485676	0.112517	0	0
LOC105222708	41.2433	44.6323	39.7744	58.8526	51.2864	53.8474	68.9539	79.9244	78.9741
LOC105222709	4.02265	4.12768	4.24003	2.80695	3.74777	3.86003	2.97531	2.60415	3.27945
LOC105222710	20.3624	18.5537	17.0361	44.6679	37.7989	39.1018	44.9322	38.7447	33.7784
LOC105222711	23.9635	24.5857	21.4933	22.7318	19.1073	21.0936	24.5349	21.3662	24.9409
LOC105222712	5.49364	6.31484	5.91103	6.32525	6.56414	4.7123	5.75343	5.17664	5.08185
LOC105222713	18.2114	25.7742	22.8562	24.2074	23.8826	22.0146	22.6277	23.7907	23.9857
LOC105222714	30.2912	28.7823	27.652	31.584	29.7734	29.4	35.6618	39.0472	36.7613
LOC105222715	0	0	0	0.109167	0.21921	0	0.123189	0	0.0690687
LOC105222716	3.9396	2.61799	2.56636	5.09456	4.956	5.15848	6.40061	5.17669	5.04505
LOC105222717	7.99384	7.49058	8.66342	9.63688	10.5598	11.0901	6.67759	8.10484	7.59141
LOC105222718	4.04488	3.23142	3.69999	3.80452	2.76007	4.2699	3.96517	4.33872	3.01885
LOC105222719	3.30196	3.70991	3.23098	3.29711	3.97054	3.02157	3.12727	3.26835	2.74945
LOC105222720	38.003	36.3786	32.5226	29.3463	28.8531	22.9748	33.9604	26.3547	22.5067
LOC105222722	0.0830733	0.491914	0.61969	0.468289	0.203399	0	0	0	0.169985
LOC105222723	32.9044	28.2274	28.891	36.246	34.6702	37.9968	37.4845	38.1916	38.726
LOC105222724	14.2601	13.4861	12.2574	5.33587	4.64811	5.27591	6.40226	4.72688	5.53816
LOC105222725	0.365663	1.1045	0.786698	0.431752	0.534072	0.259284	0.592522	0.576052	1.06864
LOC105222726	6.9816	6.38418	6.33136	5.47306	5.46107	6.17484	5.59846	5.83881	5.33434
LOC105222727	2.36077	3.35617	3.25264	2.05918	3.56598	3.3872	2.76778	2.52476	2.24195
LOC105222728	3.61337	3.30225	4.16026	3.65042	4.24729	4.34635	3.69143	4.07688	3.86616
LOC105222729	0.533038	0.156762	0.300919	0.430306	0.364096	0.412158	0.344004	0.271935	0.59145
LOC105222730	0.542374	0.482311	0.335323	0.690807	0.681208	0.479859	0.488597	0.45593	0.577675
LOC105222731	2.45645	2.22114	1.99466	5.29673	4.55667	4.62869	6.83844	5.60443	5.60244
LOC105222732	52.1329	61.6799	62.6956	59.6422	56.6189	66.3544	62.0312	66.0718	58.2587
LOC105222733	5.7681	6.94203	4.9068	2.76473	2.20259	2.60333	2.75719	2.35698	2.73381
LOC105222734	2.49489	2.28472	1.6641	3.12288	2.6268	3.25772	2.86031	3.38292	3.13672
LOC105222736	1.82432	1.21145	0.927737	0.168904	0.590844	0.376451	0.271319	0.266435	0.116048
LOC105222737	0	0	0.0382643	0	0.0253225	0	0.0282207	0	0
LOC105222738	11.7065	11.2274	10.5204	8.21872	9.41716	8.37124	10.1776	8.58669	9.95292
LOC105222739	7.69671	7.85768	7.46151	3.68442	2.6929	3.45916	5.32924	4.0699	4.71758
LOC105222740	7.2484	3.93166	5.93125	4.0282	5.09884	4.56669	3.3879	3.81533	2.53417
LOC105222741	8.07703	7.36721	8.83657	2.29152	2.51399	1.6239	8.82915	3.70492	4.5917
LOC105222743	0.221901	0	0	0	0	0.0732852	0	0	0
LOC105222744	13.6664	17.5425	15.7061	15.3937	16.2495	16.1451	14.9021	13.6055	12.9734
LOC105222745	24.0157	22.6122	21.4232	38.3552	38.0094	44.0384	39.8438	34.7759	35.9741
LOC105222747	24.4012	23.3205	22.1562	24.6966	25.5278	27.645	26.6107	24.321	25.9278
LOC105222748	3.06117	1.62415	2.7917	5.01716	3.74737	3.12891	4.45874	3.74269	3.87153
LOC105222750	7.57163	7.39214	6.88811	12.3301	8.80382	9.82497	10.0216	10.6735	11.0234
LOC105222751	17.5697	18.2511	16.6994	27.8216	25.6761	22.2676	27.8203	29.0991	32.4036
LOC105222752	1.93112	1.21563	1.49043	2.2758	1.91071	2.35572	2.01545	2.38033	2.92074
LOC105222753	2.74469	3.38023	2.67391	4.9479	4.63289	4.51179	4.13402	4.33063	4.13815
LOC105222754	14.9177	15.0175	13.2839	21.4375	17.5273	20.3048	20.747	21.117	18.259
LOC105222755	45.3734	47.6147	44.0803	56.2041	59.0652	57.9885	60.8733	61.7939	64.1447
LOC105222756	105.574	121.299	107.586	99.7238	106.871	110.06	117.605	118.631	120.571
LOC105222757	96.9253	101.06	92.3254	97.785	92.4464	83.9015	131.582	105.407	116.219
LOC105222758	12.8175	12.0796	10.5746	15.9732	16.9707	15.7535	15.9153	16.1606	18.2881
LOC105222759	15.4156	17.9892	19.8549	23.5245	24.064	23.2992	20.675	23.1703	25.2554
LOC105222760	88.1906	104.206	105.421	98.8096	86.5893	83.8539	108.064	103.878	127.126
LOC105222761	5.7551	6.70607	6.07571	4.9279	7.5152	5.62307	3.96469	5.416	4.75767
LOC105222762	70.3762	88.8456	66.5727	69.8002	40.5392	39.6618	45.5854	56.9295	55.7943
LOC105222763	0.063433	0.0747825	0.030409	0.0612158	0.117623	0.174074	0.0365504	0.0699693	0.081102
LOC105222764	190.155	158.518	180.204	307.648	308.243	337.517	358.703	358.359	377.897
LOC105222765	8.86099	7.57997	11.1144	13.8949	8.8496	13.0904	12.3588	14.9499	14.6724
LOC105222766	104.763	119.279	104.55	165.667	205.402	171.503	205.654	192.435	204.882
LOC105222767	6.29079	3.58705	5.4032	7.14714	7.05527	7.10822	7.0673	7.50305	6.95637
LOC105222768	3019.03	3110.21	3185.52	3418.09	3571.8	3139.74	4968.68	4104.48	4297.98
LOC105222769	5.40191	4.29914	12.0101	6.20607	15.5763	12.7596	7.99606	19.0257	11.4008
LOC105222770	18.5224	23.0317	18.0959	23.2459	21.6405	19.7669	19.6539	17.961	21.0788
LOC105222771	9.98625	9.91459	10.8897	11.4182	11.6139	11.8653	12.0552	11.3685	11.2681
LOC105222772	37.1686	44.7501	40.2794	26.667	30.3652	27.0191	34.8644	32.9962	28.9432
LOC105222774	50.131	52.4845	46.2232	59.2566	43.6766	63.7814	44.5848	53.014	54.8962
LOC105222775	0.239487	0.0481064	0.234521	0.107731	0.08151	0.0321689	0.0886728	0.0880443	0.0994468
LOC105222776	0	0	0	0	0	0	0	0.0923741	0
LOC105222778	53.5897	59.5112	71.7436	50.3321	56.9451	63.3965	59.1163	64.9064	60.0573
LOC105222779	0	0	0	0	0	0	0	0.0552334	0
LOC105222780	6.30184	5.11174	4.42896	4.75178	6.25035	5.75929	6.56574	5.73909	6.22631
LOC105222781	0.870504	0.484501	0.699025	0.404397	0.416241	1.04435	0.368686	0.626003	0.828902
LOC105222782	5.66214	5.46676	6.09785	7.45721	8.41768	7.53384	6.00893	8.22884	6.1555
LOC105222783	427.37	454.684	407.405	638.875	515.449	570.621	659.847	672.767	674.033
LOC105222784	101.577	149.168	123.519	120.022	148.949	141.163	126.599	157.22	122.381
LOC105222785	3.92676	7.9875	5.74366	7.8812	6.04479	7.38971	7.09131	8.58323	8.56093
LOC105222786	68.2682	81.478	80.0168	4.3289	9.86655	7.53595	7.45423	9.46778	8.64771
LOC105222787	16.5469	17.8994	20.6096	14.0664	16.8381	14.8864	13.7977	14.788	15.3077
LOC105222788	1.14887	0.986251	0.640883	1.14186	1.62151	1.52572	0.802046	0.699385	0.927459
LOC105222789	8.81302	7.42748	9.19879	7.50216	7.86699	8.59572	6.9654	7.32904	6.92039
LOC105222790	94.1745	95.3458	110.043	89.7328	81.5843	71.7644	62.8217	79.3291	64.8832
LOC105222791	144.405	131.669	180.902	166.958	122.249	185.364	296.284	231.001	239.523
LOC105222792	20.6355	10.2667	12.9594	10.2602	5.51335	7.7695	5.19911	5.89918	6.9668
LOC105222793	0.0177645	0.0255074	0	0	0.0447067	0.0366889	0	0	0.0187333
LOC105222794	6.27158	7.21435	7.32381	9.06949	4.39593	5.93346	2.78297	4.05169	4.09915
LOC105222795	94.4032	53.3615	30.7678	15.6855	45.0694	46.4797	35.0728	37.3182	37.2961
LOC105222796	0.440081	0.419576	0	0	0	0	0	0.266189	0
LOC105222797	19.7945	22.2751	19.0011	20.2854	18.4474	18.594	15.7563	16.5109	16.7364
LOC105222798	74.4609	102.783	77.0876	16.121	25.3913	15.4048	12.2729	12.9913	13.4426
LOC105222799	1.18842	1.53852	0.960215	1.03716	0.732987	2.22028	2.47868	1.72916	1.80908
LOC105222800	8.04341	6.42231	9.1808	8.83439	7.34275	7.25642	8.71193	9.49496	7.48801
LOC105222801	4.051	6.84281	3.78066	6.13587	5.56404	8.00349	8.56171	4.93878	5.42783
LOC105222802	11.7356	8.98445	9.41664	18.363	11.4316	16.3398	10.6557	21.3793	20.0523
LOC105222803	9.45506	10.4084	10.6825	11.593	11.3243	11.9047	13.348	12.845	12.5026
LOC105222804	0.141296	0.287649	0.202219	0.245357	0.334992	0.402955	0.222815	0.52305	0.661455
LOC105222806	21.2636	20.4567	18.0491	14.5548	17.2301	17.0692	19.1836	17.1252	15.0098
LOC105222807	11.8567	10.7804	13.5228	16.5368	13.6149	12.007	10.9436	11.1739	12.7519
LOC105222808	27.8757	27.7924	32.574	18.9277	20.8894	15.2564	19.8182	18.9874	17.7081
LOC105222809	0.488804	0.604727	0.380224	0.196562	0.27933	0.263049	0.169312	0.237002	0.233034
LOC105222810	60.658	127.348	102.573	4.33	7.26808	2.51796	1.92778	3.31522	1.41343
LOC105222811	0.465161	1.92818	1.42958	0	0	0	0	0	0
LOC105222812	56.1225	52.7978	53.6146	82.3065	78.7223	73.9912	86.358	89.8546	83.7683
LOC105222813	13.4002	15.2623	14.8743	27.5453	31.3666	26.2552	16.2715	20.7069	17.8145
LOC105222814	205.648	205.194	200.035	345.462	323.527	362.441	407.521	382.813	403.206
LOC105222816	107.564	106.937	100.7	86.6331	79.3319	79.4033	120.575	106.372	108.972
LOC105222817	34.9915	36.6036	34.2117	32.1371	36.4372	35.2524	25.7408	31.1891	28.9625
LOC105222818	26.7323	27.8605	26.6293	31.3992	30.6166	28.2642	34.2879	29.0123	31.8924
LOC105222820	18.0361	24.6688	23.758	2.19038	2.18505	2.86804	2.75535	1.89085	2.72416
LOC105222821	8.85307	9.16294	9.02131	9.25069	8.2329	9.13068	10.8952	9.87299	10.6447
LOC105222822	8.44927	7.33445	8.81536	8.86598	9.55538	8.80538	7.22999	7.72173	8.11177
LOC105222823	1866.49	1882.79	1795.55	1481.05	1468.62	1457.47	1579.05	1448.95	1451.36
LOC105222824	85.4715	78.1376	84.1615	35.7702	35.5051	37.7288	51.3414	36.8084	42.4099
LOC105222825	1.92565	2.30039	1.68963	2.6528	2.21301	2.63971	3.65367	2.77342	3.31762
LOC105222826	18.7545	17.4188	16.0105	5.47046	5.45415	5.72951	7.53069	6.29225	8.12444
LOC105222828	10.4111	10.6272	11.3131	11.0227	12.3229	11.7211	9.28563	4.19104	8.06887
LOC105222830	70.566	62.359	66.9939	63.2967	67.4083	66.9077	70.137	61.9506	63.9229
LOC105222832	7.39656	11.222	7.96592	4.82742	6.59833	7.028	6.39767	5.87992	8.28642
LOC105222833	19.816	19.9717	17.1747	20.6211	19.7752	21.4322	23.787	22.1189	27.769
LOC105222834	0	2.43719	1.70519	1.4812	0.337474	1.22583	0.448383	1.36612	0.585857
LOC105222835	0	0.0662496	0	0.0193102	0.0187226	0.0701112	0.0208776	0.0806385	0
LOC105222836	9.60241	17.2439	12.1557	9.54405	11.69	13.1644	13.4327	14.523	12.2226
LOC105222837	9.04265	9.07895	9.49987	14.312	15.8205	11.2949	8.48474	9.57042	8.80789
LOC105222838	732.009	501.399	1260.63	572.314	286.796	370.613	211.487	480.235	388.686
LOC105222839	32.7015	31.1977	32.0805	28.6082	28.1712	24.5116	18.2868	22.6562	21.7599
LOC105222840	23.6146	24.91	25.5121	19.4184	20.3766	21.0384	18.5121	21.603	19.8332
LOC105222841	8.74972	9.06675	8.98523	5.92166	5.98827	5.59556	4.66024	4.78448	4.62128
LOC105222842	8.96046	10.0755	10.0952	5.00831	5.49975	4.62079	5.30338	5.8315	4.23769
LOC105222843	36.606	35.3863	30.888	58.9322	52.8979	59.8104	52.2432	55.4526	54.5236
LOC105222844	12.5976	9.85871	10.7257	10.4039	13.5401	11.5806	10.6729	11.8067	10.1391
LOC105222845	0.116977	0.0553646	0.142832	0.043319	0.0649109	0	0.0606871	0.0349359	0.0814631
LOC105222846	0.622275	0.360981	0.262723	0.622576	0.920724	0.476005	0.854475	1.1477	0.891191
LOC105222847	2.89121	2.84218	2.58927	2.14032	2.26203	2.37276	3.63925	2.71257	3.12897
LOC105222849	14.6428	15.0869	15.5263	16.1876	16.8528	16.5459	16.2762	17.3031	15.6192
LOC105222850	0.100419	0	0	0.0645032	0.0160086	0	0	0	0.0200947
LOC105222851	0.120798	0.166793	0.151014	0.912671	0.193281	0.664883	0.528348	0.825378	0.598928
LOC105222852	0.418701	0.280116	1.08953	0.228016	0.297399	0.29386	0.291395	0.248561	0.110299
LOC105222853	53.0547	49.5158	62.096	123.74	112.059	107.1	141.1	127.438	140.029
LOC105222854	0.272566	0	0.0840946	0.28325	0.259741	0.0659116	0	0.0542526	0.381334
LOC105222855	7.93688	11.3851	9.5218	8.72669	9.80165	7.6551	9.12231	8.30019	8.62027
LOC105222856	61.2401	61.9224	62.1132	67.7765	59.5592	59.5995	60.9021	62.6599	61.1578
LOC105222857	62.6811	23.9216	34.4294	353.736	378.634	530.49	285.976	532.045	363.251
LOC105222858	5.65294	6.58747	8.68212	6.99142	4.23132	5.29958	3.26045	5.84604	3.90554
LOC105222859	5.63508	7.71549	8.09079	6.52488	6.81649	5.61254	8.07621	5.89463	7.45687
LOC105222860	0.864777	0.544196	0.512307	0.410517	0.31525	0.914757	0.648479	0.60421	0.676415
LOC105222861	89.6122	108.648	96.9937	76.7084	77.9744	78.3071	66.7256	74.5087	64.7982
LOC105222862	88.9092	98.883	97.969	90.3187	93.765	87.1184	99.893	102.409	97.4364
LOC105222863	5.06366	5.96527	5.07062	8.66793	8.30506	6.96157	8.13445	8.30413	6.61351
LOC105222864	6.83722	7.09024	8.59608	9.09685	7.36334	7.44757	7.54124	6.9387	7.53419
LOC105222865	4.69895	6.68011	7.75669	5.00291	3.73769	4.79064	3.31257	4.94603	3.69028
LOC105222866	0.160602	0.185024	0.0288688	0.218559	0.185167	0.285535	0.347451	0.128765	0.2602
LOC105222867	0	0.0348296	0.0935849	0.042598	0.33217	0.075209	0.0229294	0.110347	0.332985
LOC105222868	144.75	181.438	168.139	88.0181	92.6662	93.8888	79.3458	82.637	80.9106
LOC105222869	48.6766	52.6773	43.4911	61.6132	61.3244	59.1791	79.7884	69.7304	71.1821
LOC105222870	23.4536	26.0205	29.2728	29.9382	28.4455	22.6882	38.4554	29.2138	31.5352
LOC105222871	11.403	11.0229	11.7615	16.1712	16.6649	15.9492	21.9395	14.2675	15.4438
LOC105222872	12.3939	10.8792	12.5415	17.6075	19.2727	17.0914	16.3843	16.0151	16.7139
LOC105222873	6.03663	6.81532	4.86611	6.95778	6.81871	6.38087	5.96503	6.11021	8.84361
LOC105222874	29.0846	37.7818	31.0711	24.1911	30.7403	27.1695	26.4321	27.1982	26.8839
LOC105222875	5.78147	6.54192	6.0353	4.63611	4.90564	4.29713	4.14007	4.01892	4.63235
LOC105222876	11.901	11.4208	13.7121	10.6183	10.7486	11.2248	6.30495	8.41186	7.91635
LOC105222877	0.278137	0.361052	0	0.167009	0.407681	0.945494	0.230756	0.258681	0.429217
LOC105222878	3.66975	4.21439	3.82853	4.00219	4.24494	4.64173	4.85024	3.89422	4.04214
LOC105222879	39.6351	48.1999	45.5813	48.7923	42.1218	43.1987	55.3002	49.1493	50.9363
LOC105222880	56.4702	50.8485	59.2332	59.7266	51.0329	46.8736	65.3231	56.0459	60.0034
LOC105222881	13.3566	15.536	13.969	14.8116	14.4165	13.6274	13.2985	15.8512	15.6024
LOC105222882	19.2402	24.8047	21.4945	4.75846	5.85465	5.65065	6.15536	6.21482	5.86271
LOC105222883	10.2191	10.8046	9.70031	10.0356	10.4264	11.4478	10.2092	9.86711	9.23242
LOC105222884	12.5283	12.5855	11.6581	11.8803	14.6206	11.0008	16.9664	13.3812	11.7934
LOC105222885	5.61476	2.07859	5.1352	5.14519	7.68369	4.54143	3.73971	10.0195	11.9521
LOC105222888	12.2593	10.9777	12.0859	35.4246	22.868	26.7307	43.6635	12.6821	10.7062
LOC105222889	39.2266	39.5902	35.373	47.7945	46.9789	48.7263	54.8134	51.477	49.8201
LOC105222890	35.4018	34.2543	27.6879	42.0852	51.3621	47.6057	54.5576	43.2181	36.4884
LOC105222892	32.1879	35.7055	35.4739	38.2034	40.0125	38.3199	38.6852	35.4266	39.6357
LOC105222893	5.50813	12.9029	8.49483	8.54376	12.4258	9.94481	8.51018	10.5603	9.73428
LOC105222894	49.0066	51.8239	54.3159	43.045	37.3153	38.6764	38.0791	42.7393	40.4991
LOC105222895	11.3742	14.6502	12.7408	6.43567	5.29284	5.02992	6.56249	6.17606	7.35909
LOC105222896	93.7107	78.452	79.4109	38.3553	41.2199	37.8064	17.4959	27.8188	27.5623
LOC105222897	1.02571	0.906874	0.809934	1.47684	1.41545	1.39406	1.41315	1.47444	1.22807
LOC105222898	8.95811	9.2459	10.122	12.1476	12.8731	10.1936	6.07282	7.01561	7.23256
LOC105222899	45.5463	55.5831	57.4853	47.4128	46.68	43.6886	55.0705	49.4745	49.0301
LOC105222900	21.6584	25.8792	21.0596	9.69625	8.51657	8.22487	11.1975	13.3608	12.7914
LOC105222901	19.7333	17.5836	15.4113	26.008	29.4593	29.3843	20.6193	22.4923	19.4568
LOC105222902	2069.1	1753.71	2138.48	1725.87	1510.74	1638.42	1981.12	1622.14	1739.26
LOC105222903	20.9508	19.7488	21.7937	23.678	25.4597	21.0379	32.0405	21.2947	22.7706
LOC105222904	260.551	337.852	261.622	87.0834	162.099	106.301	64.7422	100.18	74.6709
LOC105222905	92.7196	131.417	241.539	91.8237	155.783	164.319	91.6243	117.451	76.3412
LOC105222906	104.254	130.715	98.1718	92.0262	90.526	94.473	130.874	106.997	114.375
LOC105222908	0.0133306	0.0185444	0.0327124	0	0	0.0396696	0.0233886	0	0.0130544
LOC105222910	44.0954	54.4324	44.4115	36.6993	33.3025	38.9949	19.6002	28.0372	29.0715
LOC105222911	0.695665	0.588672	0.578409	0.806665	0.744679	0.683269	0.906458	1.00484	0.954799
LOC105222913	0.136346	0.0957084	0.22493	0.329194	0.33004	0.402239	0.3059	0.147948	0.138169
LOC105222914	2.18782	2.59946	2.78351	3.07278	2.75218	2.55364	2.51144	2.79955	2.88712
LOC105222915	25.4135	27.7047	27.2494	32.1288	31.4072	33.0972	41.9009	36.5244	40.0146
LOC105222916	33.8089	28.4422	32.2735	31.1143	33.7674	34.7534	35.0022	27.3295	31.3672
LOC105222917	14.9501	14.7501	15.7118	23.8235	21.1563	22.8432	19.8811	20.4311	22.2115
LOC105222918	18.6892	25.2465	23.5975	23.6354	19.8639	19.0196	17.0073	19.4721	22.0818
LOC105222919	20.8655	0.0194583	0.00302073	0.00131265	0.00350341	0.000332348	0.00103186	0.0170449	0.00396242
LOC105222920	223.423	249.367	216.125	443.891	479.057	481.835	218.008	333.489	256.535
LOC105222921	18.9997	19.0817	21.3186	21.4804	21.2125	20.4578	19.4677	22.4627	20.5173
LOC105222922	32.9778	30.1915	33.6125	31.1114	29.8161	30.551	46.6927	37.7946	35.8644
LOC105222924	2.74822	1.52655	2.41119	6.28275	4.64781	4.17762	4.73582	6.52394	6.28597
LOC105222925	43.1105	36.2776	36.9917	67.2809	56.3205	50.2951	91.813	74.1002	65.3208
LOC105222926	170.02	204.147	182.097	84.7986	91.2322	86.098	97.2725	96.4757	99.0166
LOC105222927	79.7108	75.6442	83.2974	55.3636	61.9959	54.2346	89.5182	67.5702	64.8855
LOC105222928	39.2741	44.0246	43.4306	60.6717	61.2579	60.8407	60.644	60.747	60.1255
LOC105222929	44.6285	48.6322	44.4715	33.8653	35.8865	33.1101	48.334	40.8971	40.9488
LOC105222930	42.2563	38.1153	54.122	84.0108	75.3308	66.9493	140.978	99.3518	116.028
LOC105222931	45.5835	62.2624	115.939	41.05	9.13511	23.4269	21.1659	12.376	24.4066
LOC105222932	162.258	155.263	178.917	12.0863	12.5019	15.0258	8.05247	9.32151	8.95928
LOC105222933	161.464	105.603	124.88	149.082	151.176	172.483	206.935	170.157	182.119
LOC105222934	697.734	391.618	819.927	941.583	651.64	768.418	863.404	808.404	961.6
LOC105222936	0.296637	0.254514	0.732561	0.853017	0.544362	0.237943	0.625863	0.35666	0.359926
LOC105222937	1551.79	1367.19	2032.1	2242.41	1612.34	1784.7	1687.13	1562.87	2191.57
LOC105222938	2.74277	0	3.32153	75.54	54.0702	90.1014	88.6939	46.5743	80.1279
LOC105222940	0	0.31461	0.790322	1.55663	1.82234	1.76479	2.69707	0.985224	0.458167
LOC105222941	2.16433	2.50084	4.13821	1.23726	2.867	3.61556	0.149462	1.01947	0.336717
LOC105222943	22.3941	18.7716	21.8253	27.3957	21.8094	24.6094	19.7199	25.9748	24.2123
LOC105222944	2.58706	0.445804	0.264148	0.484193	211.38	231.715	0.711506	11.8373	3.68457
LOC105222945	0.407005	0.173218	0.184359	0.586384	0.446551	0.760159	1.21877	0.410255	0.483313
LOC105222946	7.13787	6.72773	7.12308	9.81556	10.11	10.2262	9.21145	11.0419	9.43618
LOC105222947	2.38608	1.88629	2.15742	1.79637	1.42661	2.44844	3.18787	2.8903	2.16259
LOC105222948	19.1654	9.80836	5.89852	1.58144	3.44996	2.73887	1.09549	1.99737	2.80973
LOC105222949	118.643	117.899	156.272	162.526	154.945	142.837	193.676	142.526	153.435
LOC105222950	4.80433	4.43419	4.51396	5.27336	5.57738	4.59036	5.70271	4.85527	3.55964
LOC105222951	5.19839	6.74149	5.41433	6.15059	5.62776	6.24553	6.24811	5.06166	7.90629
LOC105222952	22.228	22.0596	22.3068	23.2645	24.7384	20.7635	21.37	20.5922	22.1109
LOC105222954	2.11123	2.40225	1.62219	5.62626	4.81489	3.25565	3.17643	6.57713	3.53344
LOC105222955	6.86235	8.60337	11.1459	10.0852	9.52502	10.4784	10.4205	9.02665	8.77529
LOC105222956	4.41236	10.6891	3.38141	9.66525	6.34668	6.29471	7.27139	4.63375	2.30869
LOC105222958	57.3688	64.4934	60.9604	88.24	89.4476	89.8021	89.5654	90.773	90.264
LOC105222959	14.9381	18.4909	17.4735	24.3	21.721	24.9928	27.5833	22.8587	21.3459
LOC105222960	2325.76	2802.2	2429.32	734.696	709.706	639.869	868.637	753.123	867.909
LOC105222961	36.3172	40.3336	35.019	32.781	35.9725	34.4786	38.8804	35.237	41.7792
LOC105222962	8.99363	9.3349	8.83567	10.3075	11.8649	9.93087	13.447	12.6666	12.4341
LOC105222963	1.59725	1.50918	1.63393	2.04944	2.99929	2.61445	3.09927	2.67787	2.72325
LOC105222964	22.3643	25.8667	26.3756	40.2742	42.15	41.4827	34.4351	39.4858	37.7049
LOC105222965	5.26963	7.88508	7.36145	3.69142	5.54496	3.82213	4.37468	4.35214	5.54118
LOC105222966	22.8765	26.8529	24.763	22.5168	21.975	21.5596	18.3632	16.8901	21.1291
LOC105222967	1.92357	1.17494	1.66875	1.84366	1.74504	1.94766	2.30249	2.44894	2.59632
LOC105222968	0.712307	1.02117	1.21452	0.79584	0.973519	0.455674	1.29104	0.918997	0.670699
LOC105222969	0.73915	0.81953	0.6541	1.4258	1.24217	1.13516	1.36227	1.06955	1.70619
LOC105222970	0	0	0	0	0	0	0.235521	0	0.0757712
LOC105222971	0.420807	0	0.162193	0.148256	0.367184	0.225399	0.449735	0.632391	0.276337
LOC105222972	19.6006	43.3424	56.0637	2.73711	12.4093	3.23686	11.4481	6.47198	3.19784
LOC105222973	0.453232	0	0	0	0	0	0	0.224179	0
LOC105222975	10.451	12.8287	9.29746	19.9123	17.1526	14.6867	14.4772	14.5225	13.9244
LOC105222976	5.24097	5.15828	7.98936	9.24068	8.79472	10.2986	9.73311	11.1777	9.17103
LOC105222977	4.11947	3.37206	3.0042	8.68218	12.3378	12.6555	8.98535	9.33409	6.63582
LOC105222978	2732.41	2511.72	2546.92	2264.4	2179.93	2224.31	2333.05	2215.96	2210.64
LOC105222979	52.7317	45.7326	41.6232	38.0659	33.7963	34.7056	43.2668	43.5116	35.6277
LOC105222980	40.9356	64.7361	54.6689	45.5601	33.7484	30.7213	61.0503	49.4083	46.6619
LOC105222981	166.047	104.085	149.282	189.743	165.735	141.653	93.3511	117.47	105.452
LOC105222982	10.6485	30.1746	14.5677	18.4349	14.3857	20.3483	13.0852	14.6103	23.7823
LOC105222983	6.12733	7.92373	5.83269	3.53607	2.62263	3.81704	2.55921	2.43229	2.83967
LOC105222984	26.2292	20.1402	30.0014	34.2523	30.4979	27.4329	30.1757	24.8147	36.3242
LOC105222985	10.399	11.0659	10.495	11.4797	10.1347	9.61119	9.37797	8.34152	8.44489
LOC105222987	6.80863	8.86401	7.49944	13.4687	14.5961	13.1929	14.1211	10.4955	9.45791
LOC105222988	12.7299	13.4034	12.1874	8.53549	5.92815	8.44413	20.553	16.1985	15.9914
LOC105222989	1.75459	2.18456	1.55693	1.76214	1.44852	4.1311	2.84879	9.20774	4.80256
LOC105222990	1294.74	1398.89	1170.08	849.276	1014.88	1078.74	1198.59	1369.64	1541.34
LOC105222992	6.36947	5.72034	5.28024	5.44497	6.15624	5.29326	5.52383	5.16493	5.88264
LOC105222993	10.6434	9.72426	9.17382	7.06482	8.4382	6.94131	8.96404	8.01704	8.4757
LOC105222994	0.863568	0	0	2.02723	4.45287	5.34618	9.11794	8.49955	4.92895
LOC105222995	17.5541	19.2737	16.2596	20.4799	17.9889	19.2233	35.2445	28.1637	35.1029
LOC105222996	2.20521	1.97086	1.1444	3.60659	4.00396	2.89855	0.672298	1.62831	1.5732
LOC105222998	36.5605	32.2125	27.1315	7.4231	6.85069	5.81891	2.48157	4.0982	3.10974
LOC105223003	1.6551	0.927837	1.89376	0.256318	0.624566	1.26759	0.402967	0.579048	1.00687
LOC105223005	27.7002	23.57	22.8058	13.132	16.0356	14.0371	20.2883	17.6488	18.461
LOC105223006	142.58	145.798	148.811	93.6966	90.2322	92.0545	91.8272	94.3299	104.323
LOC105223007	0.351773	0.112838	0.361685	0.428068	0.41761	0.591497	0.26011	0.302093	0.40186
LOC105223008	20.0285	17.393	21.6407	43.2455	52.5213	54.9327	49.4268	45.6032	53.4985
LOC105223009	1.44789	1.79709	1.20886	0.125247	0.0916246	0.037846	0.101822	0.423916	0.265887
LOC105223010	46.7429	58.0796	45.3654	3.26779	4.11766	3.70523	3.52554	4.58515	5.15339
LOC105223012	0.191268	0.686317	0.533314	0.351093	0.475202	1.23201	0.283024	0.128673	0.497579
LOC105223013	16.2577	13.1613	10.0806	42.9199	52.7394	52.9192	59.8124	54.4609	58.5063
LOC105223014	143.609	116.828	121.825	186.153	133.301	144.647	143.514	163.58	125.13
LOC105223015	76.9312	138.624	92.5743	7.80626	15.1044	10.9413	2.86083	10.1567	4.23397
LOC105223016	0.220202	0.156829	0.270082	0.112099	0.0222135	0.0545394	0.124488	0.0478446	0.167255
LOC105223017	2.6277	0.745524	1.90356	0.956324	1.49789	1.66037	1.72701	1.07627	1.24837
LOC105223018	5.64817	5.78263	5.30032	9.86764	7.61012	7.06638	8.44835	10.4324	9.52571
LOC105223019	11.0394	10.9686	12.5027	15.7293	15.5383	13.5202	15.5667	13.7822	14.0998
LOC105223020	23.6234	24.6278	23.7823	16.3866	18.1868	18.437	17.2498	15.6742	16.0004
LOC105223021	8.73553	10.7826	10.2628	2.1637	3.45608	2.15159	1.83735	2.74179	2.45215
LOC105223022	5.49737	3.63559	4.69318	6.18483	5.75237	6.2839	7.64966	5.72513	6.12971
LOC105223024	17.9855	20.9678	19.6135	11.7124	14.1658	16.3575	9.13114	10.3557	10.694
LOC105223025	0	0.0839626	0.295366	0.0497972	0.637749	0.120648	0.327335	0.104577	0.366957
LOC105223026	4.97537	8.17202	9.57713	10.8015	14.293	12.4999	3.05119	2.19227	2.4171
LOC105223027	42.4794	49.5084	53.0039	29.1011	25.8518	36.1211	30.3623	31.3168	43.0231
LOC105223029	0.32358	0.407056	0.221721	0.373129	0.231211	0.627188	0.370638	0.354586	0.121297
LOC105223030	15.8744	18.5175	16.8436	14.4395	16.1066	14.8572	15.3029	14.2545	14.5329
LOC105223031	12.8343	16.3596	16.7909	6.31362	6.43416	6.543	5.77591	6.815	6.17369
LOC105223032	0	0	0	0	0	0	0	0	0.096402
LOC105223034	74.4358	76.8654	80.5913	73.1408	73.2435	67.3829	77.896	74.693	67.7672
LOC105223035	43.9489	61.9925	51.8116	46.9504	45.1864	48.4335	52.1874	48.3767	50.2161
LOC105223036	1.82862	1.56366	1.28381	3.12416	8.46346	4.36252	3.3672	1.99384	1.25077
LOC105223037	0.838102	1.15039	1.50368	1.46186	2.53405	2.69956	0.685502	2.45689	1.85809
LOC105223038	56.758	58.8217	58.4635	55.307	49.7066	53.0247	55.9578	53.869	55.3952
LOC105223039	2.23891	3.46879	3.81869	8.31743	4.9966	5.71226	7.7626	7.23287	5.53904
LOC105223041	0.116809	0.0509821	0.0868439	0.106687	0.0384082	0.0119685	0.0325785	0.103035	0.0482714
LOC105223043	2.59056	4.70021	2.73188	3.02375	4.64093	2.16889	0.380898	3.34901	4.7397
LOC105223045	0.187803	0.921442	0.953414	0.199022	0.0893239	0.0809773	0.174018	0.530184	0.168076
LOC105223046	18.1358	19.7814	18.3601	10.2052	12.278	12.3214	12.1303	10.3543	13.4832
LOC105223047	0.249285	0.364008	0.177158	0.094837	0.104986	0.0576375	0.194542	0.150702	0.278107
LOC105223048	665.117	706.617	636.186	290.859	316.25	294.044	242.043	230.013	277.491
LOC105223049	2.67338	2.95497	1.9948	4.07616	3.06116	3.28224	3.22671	3.37997	3.48318
LOC105223050	1.03763	1.17825	0.764546	1.65435	1.74211	1.83047	1.73175	1.50179	1.14438
LOC105223052	12.468	13.1568	13.5232	10.4046	11.0676	11.8451	12.0217	9.53965	10.1113
LOC105223053	52.8491	57.0069	49.6647	45.8188	47.0581	46.4748	40.7251	44.3006	41.7547
LOC105223054	0.520126	0.932624	1.23104	1.05094	1.51232	2.17874	1.47585	1.30342	0.652805
LOC105223055	15.9076	16.8219	13.9702	19.0428	18.1125	18.7095	26.5086	20.8527	21.6759
LOC105223056	56.1041	55.7664	57.6094	65.3072	59.2386	56.0255	61.2052	59.3233	58.867
LOC105223057	46.1878	42.8716	42.8752	61.0128	55.1183	62.1053	58.6419	64.9676	64.7183
LOC105223058	1.22566	0.960801	0.816896	1.49122	1.65064	1.25492	2.18816	1.83434	1.20225
LOC105223059	45.4019	37.9126	50.6854	41.4988	37.7154	31.8655	33.0066	32.4004	36.0321
LOC105223060	7.86317	1.70843	5.05833	21.395	25.137	20.4433	23.4033	23.6864	12.7488
LOC105223061	172.946	144.212	210.971	48.4357	48.4521	70.221	37.4228	40.775	44.9436
LOC105223063	841.824	827.893	729.661	113.373	90.9178	102.388	57.6532	66.0307	67.5644
LOC105223064	31.8189	21.9799	25.8573	47.9872	26.9261	7.64295	17.4722	19.2496	21.908
LOC105223065	8.96676	11.2252	14.2982	4.64871	3.65506	6.19864	9.14052	10.1439	13.4267
LOC105223066	250.311	298.159	288.929	50.6963	76.1776	58.4304	37.9603	36.5799	44.9921
LOC105223067	34.5848	30.2789	38.6992	17.7181	25.928	22.8825	4.5191	8.20921	11.2967
LOC105223068	0.372899	0.510057	0.527263	1.38591	0.709889	1.1938	0.938071	1.45323	1.11496
LOC105223069	1.55452	1.60584	6.48782	1.0959	1.41192	2.02492	1.1645	2.13908	1.90057
LOC105223070	0.125903	0	0.0505889	0.298465	0.302073	0.404683	0	0.219653	0.255191
LOC105223071	867.319	225.108	331.764	1693.49	1327.27	1398.82	105.349	500.712	426.899
LOC105223072	12.2702	8.76716	8.26473	17.2061	22.2851	10.1252	9.79382	9.40787	9.08231
LOC105223073	2.14622	2.95072	2.34814	2.47856	3.15083	2.72126	3.60475	2.34168	3.39603
LOC105223074	23.9727	21.4153	22.4982	26.9239	28.0628	28.3085	24.9997	25.8194	25.3069
LOC105223075	11.116	10.0066	13.1031	16.8934	15.5122	12.85	14.3914	13.6566	15.9489
LOC105223076	71.5742	75.0955	78.8895	77.1035	74.7973	78.2974	72.2275	80.3634	71.9655
LOC105223077	202.292	224.336	231.912	190.274	195.161	194.503	192.564	182.396	192.513
LOC105223078	14.4129	13.9994	14.6365	12.6846	12.2228	13.5823	12.7192	12.889	12.7276
LOC105223079	25.6188	20.5751	19.8088	32.6092	34.5033	35.5855	35.7321	35.5475	32.1124
LOC105223080	49.6618	60.07	54.0624	81.2193	80.1386	71.7906	82.7027	72.5339	74.2007
LOC105223081	174.426	174.631	172.13	287.82	212.667	267.47	261.908	281.106	288.679
LOC105223082	0.0494478	0.0676215	0.243712	0	0.0400496	0	0	0.0855092	0.0995733
LOC105223084	1.5068	2.00946	1.86495	1.08809	0.423995	0.767505	1.07341	1.12001	0.522764
LOC105223085	0.559275	0.106046	0.0859209	1.14701	0.710346	0.443333	0.586972	0.45086	0.541489
LOC105223086	20.0286	20.3058	21.1066	20.7097	24.1653	21.6076	19.9854	19.4955	19.4023
LOC105223087	2.432	1.49046	1.75667	0.0731979	0	0	0	0.415853	0.0963145
LOC105223088	52.2646	55.9822	56.6376	66.0952	68.5344	56.8894	76.911	69.5912	72.348
LOC105223089	4.0778	4.58657	6.13894	8.26974	7.7134	8.83439	9.92862	11.1056	7.9201
LOC105223090	9.63709	10.2606	12.5001	11.6659	14.8492	12.5737	23.7285	16.1832	17.5716
LOC105223091	8.1264	7.93399	6.77249	9.74252	10.4161	9.00055	8.89896	8.15343	9.33851
LOC105223092	22.9141	23.3557	24.8272	26.2002	19.597	20.7255	24.0038	20.2702	23.9368
LOC105223093	7.72339	8.45391	8.16492	3.01911	4.51934	5.72226	3.14918	3.94206	3.98344
LOC105223094	52.8862	85.3249	80.0073	69.2565	90.2822	82.4882	180.318	112.446	123.61
LOC105223095	0.564816	0.46067	0.81445	4.58941	3.59547	9.56008	7.20639	11.6617	10.1651
LOC105223096	110.876	78.6488	109.249	2049.85	1831.94	2203.38	1456.35	2093.94	1728.63
LOC105223097	0	1.31682	2.17572	1.07239	1.20345	1.55517	1.0524	2.11729	0.803035
LOC105223098	102.942	75.8036	72.7763	35.9701	28.5528	41.8715	23.6635	42.0582	29.975
LOC105223099	172.634	260.766	245.603	102.223	140.286	124.627	78.3796	86.3428	91.7114
LOC105223100	1.69446	1.14726	0.752189	2.34702	2.4816	2.07012	1.44237	2.56976	1.03714
LOC105223101	45.144	45.2	41.3397	39.6774	31.86	34.3531	40.2598	35.939	37.3054
LOC105223102	41.6017	45.3726	44.4192	46.2546	35.7551	53.4637	31.6677	34.4572	47.3139
LOC105223103	2.87317	3.31141	3.24993	4.47851	3.61412	5.03089	3.11648	4.00483	3.42416
LOC105223104	6.50449	6.33788	7.09115	6.64176	7.31245	7.64448	5.61504	6.8079	5.88678
LOC105223105	46.5437	49.346	52.9529	26.9136	27.4763	24.9272	21.9463	26.4545	25.5905
LOC105223106	31.4428	40.7259	37.8927	49.9852	50.4279	46.3513	59.889	56.3863	52.6708
LOC105223108	645.032	890.836	786.583	316.11	270.879	307.888	247.386	235.922	245.719
LOC105223109	74.4683	76.4591	77.7652	76.329	72.4004	74.0704	103.611	83.3279	87.3728
LOC105223110	3.50258	4.13112	3.65406	5.27726	4.3364	3.91233	5.95875	5.10001	5.0321
LOC105223111	0.990827	0.93299	1.2741	1.56734	1.1259	1.28806	1.05012	1.77725	2.2202
LOC105223112	123.385	119.199	134.046	92.9018	108.971	79.5778	101.725	99.2606	79.2144
LOC105223113	21.9473	17.7197	28.6475	31.2086	23.4315	21.3828	31.147	28.262	28.037
LOC105223115	11.0555	14.3599	11.4599	4.98023	5.94726	4.56786	4.94336	5.81173	6.04184
LOC105223117	5.97359	5.09826	5.92583	2.54617	3.44219	3.0746	2.86116	2.20175	1.89493
LOC105223118	8.80555	8.20983	11.2432	10.8102	11.3898	11.4163	8.07402	8.74384	8.26574
LOC105223119	10.1071	10.9215	7.8024	6.89511	7.02988	7.75011	5.99662	5.7262	5.58302
LOC105223120	25.0476	22.2329	23.5358	25.4331	27.4387	29.3786	23.0216	26.2726	24.2673
LOC105223121	0.22213	0.106553	0.132726	0.146496	0	0.0359702	0.236483	0.259315	0.375841
LOC105223122	0.61838	0.359669	0.609674	1.70577	1.56218	0.588744	0.713112	1.00907	1.24029
LOC105223124	0	0	0	0.619746	0	0.742628	0.828695	0.159469	0.741481
LOC105223125	107.698	95.3949	122.222	86.2461	89.3977	81.1073	69.0105	79.935	85.9389
LOC105223126	31.4651	30.2725	34.6488	27.3868	35.7628	38.1472	60.3031	25.5357	25.4909
LOC105223127	113.514	84.8521	102.12	95.1098	107.948	72.7417	102.113	95.8333	98.6177
LOC105223129	1.01382	1.45991	0.950382	281.915	200.68	354.843	143.461	597.398	482.646
LOC105223130	4.89009	5.17855	5.47684	5.66146	6.18703	5.81152	4.95528	5.61558	5.56917
LOC105223131	2.89351	2.06186	7.19644	2.52975	3.22702	1.89945	2.06819	3.60626	2.72236
LOC105223132	18.435	21.9206	19.3505	10.1193	14.7934	11.5432	14.3546	13.2482	13.0515
LOC105223133	7.95744	8.34561	8.614	10.229	9.68678	9.96944	11.8424	12.4155	11.8599
LOC105223134	12.6642	15.3681	14.8518	15.9485	14.8913	15.4409	19.1873	17.368	15.9017
LOC105223135	26.6654	32.185	30.6542	11.691	10.5429	11.6794	12.8963	11.62	14.3569
LOC105223136	23.7097	23.2568	21.65	25.4781	26.5929	28.1303	22.1815	24.2553	23.6038
LOC105223137	41.5365	44.4344	44.2627	53.2465	49.4828	54.1287	65.7052	60.0253	63.3036
LOC105223138	13.2365	17.9273	15.9742	5.64449	5.74181	6.63026	4.87893	5.94519	6.43967
LOC105223139	0	0.155375	0	0	0	0.136488	0	0.0959454	0.0279258
LOC105223140	67.8989	62.4952	70.4473	44.5792	44.7247	36.1051	71.8775	63.3011	56.5877
LOC105223141	28.5304	28.1122	28.8289	42.904	41.7411	41.1536	41.7623	38.8294	39.7983
LOC105223142	8.16084	8.15662	9.85982	8.15442	8.45942	7.98299	7.01287	7.74838	9.08814
LOC105223143	0.735969	0.276705	0.63957	0.817277	0.967296	0.739303	1.12818	0.57509	0.732677
LOC105223144	0.7386	0.316404	0.359074	0.752636	0.584161	0.757795	1.31467	0.531699	0.679003
LOC105223145	0.416028	1.16329	1.33153	1.04355	1.94802	1.9981	1.06213	0.789726	1.55543
LOC105223146	2.32245	0.824578	3.09746	0.759861	0.290681	0.933151	1.50069	0.510333	1.65933
LOC105223147	20.4291	31.1146	24.0195	0.348801	0.119253	0.173336	0.0817561	0.0776393	0.21006
LOC105223148	22.2283	23.0243	23.3699	21.4271	22.102	22.4573	20.8733	22.1379	19.9179
LOC105223149	15.8125	11.3701	15.0383	15.7851	16.0265	16.9071	18.3182	16.6623	18.115
LOC105223150	9.52786	19.4972	12.3736	18.6896	17.8445	25.3668	36.2301	24.849	27.3527
LOC105223151	0	0.122527	0.0533361	0.250989	0.174113	0.214269	0.11624	0.187701	0.130913
LOC105223152	0.104558	0.300402	0.344917	0.457492	0.294239	0.284498	0.240731	0.889133	0.477524
LOC105223153	1.2834	1.64273	1.75019	0.269233	0.482349	0.138906	0.509196	0.229796	0.160835
LOC105223154	0	0.056729	0	0.132549	0.222488	0	0	0.0680947	0
LOC105223155	0.147765	0.373878	0.357049	0.168341	0.294929	0.226166	0.127522	0.0869655	0.244246
LOC105223156	0.481931	0.329988	0.473364	0.514159	0.124628	0.583044	0.300426	0.403894	0.312859
LOC105223157	0.710021	0.49	0.48376	0.274584	0.30821	0.255171	0.18928	0.206269	0.268903
LOC105223158	29.0399	28.6875	25.9829	7.0086	3.54268	4.43974	2.9849	5.60172	3.01356
LOC105223159	0.706834	0.854351	0.556068	0.832988	1.47913	1.95232	0.955951	1.09694	1.10012
LOC105223160	10.9013	12.1798	12.4489	12.1495	13.3153	12.941	9.91559	12.765	13.5286
LOC105223161	0.147513	0.0484468	0.0768434	0.0856637	0.128807	0.0904298	0.0622032	0.0719612	0.0210069
LOC105223164	1.01751	1.33434	2.21089	1.67035	1.34335	2.04856	1.70874	0.748094	2.10917
LOC105223166	0.0388604	0.08339	0	0.146664	0.261713	0.339278	0.274183	0.334434	0.102114
LOC105223167	19.9572	9.99182	12.3406	86.3336	81.6018	85.7429	124.783	127.392	126.281
LOC105223168	0.0702617	0.18868	0	0	0.300155	0.102616	0	0.0286494	0
LOC105223169	14.4582	13.7957	12.5941	28.0819	36.3704	31.0686	28.4123	26.6554	25.5116
LOC105223170	6.36274	6.94877	6.42299	2.85234	3.21569	3.39017	2.31543	3.17674	2.96595
LOC105223172	0.944143	0.303369	0.611605	0.656553	0.737963	0.746026	0.701146	0.77347	0.812355
LOC105223174	10.1674	12.7016	11.8694	16.0946	12.0164	11.7423	13.9072	13.1092	10.2034
LOC105223175	3.84705	5.39752	3.85995	6.65929	6.21996	6.09675	7.34111	5.85667	5.7595
LOC105223176	142.412	163.34	147.411	89.9365	82.6288	84.2711	84.1326	91.6454	88.6731
LOC105223177	3.39873	0.861827	2.77561	4.80901	5.59681	4.90406	4.74821	2.30824	7.64298
LOC105223178	21.0389	19.8301	18.8803	22.158	22.5663	23.8173	26.6662	26.3598	26.3321
LOC105223179	26.5297	32.9326	24.5374	31.6332	33.5318	30.7001	41.4988	36.9055	35.4997
LOC105223180	0.222265	0	0.302145	0.208252	0	0	0	0.870138	0
LOC105223181	0.361095	0.576848	0.352078	0.160624	0.165131	0.0992311	0.464697	0	0
LOC105223182	0.124944	0	0.320403	0	0	0	0.241837	0.347622	0
LOC105223183	6.03065	3.86593	4.77327	7.37213	8.32604	7.82506	10.6149	5.99354	9.1018
LOC105223184	18.7452	14.6512	19.7018	28.471	37.5445	32.7985	34.0996	34.9959	32.084
LOC105223185	8.54958	8.87154	8.44983	11.4939	11.0694	11.3154	12.4382	11.8082	10.875
LOC105223186	115.051	132.457	132.702	147.675	337.602	393.53	154.525	206.821	205.676
LOC105223187	3.86375	2.14216	2.72839	5.36034	6.10579	4.20935	5.53584	6.4621	5.13968
LOC105223188	9.72654	10.5583	8.45107	11.8928	10.9539	11.5974	15.2881	10.9369	10.1089
LOC105223189	21.2185	26.5278	20.2915	24.9234	23.1411	22.8597	29.9227	24.6945	29.7434
LOC105223190	478.353	609.332	527.295	348.31	303.726	312.969	344.392	318.393	346.576
LOC105223191	25.6843	27.0747	28.063	28.4454	24.0652	31.5527	22.0511	25.3481	29.3366
LOC105223192	180.806	163.251	171.838	138.318	146.556	133.989	67.5622	133.058	129.204
LOC105223193	19.7862	20.2215	19.373	22.8296	19.1227	20.9363	19.5363	18.2175	23.7683
LOC105223194	1.89019	0.7429	1.02055	3.09876	2.8213	2.53154	3.06568	3.77133	3.43893
LOC105223195	3.38634	3.63314	3.01324	3.51007	3.21559	3.43551	3.86065	3.09868	3.53429
LOC105223196	3.72388	3.42109	4.01505	3.86256	4.36719	3.28659	3.31869	3.38645	3.25827
LOC105223198	5.50886	4.41026	4.42018	5.60813	6.09459	7.81411	6.57423	4.6063	4.83524
LOC105223199	2.45338	3.47627	3.27844	2.44382	3.1609	2.83854	3.19574	2.72425	3.079
LOC105223200	130.593	125.73	131.177	75.1993	72.8624	79.731	59.853	66.4237	85.3977
LOC105223202	33.754	34.2027	26.1958	37.9191	37.3106	37.6787	31.3764	38.8253	38.0444
LOC105223205	10.5149	9.06701	8.43449	23.6149	20.4757	22.5302	22.0012	23.6392	22.9226
LOC105223206	53.7208	69.7013	58.0171	12.2251	13.0995	11.3597	16.7319	9.60037	13.0909
LOC105223208	27.9783	26.2184	29.8074	25.2087	24.1222	22.1579	21.6675	20.9633	18.5489
LOC105223209	9.52454	11.2006	10.4229	9.82199	10.4088	9.98814	10.7971	11.2238	10.4776
LOC105223211	5.11136	7.35645	5.59941	6.77549	5.85067	6.77406	4.9652	6.99687	7.10985
LOC105223212	6.55928	6.10386	5.42774	6.59994	6.20983	6.31746	6.26218	5.90116	7.0516
LOC105223213	0.0368494	0	0	0	0.0468599	0	0.0176701	0	0
LOC105223214	18.2989	20.9637	23.0264	34.8918	30.3538	32.6659	34.5674	35.0575	36.498
LOC105223215	21.2921	25.7509	28.935	27.2556	27.6305	29.2216	30.5501	32.2345	31.181
LOC105223216	1.87983	3.00998	1.67179	1.57636	1.3105	2.05508	2.91222	2.30802	1.68443
LOC105223217	40.7135	43.0777	39.6611	55.735	50.0591	46.5138	59.4417	60.7294	64.168
LOC105223218	74.4001	65.9599	70.9436	73.2575	69.0114	72.5757	63.6018	71.6999	70.1434
LOC105223219	29.2854	28.2638	29.0156	32.9088	31.7433	32.741	28.4246	32.0243	29.7426
LOC105223220	20.4507	20.2093	19.5779	22.8392	24.0076	24.5319	26.6436	23.2307	25.0361
LOC105223221	16.1404	17.5382	15.0427	11.3721	11.0395	11.3718	12.3511	11.8266	13.0066
LOC105223222	19.3184	23.9613	19.5165	22.2198	27.3086	22.4398	25.3119	23.7181	24.1019
LOC105223223	0.0479804	0	0.0291031	0	0.009873	0	0	0.0213752	0.0124466
LOC105223224	31.2075	40.456	36.662	11.6404	10.9613	9.9821	17.3272	12.2237	14.8464
LOC105223225	12.5181	13.0412	13.1174	13.5282	15.0403	14.926	14.3313	13.6602	13.6127
LOC105223226	65.2144	62.0132	82.6861	83.8648	76.7125	72.9613	81.2124	80.1351	78.8936
LOC105223227	96.8954	105.57	108.617	90.2016	81.4503	77.0438	82.2361	85.0485	82.3314
LOC105223228	28.6054	25.3181	24.5035	20.5792	21.9085	21.7582	24.1342	23.6137	18.9151
LOC105223229	0.0739646	0.0380144	0.0611493	0.227499	0.255283	0.567402	0.194245	0.115617	0.269601
LOC105223234	0.518543	0.514069	0.697883	1.20173	1.11446	0.911276	0.880366	0.771713	1.39272
LOC105223236	1.54075	2.15226	2.51434	6.5667	6.66311	5.62741	6.46191	4.91567	7.71684
LOC105223237	1.21741	1.1391	0.865499	0.417743	0.71782	0.723332	0.611286	0.818445	0.824638
LOC105223238	2.27416	2.8759	3.26716	2.55458	2.81376	2.14204	4.5994	2.39616	2.08368
LOC105223239	0.189387	0.87755	2.06319	1.25906	2.50217	0.214351	1.9678	1.50723	2.39546
LOC105223240	7.74798	12.2644	9.35109	13.8496	13.0986	17.5281	8.90931	17.8248	11.8439
LOC105223241	38.2185	41.7571	42.6223	45.3975	49.0457	44.7989	48.9875	42.9263	42.9441
LOC105223242	7.30257	6.98982	7.51975	9.30737	8.56878	8.48362	11.3195	11.6066	10.6827
LOC105223243	17.0847	13.0419	15.9101	17.0501	17.0158	19.2926	17.0944	16.689	17.2742
LOC105223244	5.42474	3.56942	7.91084	74.5499	97.0268	107.063	66.9864	81.8755	64.8168
LOC105223245	16.5813	16.7221	15.3017	20.07	21.9365	20.6278	18.099	20.3035	19.6331
LOC105223246	163.07	189.535	171.241	159.719	152.912	145.277	179.133	147.613	176.393
LOC105223247	8.75692	7.33255	7.46504	4.43988	4.82174	6.16768	9.86287	8.77119	8.80003
LOC105223248	0.26573	0.0456979	0	0.978017	0.960449	1.56129	2.03102	1.1359	1.26424
LOC105223249	0.167148	0.121176	0	2.53574	2.40322	1.89857	7.47769	4.193	5.58771
LOC105223250	41.2095	38.235	32.795	25.7901	26.7669	28.9975	32.004	30.9264	40.4214
LOC105223251	54.9727	68.4758	74.1914	62.0735	61.7079	60.446	64.7558	65.9179	74.1014
LOC105223252	7.48842	9.1006	8.71399	3.97151	4.14604	4.14822	3.87388	4.23339	3.85614
LOC105223253	0	0	0.0656079	0.0431197	0	0	0	0.137849	0.0533854
LOC105223254	28.5253	23.8158	35.1015	37.8693	30.4002	35.7545	31.7184	31.1791	29.8495
LOC105223255	0.630163	0.72231	0.491126	0.197287	0.143569	0.276595	0.225488	0.193217	0.206515
LOC105223256	53.4596	30.9055	32.3553	44.7734	31.0548	44.4167	35.5123	70.351	41.0535
LOC105223257	7.6877	7.06029	7.26265	9.12726	9.52037	9.21252	8.28796	8.77741	7.99301
LOC105223258	1.93813	1.2873	4.4605	0.231489	0.378536	0.747453	0.918293	0.160124	0.467326
LOC105223259	0.435964	0.35006	0.228761	0.104832	0.154984	0.252409	0.0572469	0	0
LOC105223260	19.765	20.417	24.0193	17.3339	15.5491	22.8679	16.0337	20.0972	24.8553
LOC105223261	44.0601	54.6499	47.9841	20.0501	17.037	18.5724	25.901	21.1111	26.3516
LOC105223262	31.8185	36.0534	34.2875	47.8283	42.1886	48.3905	42.8456	45.5684	46.9907
LOC105223263	241.316	281.652	254.594	197.14	187.854	205.041	177.431	198.691	185.291
LOC105223264	5.01739	6.03005	8.70266	8.55686	11.1956	7.54782	10.7509	7.79193	9.91193
LOC105223265	40.6648	46.2504	52.2749	30.7905	29.1637	28.1263	34.4811	44.5993	34.0416
LOC105223266	97.7184	75.1902	91.5898	2.73707	1.33199	2.44262	2.65877	5.14272	3.23892
LOC105223267	161.831	179.172	196.597	24.4906	24.5859	26.3549	9.4081	17.9104	16.2491
LOC105223268	2.82988	2.92032	2.11967	2.44854	2.72812	2.34053	2.09712	1.69741	1.64367
LOC105223269	82.4388	102.735	96.0853	41.1138	44.2017	37.3344	30.3347	37.9957	30.4664
LOC105223270	18.1893	23.8466	16.4495	9.7805	8.79542	9.26685	18.4672	16.4045	20.1154
LOC105223271	11.3492	10.9127	10.6307	12.0694	12.5779	11.3356	13.0728	9.46871	11.5325
LOC105223272	100.976	115.695	154.495	67.6904	60.2387	74.9676	77.3921	75.3677	89.8545
LOC105223273	3.52951	2.91659	3.18113	6.81423	7.08792	5.94729	5.52598	6.04556	5.23389
LOC105223275	50.3072	48.0377	48.2684	62.6225	61.5847	70.4009	65.3072	62.644	70.8524
LOC105223276	48.075	44.0748	56.6632	69.4845	62.1026	69.1137	79.3515	75.1881	82.3334
LOC105223277	37.1931	36.4856	35.3576	27.9796	27.1056	32.0621	27.5365	29.4965	29.9598
LOC105223278	0.568416	0.036462	0.0307129	0.0604338	0.0406155	0.22308	0.0690406	0.1321	0.179712
LOC105223279	5.60801	6.9107	3.59691	7.36051	10.6777	11.8826	8.56988	8.80058	8.96135
LOC105223280	2.08684	1.4214	1.53908	1.49817	1.70968	1.98266	1.85328	1.97747	1.56701
LOC105223282	0.266024	0.119861	0	0.268486	0.336832	0.363659	0.0423982	0.322692	0
LOC105223283	12.0806	12.8519	11.0963	14.0041	14.9632	14.8369	17.2733	11.2101	13.6657
LOC105223284	7.30989	8.52215	8.82297	12.3623	15.1786	9.91009	13.171	11.3542	12.7943
LOC105223285	32.754	7.78251	50.6397	22.1737	35.1822	33.2856	11.6119	28.0848	34.4687
LOC105223286	0.0547359	0.0732983	0.0224004	0	0.0283018	0.01791	0.0155282	0	0.0175703
LOC105223287	118.332	109.86	105.905	117.246	97.4967	104.717	107.336	112.722	111.994
LOC105223289	3.13167	3.62797	2.55013	2.05293	3.14215	2.85478	2.29416	2.84307	1.96905
LOC105223290	19.0816	21.0689	19.9956	23.6071	23.883	19.5527	22.1668	23.714	21.7465
LOC105223291	9.63141	8.3825	9.42445	9.7218	7.39736	7.55076	8.56372	6.95894	7.67988
LOC105223292	0.902344	1.14358	0.914325	3.3399	0	4.12765	0.249914	0.472246	4.89739
LOC105223293	9.81684	8.33909	9.65863	31.0484	31.7898	32.9903	28.7582	23.6985	28.7347
LOC105223294	3.06666	8.09403	7.75882	2.49574	1.54338	2.92421	2.08156	1.67604	2.25889
LOC105223295	8.06178	24.5048	35.9926	43.4763	7.12941	4.5333	24.9258	50.4513	29.3404
LOC105223296	0.0980758	0.0364437	0.0698378	0.1811	0.0438567	0.0173549	0.131607	0.141727	0.328271
LOC105223297	27.5814	26.3253	25.2486	22.2607	22.6042	23.8518	17.3837	18.4005	17.0354
LOC105223298	8.19743	10.4222	8.9463	11.1884	10.2013	7.91641	13.1632	10.5933	11.8797
LOC105223299	33.9075	46.2242	41.2631	26.3146	27.2102	29.9639	32.1058	26.2385	26.0512
LOC105223300	5.11172	1.12804	0	1.44621	0.903976	2.33391	2.27139	0.996367	3.44231
LOC105223301	1494.37	1499.7	1383.79	1269.52	1184.93	1251.27	1272.21	1235.52	1272.15
LOC105223302	21.3732	18.5536	18.761	17.0467	14.4609	16.8709	27.089	19.4955	20.851
LOC105223303	7.22151	6.80643	6.49137	8.96079	10.8069	7.83262	6.9133	8.22828	7.00154
LOC105223304	10.531	8.33915	8.35149	11.7328	13.0002	11.7349	15.0897	13.3313	12.821
LOC105223305	27.365	23.4485	24.2965	43.8822	47.2884	41.5772	50.5821	49.7275	44.8215
LOC105223306	428.257	568.121	505.633	469.751	416.805	470.836	497.451	477.228	467.033
LOC105223307	5.99853	14.7938	19.5126	2.17424	1.53384	3.71205	3.27647	2.34539	5.39179
LOC105223308	0	0	0	0.726065	0.0776894	0	0.434878	0.588032	0.390839
LOC105223309	31.1887	32.7261	29.2613	34.4181	31.3511	31.1852	31.8447	31.8262	29.8338
LOC105223310	46.673	39.1873	36.8785	92.9341	97.4118	94.1403	67.5806	87.1696	79.7342
LOC105223311	0.676381	0.684388	0.356694	0.131959	0.313804	0.417394	0.441125	0.286152	0.205242
LOC105223312	37.577	43.4269	40.8477	35.2684	32.2261	30.4567	54.3692	44.2333	50.1685
LOC105223314	13.1799	19.3484	26.139	6.73986	9.38591	9.67815	12.8616	10.3547	7.41316
LOC105223315	0.305964	0.605927	0.819928	0.388118	0.828573	1.20628	0.294887	0.564566	0.490304
LOC105223316	17.243	16.0798	17.928	13.6933	14.7319	15.9785	15.8517	14.1635	14.114
LOC105223317	112.586	76.1809	84.8025	444.701	458.118	402.982	564.944	496.393	468.272
LOC105223318	59.1909	55.4627	67.0752	55.1805	90.3071	60.5505	19.3375	40.004	37.5849
LOC105223319	8.57014	5.08786	6.96958	5.96484	5.9053	6.79964	8.02117	11.0328	7.67419
LOC105223320	3.09019	3.50117	0.580944	0.112291	0.231909	0.205713	0.198565	0	0.584161
LOC105223321	15.3333	27.4427	19.4035	21.1313	13.5117	12.459	16.6464	16.2291	14.4695
LOC105223322	11.4662	10.2614	10.2298	13.9628	12.2799	8.99042	14.9914	11.7618	10.4135
LOC105223323	45.2696	39.1211	39.113	50.682	54.3726	50.9486	66.9225	57.5306	58.9663
LOC105223324	48.8119	44.5834	43.2278	94.8487	84.8726	92.8672	146.383	113.821	119.421
LOC105223325	26.7213	27.7591	29.0064	33.0909	33.0339	29.8988	30.013	37.9049	34.2365
LOC105223326	826.205	860.435	841.894	231.028	300.286	255.153	264.959	251.969	215.367
LOC105223328	111.172	138.499	94.3571	158.143	106.994	155.444	167.904	176.669	142.983
LOC105223329	5.92253	5.28727	5.09813	22.036	13.5843	18.446	59.282	48.0795	57.1388
LOC105223330	206.564	239.721	238.665	136.132	116.966	125.195	140.853	132.766	137.062
LOC105223331	69.1341	92.5479	82.7442	42.8477	53.1155	56.9272	59.7504	60.5689	49.0914
LOC105223332	8.45132	6.79949	6.96647	6.62868	8.08855	8.16216	10.9862	10.1723	7.62362
LOC105223333	13.0366	11.6129	13.2252	21.5994	19.6649	22.1231	22.1336	23.5633	21.8866
LOC105223334	9.26534	9.39403	9.99561	9.80574	8.85036	8.76986	8.35307	9.77072	9.29769
LOC105223335	9.91485	9.65744	8.44108	12.7862	13.1846	12.0932	17.9968	13.676	14.2037
LOC105223336	5.82987	5.19408	4.52702	5.37547	5.65055	4.60501	5.30745	6.67835	5.3988
LOC105223337	24.334	24.9629	22.1595	22.4224	22.6048	25.1683	24.2836	25.0504	24.0784
LOC105223338	4.67338	5.68435	4.7123	6.84669	7.00353	6.61384	7.66786	7.04508	6.06537
LOC105223340	3.10103	2.78486	2.00591	6.77711	7.49713	8.24926	8.72074	9.497	8.26175
LOC105223341	2437.14	2384.51	2426.04	2038.05	2006.95	2025.62	2056.68	1968.69	1956.12
LOC105223342	56.5051	56.6981	58.5607	66.8888	62.8265	60.4351	65.0466	64.468	69.3554
LOC105223343	21.3793	30.0319	23.1586	16.5808	17.7682	16.6901	16.2693	18.0053	16.7646
LOC105223344	8.41898	8.72977	9.64394	8.77407	7.27907	8.02545	7.5006	6.66446	8.1657
LOC105223345	1.3984	1.63024	1.57573	0.482148	0.578722	0.738384	1.10976	0.92414	1.07258
LOC105223348	184.005	199.536	178.174	181.55	171.507	166.589	183.129	191.951	204.368
LOC105223349	0.0382272	0	0	0	0	0	0.105232	0	0
LOC105223350	0.075294	0	0	0.0640469	0	0	0	0.0969131	0
LOC105223351	0.568961	0.294965	0.723549	0	0	0.203326	0.47783	0.455023	0.105405
LOC105223352	1.59728	1.27543	1.11596	0.85877	1.5664	1.65338	2.04339	1.63097	1.13337
LOC105223353	0.759981	0.288297	0.89983	0.971737	0.707211	0.929175	1.23553	0.687266	1.13972
LOC105223354	0	0	0.0176876	0	0	0	0.0137424	0.00661569	0.00768596
LOC105223355	48.711	18.286	13.9701	75.4662	70.3257	33.2822	16.2574	19.8296	27.6759
LOC105223358	0	0.597527	0	0.271606	0	0.325576	0	0	0
LOC105223359	12.738	12.792	7.68367	18.1348	19.4881	17.3599	17.8735	20.8993	22.4442
LOC105223360	0.0795915	0	0.0488154	0.258046	0.226421	0.0396176	0.183282	0.139806	0.0814937
LOC105223361	1.37535	0.939742	0.621749	0.233239	0.233007	1.27887	0.723924	0.0629156	0.364914
LOC105223362	0.584119	1.05707	0.501941	0.841457	0.491061	0.906143	0	0.0862817	0.050424
LOC105223363	0.0541207	0	0.0331098	0	0.0235114	0	0	0	0
LOC105223364	90.107	71.8384	86.1407	115.184	110.582	142.061	105.102	97.0107	55.2503
LOC105223365	0.480189	0.540229	0.472041	0.0822008	0.451076	0.254894	0.169947	0.347992	0.322298
LOC105223366	0.087694	0.0451699	0.0361855	0	0.0265162	0	0	0	0
LOC105223367	2.08194	2.85256	1.42356	2.36468	2.24884	2.11894	1.73807	2.85663	2.29386
LOC105223368	0.0854231	0	0	0	0.0773261	0	0	0.0832223	0
LOC105223369	2645.59	2782.88	2720.72	460.469	476.526	385.556	189.606	204.661	328.004
LOC105223370	0.619183	0.437339	0.711283	0.487205	0.706824	0.554536	0.375256	0.716289	0.728449
LOC105223371	0	0	0	0	0.213289	0	0	0.227149	0.262023
LOC105223372	1.36876	2.84813	1.07967	0.476176	1.28884	1.49913	0.990049	1.76464	0.926799
LOC105223373	27.502	49.5335	80.8139	12.1062	8.64213	10.823	14.988	13.8705	14.2091
LOC105223374	1.89503	0.909653	0.871788	0.0737766	0.300828	0.0454394	0.0843984	0.0811168	0.188493
LOC105223375	1.0513	1.58607	1.04229	2.80004	3.41963	1.48295	2.64695	2.38345	2.47111
LOC105223376	15.207	15.3652	17.5404	30.979	28.8462	31.962	32.7692	32.1655	28.4098
LOC105223377	6.35256	4.83628	4.92248	6.08402	5.43651	5.9031	5.75255	6.0838	6.60543
LOC105223378	0.222359	0.231453	0.167336	0.073948	0.1019	0.176744	0.0570737	0.204024	0.109316
LOC105223379	31.2298	37.4616	31.9141	12.5124	10.1396	10.0043	11.7667	13.9295	13.1043
LOC105223381	34.6008	35.8116	35.5643	33.758	36.1475	49.4388	43.0121	67.2291	74.5243
LOC105223382	4.03505	3.73444	4.09504	3.69393	3.861	3.42503	3.3624	2.9189	2.73109
LOC105223383	78.9542	87.5128	86.4916	76.7678	78.1867	77.5682	82.7578	74.364	77.7195
LOC105223384	7.51253	7.76105	8.99505	9.48725	9.99622	10.4487	10.1742	9.47616	9.56152
LOC105223385	0	0.106321	0.200329	0	0	0.0496548	0.117748	0	0.104292
LOC105223386	14.4294	28.7931	17.3007	0.383705	0.798757	0.206421	0.280572	0.858562	0.630845
LOC105223387	0.0440625	0.117663	0	0	0.17125	0	0	0	0
LOC105223388	102.117	354.044	109.332	1.55594	0.953037	1.67876	1.47341	1.65226	0.677151
LOC105223389	35.9928	33.0669	33.8731	27.7734	28.8974	29.3874	31.3347	31.3818	35.9346
LOC105223391	16.1681	16.27	17.8223	21.6641	22.9741	30.9595	18.8162	24.8294	22.027
LOC105223392	10.2712	9.17844	9.63806	10.4914	8.69924	12.0269	11.0706	8.68984	10.8392
LOC105223393	9.9109	7.93709	8.48311	7.72596	7.69847	8.03132	8.5555	5.5975	7.43792
LOC105223394	17.5525	16.7057	20.1651	6.96231	10.626	7.94814	4.57391	5.57724	4.23983
LOC105223395	576.558	664.29	564.891	178.699	230.182	166.073	250.998	296.732	312.616
LOC105223396	6.34318	11.2281	9.79213	4.22984	4.21211	4.21753	3.77222	4.24239	4.52795
LOC105223397	0	0.0421663	0	0	0	0	0	0	0
LOC105223400	1.51281	1.6495	1.43778	1.98059	1.51259	2.72638	4.63163	2.4526	2.67523
LOC105223401	13.0803	20.4061	11.9398	5.65861	5.20143	5.38977	8.4287	5.03708	6.90286
LOC105223402	0.297718	0.552619	0.646394	0.312045	0.38153	0.834461	0.751368	0.10298	0.476035
LOC105223403	6.19248	8.82338	6.71491	9.1783	10.2338	9.68996	9.7837	10.7022	9.57983
LOC105223405	11.5309	13.8456	11.3182	11.945	13.3605	12.6578	12.1892	12.2776	13.1481
LOC105223407	4.57805	4.09332	6.90476	8.13266	7.50416	7.35832	9.87093	8.11433	6.94723
LOC105223408	526.614	628.749	548.318	279.672	267.829	277.985	260.497	268.054	275.298
LOC105223409	17.2545	20.8872	15.8846	20.0701	20.4383	23.5507	24.7264	22.0623	18.3575
LOC105223410	8.74786	9.16453	9.40152	11.2599	12.3757	11.7563	11.1616	10.4994	9.16862
LOC105223411	13.1245	12.0935	13.1042	16.0893	14.0159	15.6702	16.1455	18.3461	14.9251
LOC105223412	0	0	0	0	0	0	0	0	0.0147885
LOC105223413	7.58107	6.37278	7.17712	4.74293	4.37614	3.60549	3.54978	3.87551	3.04181
LOC105223415	1.08725	0.90513	0.540004	0.806286	0.726644	1.15124	1.14425	0.874621	1.18917
LOC105223416	3.37947	4.04619	3.58492	2.95401	3.05449	2.77029	3.3839	3.22133	2.58479
LOC105223417	2.27686	3.42578	3.3349	0.592604	0.507679	0.748734	0.665292	0.670118	1.05412
LOC105223418	4.87337	4.90565	4.7164	7.31324	6.63267	6.27256	8.95508	6.8154	5.71577
LOC105223419	0	0	0	0	0	0	0.189749	0	0
LOC105223421	82.1056	95.5144	90.2582	90.5009	96.6509	83.1961	113.406	99.5269	101.045
LOC105223422	0.353042	0.364444	0.065207	0.015042	0.106651	0.111608	0.102522	0	0.114031
LOC105223425	0.836301	1.20836	1.01885	0.464433	0.670825	0.527463	0.380994	0.384117	0.400751
LOC105223426	4.39939	3.89245	3.32021	5.85676	6.71	6.22708	5.13787	5.86187	5.27683
LOC105223429	0	0	0.224104	0	0	0	0	0	0
LOC105223434	0.026423	0.117246	0.0220067	0.0224328	0.059901	0.0369807	0.0168309	0.072308	0.0281017
LOC105223435	0	0	0.318082	0	0	0.515316	0	0	0
LOC105223436	0.42661	0.611787	0.767176	0.710543	0.417713	0.370715	0.441634	0.473287	0.78532
LOC105223438	0	0	0.0686025	0	0	0	0.0502286	0	0
LOC105223439	19.587	21.5482	27.5208	8.36675	14.1736	10.8122	20.3882	12.9445	21.5754
LOC105223441	3.32785	2.88695	2.93928	9.07672	10.7103	7.05757	11.7808	5.9547	7.06683
LOC105223442	53.0267	32.9246	50.02	29.1331	24.5438	19.8223	28.8077	19.1447	27.933
LOC105223443	1.48009	1.90371	1.5545	3.40346	0.940786	6.02936	5.14943	2.08537	2.2043
LOC105223444	0.359152	0.522146	0.0734781	0.563756	0.124304	0.451493	0.749359	0.241246	0.249016
LOC105223445	85.4086	81.13	73.2789	72.6383	86.6932	72.3965	89.1566	76.6945	83.2202
LOC105223446	38.8481	42.5002	37.9361	37.9235	36.8914	36.2656	36.064	36.936	39.6608
LOC105223447	108.451	129.446	135.036	123.181	91.9243	95.0347	72.8637	107.935	101.022
LOC105223448	55.9641	63.1771	59.707	61.1246	85.2604	66.5638	44.3331	64.6193	49.172
LOC105223449	9.92824	10.2418	11.5299	12.5695	13.2026	12.3189	14.0696	12.5039	11.842
LOC105223450	18.6844	19.2583	17.3519	22.0749	21.2122	21.9249	21.6362	22.1071	21.82
LOC105223451	33.4817	29.2843	28.4378	45.4647	45.1945	45.6659	36.1372	41.5022	38.6566
LOC105223452	7.98811	7.47065	7.9681	9.03933	11.1116	10.8952	11.1884	11.4082	11.2895
LOC105223453	14.716	14.3583	15.4636	6.70403	6.16775	6.01116	8.98027	6.05522	6.58634
LOC105223454	0.762408	0.813681	1.71646	0.266391	1.01976	1.11783	1.10834	0.980551	0.840364
LOC105223455	13.8189	13.2449	12.509	13.192	13.2811	13.4146	11.7218	11.716	12.0806
LOC105223456	1.86918	1.63017	1.42197	1.84199	2.20943	2.35165	2.60958	3.05778	3.18709
LOC105223457	6.59366	9.22805	6.67624	6.41255	8.10852	6.06721	4.6765	5.0641	6.11899
LOC105223458	7.04315	38.3289	11.5304	10.7335	25.1395	3.56336	4.09434	2.23424	3.55999
LOC105223459	7.52266	8.84468	7.42958	10.0333	11.5235	8.63462	12.1822	9.4655	10.0328
LOC105223460	74.3163	92.0869	86.1946	4.27632	1.9372	4.2062	1.57904	1.24357	2.45281
LOC105223461	1205.05	1430.27	1248.82	540.412	612.583	513.02	480.135	485.718	498.113
LOC105223462	15.3849	7.65061	22.0087	22.1347	20.1128	22.9416	25.0473	18.1313	31.0952
LOC105223463	2.53363	1.55213	2.68802	4.08568	2.68421	2.35091	1.52602	3.96062	2.33346
LOC105223466	0.502627	0.424998	0.30857	0.308257	0.788072	0.417401	0.191423	0.222042	0.30075
LOC105223467	0	0	0	0	0	0.0694457	0.0207865	0	0
LOC105223469	49.3276	56.9667	134.184	7.77303	24.9987	12.7744	14.1577	16.0276	11.2758
LOC105223470	183.655	244.384	222.087	118.119	116.174	148.963	254.698	142.212	194.256
LOC105223475	42.3944	51.1826	56.1424	76.2053	72.2665	79.4298	121.802	98.2435	84.0783
LOC105223477	3.1228	1.02659	6.69601	1.09552	4.08421	0.582679	1.71319	1.28191	0.594623
LOC105223478	137.916	163.895	187.605	172.343	136.806	187.27	189.922	161.447	192.069
LOC105223479	67.7767	105.804	95.8974	111.248	85.7769	77.3685	110.426	101.888	87.9562
LOC105223480	9.33133	7.20397	2.56944	1.59488	0.131728	0	0.435908	0.282062	2.44285
LOC105223481	0.519464	0.393237	0.210333	0.303889	0.26212	0.27174	0.282246	0.4365	0.291419
LOC105223482	121.548	150.854	126.898	230.648	249.495	190.882	257.702	323.991	255.175
LOC105223483	0.23858	0	0	0	0	0	0	0	0
LOC105223484	1848.5	2001.36	1706.18	1502.3	1554.61	1469.04	1815.78	1596.69	1635.12
LOC105223485	0	0	0	0	0.0247461	0	0	0.0131312	0
LOC105223486	9.0272	8.24669	9.08252	6.78214	9.63155	7.41267	6.89039	8.1079	8.4443
LOC105223488	24.8046	21.1851	25.081	20.3501	20.3726	26.309	17.1461	18.9667	16.0436
LOC105223489	0.0666507	0.0921609	0.0799109	0.142617	0.157411	0.130085	0.135774	0.188343	0.021961
LOC105223491	33.0401	28.7458	30.2284	41.2073	34.0177	35.98	42.8581	36.5038	39.3535
LOC105223492	3.4336	4.93545	4.39405	2.66717	4.78661	2.5941	4.22976	2.50546	2.45816
LOC105223494	2.79398	4.91531	3.2988	3.79947	3.59295	5.04297	6.8055	4.46985	4.0754
LOC105223495	0.195802	0.0517362	0.166161	0.093493	0.426102	0.176437	0.229025	0.270998	0.289238
LOC105223496	14.8941	16.4472	17.7167	25.1488	26.0685	30.7104	24.0942	28.4976	27.8184
LOC105223497	1.41415	1.85926	1.38526	2.57144	3.3445	3.25747	2.47009	3.12676	2.74789
LOC105223498	0.179385	0.0574759	0.0384376	0.144592	0.0733126	0.196021	0.154151	0.0347472	0.101781
LOC105223499	7.29425	8.23658	7.35922	4.14275	4.10741	4.11844	7.66375	4.74718	5.53233
LOC105223500	2.43901	2.47053	2.18795	2.86017	2.80766	2.82556	2.30684	2.56123	2.8026
LOC105223501	21.3216	23.7488	20.0283	15.9645	13.9477	15.0055	13.8524	16.0231	15.6379
LOC105223503	31.3011	29.183	25.9528	25.7091	31.3022	16.5202	28.6244	33.6294	35.5852
LOC105223504	18.3557	39.773	29.4037	1.88485	4.25314	2.69274	2.28089	3.18332	2.12337
LOC105223505	105.135	125.366	109.783	171.859	162.956	271.305	732.848	284.908	494.971
LOC105223506	1.42306	0.855334	0.897956	1.88505	1.97226	1.54222	1.02297	1.62269	1.26673
LOC105223507	3.24092	2.62966	2.93173	3.83532	4.64884	4.43347	4.68784	4.42597	4.17602
LOC105223508	8.39519	7.30991	8.35919	8.2052	9.82034	8.97965	7.95372	9.03222	8.62693
LOC105223509	0.0461049	0	0.057146	0.307785	0.117334	0	0.26518	0.211285	0.098322
LOC105223510	0.206631	0	0.281449	0.777178	0.384854	0.692506	0.846748	0	0.234593
LOC105223511	17.5583	22.7665	20.0628	15.2698	15.2134	17.9153	9.84584	13.3988	12.2881
LOC105223512	0.0979949	0.0349045	0.0603826	0	0.0198802	0.0975904	0	0	0.0250395
LOC105223513	24.1883	21.754	28.0052	24.7551	22.1524	27.7578	26.1662	27.7711	26.7993
LOC105223514	0.272059	0	0	0	0	0	0	0.132525	0
LOC105223516	1.48357	1.42295	2.64508	2.39229	1.8658	2.13095	1.5069	5.57501	1.04594
LOC105223517	31.0996	29.8508	30.2171	25.8434	30.1897	24.0006	28.5769	31.4879	31.2312
LOC105223518	188.069	248.56	254.2	20.8194	13.47	20.6179	14.2917	9.39917	12.3182
LOC105223519	87.7694	116.85	231.734	70.6279	81.9911	99.0424	86.3985	97.9831	111.584
LOC105223520	52.4894	135.035	117.116	13.3697	23.8959	11.9729	7.43271	11.9416	9.13953
LOC105223521	19.169	21.3388	24.4872	38.2051	22.7149	27.6048	41.6169	29.5951	29.9419
LOC105223523	7.66552	11.7915	7.68182	9.13535	5.30288	3.41051	5.2386	9.56962	6.5035
LOC105223529	101.628	105.618	114.663	75.0527	77.6131	73.1353	69.8456	76.6981	74.0215
LOC105223534	44.9463	48.7059	44.8972	39.9924	42.7003	38.2752	42.2395	42.7187	39.9008
LOC105223535	1.85221	1.81484	1.52353	5.15748	4.58366	3.295	4.96409	4.75769	4.55997
LOC105223536	4.44282	4.34137	4.71887	4.51908	4.96076	4.65003	4.865	5.08938	4.5834
LOC105223537	82.5691	77.6328	65.9016	98.9417	83.4059	84.4916	108.675	83.9153	90.3736
LOC105223538	22.3556	21.2837	19.9017	20.0343	17.4317	21.8018	19.0187	16.8254	21.4449
LOC105223539	0	1.23761	0.436562	0	0.437612	0	0	0	0
LOC105223540	10.4047	8.32242	11.8827	12.4787	12.4777	10.7138	9.24857	9.67432	11.1467
LOC105223541	3.52978	2.9388	3.18045	4.1769	3.97368	5.43287	4.79877	4.27269	4.70621
LOC105223542	67.7896	46.8295	62.9049	53.4973	40.7163	55.4917	58.2081	32.6797	47.8074
LOC105223543	15.006	14.6426	15.2694	21.5318	18.2981	19.4077	19.753	13.0532	16.7259
LOC105223544	31.2541	40.8937	36.805	53.9335	67.9972	49.91	38.2798	76.4019	71.0996
LOC105223545	82.0416	100.435	89.1466	21.0978	27.2815	26.9206	20.7409	21.8937	24.6501
LOC105223547	148.761	168.607	177.092	72.3946	87.6607	110.161	74.9521	93.1055	90.6179
LOC105223548	3.37804	4.67691	3.34438	3.12774	3.60151	3.38377	3.13454	2.98778	3.2204
LOC105223549	5.19159	4.781	5.14668	5.05541	5.28333	3.37366	7.28596	4.97474	4.12862
LOC105223550	18.8538	18.216	18.0886	57.2273	97.9443	135.66	110.031	132.191	108.36
LOC105223551	9.52042	12.5227	12.9975	17.4023	10.67	13.56	8.2884	12.9049	10.9405
LOC105223552	22.7194	22.9513	26.5073	49.8115	21.7225	27.7139	16.0833	24.5654	17.5308
LOC105223554	0.245834	0.0999708	0.076984	0.278722	0.343913	0.156565	0.579491	0.198832	0.278239
LOC105223555	0.00621257	0	0	0	0.024675	0	0	0.0265828	0.00619561
LOC105223556	21.7295	30.1788	22.4983	14.9937	14.2633	15.0872	13.4071	14.1786	14.2466
LOC105223557	13.0375	11.8434	13.7191	17.7502	16.0014	16.2755	15.7539	16.0893	15.4795
LOC105223558	4.01219	2.79534	4.26203	8.74289	7.6788	7.38929	10.422	7.6125	8.99461
LOC105223559	5.52594	5.41307	4.54002	7.16236	6.12659	5.90816	4.8146	5.46558	4.24524
LOC105223560	18.5929	28.4942	14.5557	0	2.44588	2.97246	0	4.92644	2.82048
LOC105223561	6.96879	7.38004	7.47327	5.70503	5.91213	7.10854	6.27165	5.26399	5.63203
LOC105223562	28.5653	30.6982	25.7083	21.1335	16.4164	17.2892	40.6585	23.5337	26.0059
[truncated: 9,723 more rows]
