# Supplementary material for: RNA-seq analysis of gene expression changes during pupariation in Bactrocera dorsalis (Hendel) (Diptera: Tephritidae)
Source: BMC Genomics. 2018 Sep 21;19:693. doi: 10.1186/s12864-018-5077-z (PMC6150976; doi:10.1186/s12864-018-5077-z)
Supplement: Supplementary file 7 — Table S4. Detail information about DEGs for wandering stage and late wandering stage in Bactrocera dorsalis. (XLSX 634 kb) [file 12864_2018_5077_MOESM7_ESM.xlsx]

## Sheet: Sheet1
Table S4 Detail information about DEGs for wandering stage and late wandering stage in Bactrocera dorsalis.
#ID	WS-1_Count	WS-2_Count	WS-3_Count	LWS-1_Count	LWS-2_Count	LWS-3_Count	WS-1_FPKM	WS-2_FPKM	WS-3_FPKM	LWS-1_FPKM	LWS-2_FPKM	LWS-3_FPKM	FDR	log2FC	regulated	COG_class	COG_class_annotation	GO_annotation	KEGG_annotation	KEGG_pathway_annotation	KOG_class	KOG_class_annotation	Pfam_annotation	Swiss-Prot_annotation	eggNOG_class	eggNOG_class_annotation	NR_annotation
Bactrocera_dorsalis_newGene_2315	0	0	0	92	27	132	0.0190244	0	0	1.77524	0.558607	2.57781	4.18e-06	Inf	up	--	--	--	--	--	--	--	--	--	R	General function prediction only	PREDICTED: zinc finger MYM-type protein 1-like [Acyrthosiphon pisum]
LOC105225950	1	0	3	651	1436	641	0.153178	0	0.300249	47.7167	107.166	47.2789	4.73e-12	9.40163	up	--	--	Molecular Function: structural constituent of chitin-based cuticle (GO:0005214);;	--	--	--	--	Insect cuticle protein	Endocuticle structural glycoprotein SgAbd-9 OS=Schistocerca gregaria (Desert locust) PE=1 SV=1	S	Function unknown	PREDICTED: uncharacterized protein LOC105225950 [Bactrocera dorsalis]
LOC105223729	162	125	117	52849	62098	63072	4.89008	3.76081	3.59729	1624.26	1889.64	1931.37	9.64e-238	8.77334	up	[E]	Amino acid transport and metabolism	Biological Process: mitotic spindle elongation (GO:0000022);; Biological Process: negative regulation of transcription from RNA polymerase II promoter (GO:0000122);; Cellular Component: nuclear chromosome (GO:0000228);; Biological Process: mRNA splicing, via spliceosome (GO:0000398);; Biological Process: establishment of imaginal disc-derived wing hair orientation (GO:0001737);; Molecular Functio…	--	--	--	--	Pyridoxal-dependent decarboxylase conserved domain;; Beta-eliminating lyase;; Aminotransferase class-V	Glutamate decarboxylase GN=Gad1 OS=Drosophila melanogaster (Fruit fly) PE=2 SV=2	E	Amino acid transport and metabolism	PREDICTED: cysteine sulfinic acid decarboxylase [Bactrocera dorsalis]
LOC105224112	0	2	1	277	305	325	0.53556	0.638589	0.277914	64.4069	69.4064	73.2501	3.61e-55	8.23206	up	--	--	--	--	--	--	--	Trypsin Inhibitor like cysteine rich domain	IMPI alpha (Precursor) GN=IMPI OS=Galleria mellonella (Greater wax moth) PE=1 SV=2	--	--	PREDICTED: venom peptide CtAPI-like [Bactrocera dorsalis]
LOC105225032	21	24	16	5420	2946	7040	1.08534	1.25291	0.825245	265.767	149.891	350.055	1.48e-16	7.97081	up	--	--	Cellular Component: extracellular space (GO:0005615);; Biological Process: chorion-containing eggshell formation (GO:0007304);; Biological Process: determination of bilateral symmetry (GO:0009855);; Biological Process: pupariation (GO:0035073);; Cellular Component: chorion (GO:0042600);; Biological Process: regulation of developmental growth (GO:0048638);; Biological Process: cellular response to…	--	--	--	--	--	--	165		PREDICTED: uncharacterized protein LOC105225032 [Bactrocera dorsalis]
LOC105223129	60	87	56	16982	12171	21411	1.01382	1.45991	0.950382	281.915	200.68	354.843	1.02e-34	7.95105	up	[Q]	Secondary metabolites biosynthesis, transport and catabolism	Biological Process: spliceosomal complex assembly (GO:0000245);; Molecular Function: RNA polymerase II core promoter sequence-specific DNA binding transcription factor activity involved in preinitiation complex assembly (GO:0001075);; Biological Process: histamine metabolic process (GO:0001692);; Biological Process: startle response (GO:0001964);; Biological Process: inter-male aggressive behavio…	--	--	--	--	AMP-binding enzyme;; AMP-binding enzyme C-terminal domain	Acetyl-coenzyme A synthetase GN=acsA OS=Dictyostelium discoideum (Slime mold) PE=3 SV=1	Q	Secondary metabolites biosynthesis, transport and catabolism	PREDICTED: putative acyl-activating enzyme 19 [Bactrocera dorsalis]
Bactrocera_dorsalis_newGene_2062	129	136	158	29392	33819	35271	30.1559	35.0894	42.8866	8198.26	9046.71	9434.6	4.47e-221	7.85304	up	--	--	--	--	--	--	--	--	--	--	--	PREDICTED: uncharacterized protein LOC105209979 [Bactrocera cucurbitae]
LOC105232189	432	238	313	67121	61961	75730	12.2262	6.54418	8.71311	1820.16	1660.7	2039.92	5.48e-199	7.692	up	[GEPR]	Carbohydrate transport and metabolism;; Amino acid transport and metabolism;; Inorganic ion transport and metabolism;; General function prediction only	Cellular Component: integral component of membrane (GO:0016021);; Biological Process: transmembrane transport (GO:0055085);;	--	--	--	--	Major Facilitator Superfamily;; Sugar (and other) transporter	--	G	Carbohydrate transport and metabolism	PREDICTED: uncharacterized protein LOC105232189 [Bactrocera dorsalis]
LOC105227250	9	15	19	2439	2295	3846	0.747604	1.21955	1.5437	204.855	187.638	319.544	2.03e-26	7.63154	up	--	--	--	--	--	--	--	Pentapeptide repeats (8 copies)	--	E	Amino acid transport and metabolism	PREDICTED: extensin-like [Bactrocera dorsalis]
LOC105224036	152	175	316	36296	39378	52598	4.86754	5.38886	10.2817	1196.1	1249.1	1689.55	7.96e-58	7.63047	up	--	--	--	--	--	--	--	--	--	--	--	PREDICTED: uncharacterized protein LOC105224036 [Bactrocera dorsalis]
LOC105224770	770	644	535	119336	106851	140244	13.9106	11.7825	9.73032	2147.87	1912.88	2534.99	1.28e-123	7.54445	up	[E]	Amino acid transport and metabolism	Molecular Function: tyrosine 3-monooxygenase activity (GO:0004511);; Molecular Function: iron ion binding (GO:0005506);; Biological Process: male courtship behavior (GO:0008049);; Biological Process: adult locomotory behavior (GO:0008344);; Biological Process: aromatic amino acid family metabolic process (GO:0009072);; Biological Process: response to wounding (GO:0009611);; Biological Process: wi…	K00501|0|dgr:Dgri_GH15635|GH15635 gene product from transcript GH15635-RA; K00501 tyrosine 3-monooxygenase [EC:1.14.16.2] (A)	Tyrosine metabolism (ko00350)	--	--	Biopterin-dependent aromatic amino acid hydroxylase	Tyrosine 3-monooxygenase GN=ple OS=Drosophila melanogaster (Fruit fly) PE=2 SV=2	E	Amino acid transport and metabolism	PREDICTED: tyrosine 3-monooxygenase [Bactrocera dorsalis]
LOC105227249	21	43	37	7177	5351	5889	1.48483	3.04259	2.81282	566.105	401.361	454.658	2.01e-109	7.49953	up	--	--	--	--	--	--	--	--	--	E	Amino acid transport and metabolism	PREDICTED: gibberellin-regulated protein 14-like isoform X1 [Bactrocera dorsalis]
LOC105226520	0	0	1	90	28	62	0.0359369	0	0.0797105	4.51844	1.28261	2.90377	4.94e-07	7.47676	up	--	--	--	--	--	--	--	--	--	--	--	PREDICTED: uncharacterized protein LOC105226520 [Bactrocera dorsalis]
LOC105224035	58	66	75	9071	10371	13298	5.84188	6.3387	7.88427	959.299	1045.17	1365.16	1.87e-56	7.35286	up	--	--	--	--	--	--	--	--	--	--	--	PREDICTED: uncharacterized protein LOC105224035 [Bactrocera dorsalis]
LOC105222944	28	4	2	5	2606	2881	2.58706	0.445804	0.264148	0.484193	211.38	231.715	0.000957327	7.32996	up	--	--	--	--	--	--	--	Trypsin	Serine protease persephone (Precursor) OS=Drosophila melanogaster (Fruit fly) PE=1 SV=1	O	Posttranslational modification, protein turnover, chaperones	PREDICTED: serine protease persephone-like [Bactrocera dorsalis]
LOC105227245	27	18	20	3116	3475	3363	4.60999	5.81189	4.15102	679.575	676.338	850.849	2.41e-164	7.24801	up	--	--	--	--	--	--	--	--	--	--	--	PREDICTED: extensin-like [Bactrocera dorsalis]
LOC105234094	0	0	6	367	270	232	0.488274	0	3.73556	231.396	163.128	139.591	2.73e-32	7.16376	up	--	--	--	--	--	--	--	Kunitz/Bovine pancreatic trypsin inhibitor domain	Kunitz-type serine protease inhibitor U1-aranetoxin-Av1a OS=Araneus ventricosus (Orbweaver spider) PE=2 SV=1	W	Extracellular structures	PREDICTED: kunitz-type protease inhibitor kalicludine-3 [Bactrocera dorsalis]
LOC105226104	12	10	12	1622	808	2274	0.963667	0.775893	0.92864	125.26	61.0967	173.567	1.25e-10	7.10223	up	--	--	Molecular Function: epoxide hydrolase activity (GO:0004301);; Biological Process: neuropeptide signaling pathway (GO:0007218);; Biological Process: regulation of eclosion (GO:0007563);; Molecular Function: eclosion hormone activity (GO:0008031);; Molecular Function: ecdysis-triggering hormone activity (GO:0008255);; Biological Process: ecdysis, chitin-based cuticle (GO:0018990);; Biological Proce…	--	--	--	--	Eclosion hormone	Eclosion hormone (Precursor) GN=Eh OS=Drosophila melanogaster (Fruit fly) PE=2 SV=1	R	General function prediction only	PREDICTED: eclosion hormone [Bactrocera dorsalis]
LOC105222547	0	0	1	50	47	23	0	0	0.081579	3.28914	3.01734	1.54142	3.57e-10	6.89193	up	--	--	--	--	--	--	--	--	--	74		PREDICTED: extensin-like [Bactrocera dorsalis]
Bactrocera_dorsalis_newGene_2089	0	1	1	98	49	49	0	0.619609	0.510969	42.5168	21.329	21.1229	6.22e-09	6.60202	up	--	--	--	--	--	--	--	--	--	--	--	PREDICTED: uncharacterized protein LOC105213754 isoform X5 [Bactrocera cucurbitae]
Bactrocera_dorsalis_newGene_2087	61	15	13	1837	2879	2636	12.9384	7.84283	4.78986	1406.26	1519.74	1391.26	2.52e-37	6.35789	up	--	--	--	--	--	--	--	--	--	--	--	PREDICTED: uncharacterized protein LOC105213754 isoform X5 [Bactrocera cucurbitae]
LOC105232378	0	0	2	47	58	52	0.0635833	0	0.161693	3.29729	4.07786	3.62568	8.97e-14	6.28245	up	--	--	--	--	--	--	--	--	--	--	--	PREDICTED: uncharacterized protein LOC105232378 [Bactrocera dorsalis]
LOC105229689	213	214	215	14247	10812	18599	9.47652	9.58894	9.74903	647.852	489.933	842.67	8.03e-26	6.07766	up	[O]	Posttranslational modification, protein turnover, chaperones	Molecular Function: glutathione transferase activity (GO:0004364);; Cellular Component: cytoplasm (GO:0005737);; Biological Process: glutathione metabolic process (GO:0006749);;	K00799|3.64221e-84|dse:Dsec_GM19908|GM19908 gene product from transcript GM19908-RA; K00799 glutathione S-transferase [EC:2.5.1.18] (A)	Glutathione metabolism (ko00480);; Metabolism of xenobiotics by cytochrome P450 (ko00980);; Drug metabolism - cytochrome P450 (ko00982)	--	--	Glutathione S-transferase, N-terminal domain;; Glutathione S-transferase, C-terminal domain;; Glutathione S-transferase, N-terminal domain;; Glutathione S-transferase, C-terminal domain;; Glutathione S-transferase, N-terminal domain	Glutathione S-transferase 1 GN=GST1 OS=Manduca sexta (Tobacco hawkmoth) PE=2 SV=1	O	Posttranslational modification, protein turnover, chaperones	PREDICTED: glutathione S-transferase 1 [Bactrocera dorsalis]
LOC105234188	4	5	8	436	293	407	0.221852	0.26923	0.384504	20.5232	13.9374	19.4104	1.8e-39	6.05082	up	--	--	--	--	--	--	--	Haemolymph juvenile hormone binding protein (JHBP)	--	S	Function unknown	PREDICTED: uncharacterized protein LOC105234188 [Bactrocera dorsalis]
LOC105228657	599	382	377	29715	28801	29727	12.1847	8.02944	7.58271	591.707	604.567	607.491	1.37e-157	6.0109	up	[H]	Coenzyme transport and metabolism	Molecular Function: GTP cyclohydrolase I activity (GO:0003934);; Molecular Function: neuropeptide hormone activity (GO:0005184);; Cellular Component: cytoplasm (GO:0005737);; Biological Process: pteridine biosynthetic process (GO:0006728);; Biological Process: tetrahydrobiopterin biosynthetic process (GO:0006729);; Biological Process: G-protein coupled receptor signaling pathway (GO:0007186);; Bi…	K01495|6.54195e-171|mde:101892510|GTP cyclohydrolase 1-like; K01495 GTP cyclohydrolase I [EC:3.5.4.16] (A)	Folate biosynthesis (ko00790)	--	--	GTP cyclohydrolase I	GTP cyclohydrolase 1 GN=Pu OS=Drosophila melanogaster (Fruit fly) PE=2 SV=3	H	Coenzyme transport and metabolism	PREDICTED: GTP cyclohydrolase 1 isoform X1 [Bactrocera dorsalis]
LOC105227864	8	7	0	280	193	473	0.26225	0.204562	0	8.76234	5.71073	14.5375	1.05e-08	5.97072	up	--	--	--	--	--	--	--	--	--	--	--	PREDICTED: uncharacterized protein LOC105227864 [Bactrocera dorsalis]
LOC105233793	1624	115	98	38528	35617	38918	83.3211	7.44819	5.25494	2098.93	2058.77	2144.58	5.59e-151	5.93117	up	--	--	--	--	--	--	--	--	--	111		PREDICTED: uncharacterized protein LOC105233793 isoform X1 [Bactrocera dorsalis]
LOC105230690	6	2	2	157	207	225	0.38776	0.162079	0.13788	8.91753	11.6546	12.6083	5.57e-34	5.87003	up	--	--	--	--	--	--	--	--	--	250		PREDICTED: uncharacterized protein LOC105230690 [Bactrocera dorsalis]
LOC105227252	18	94	74	3402	2821	4213	7.67907	45.8098	36.9649	1745.71	1413	2081.32	2.04e-41	5.8012	up	--	--	--	--	--	--	--	--	--	--	--	PREDICTED: proteoglycan 4-like [Bactrocera dorsalis]
LOC105228534	133	77	119	5636	6463	5348	7.51974	4.45212	6.88602	320.193	364.333	303.792	4.26e-142	5.71742	up	--	--	--	--	--	--	--	Gamma interferon inducible lysosomal thiol reductase (GILT)	GILT-like protein F37H8.5 (Precursor) GN=F37H8.5 OS=Caenorhabditis elegans PE=1 SV=1	O	Posttranslational modification, protein turnover, chaperones	PREDICTED: gamma-interferon-inducible lysosomal thiol reductase isoform X1 [Bactrocera dorsalis]
LOC105229749	1	1	6	120	224	71	0.135589	0.0992932	0.443631	8.71461	15.5078	5.23407	1.53e-05	5.68453	up	--	--	--	--	--	--	--	--	--	--	--	PREDICTED: mediator of RNA polymerase II transcription subunit 15-like [Bactrocera dorsalis]
LOC105226331	52	54	57	2744	2480	2693	0.318215	0.367835	0.372153	18.119	15.86	17.9419	2.52e-117	5.59119	up	--	--	Cellular Component: chromosome (GO:0005694);; Biological Process: apoptotic process (GO:0006915);; Biological Process: salivary gland cell autophagic cell death (GO:0035071);; Biological Process: response to ecdysone (GO:0035075);; Biological Process: regulation of programmed cell death (GO:0043067);; Biological Process: positive regulation of transcription, DNA-templated (GO:0045893);; Biologica…	--	--	--	--	helix-turn-helix, Psq domain	Mushroom body large-type Kenyon cell-specific protein 1 GN=Mblk-1 OS=Apis mellifera (Honeybee) PE=1 SV=1	K	Transcription	PREDICTED: uncharacterized protein LOC105226331 isoform X1 [Bactrocera dorsalis]
LOC105232718	30	15	24	699	1391	957	0.880815	0.465389	0.851863	20.8822	42.9387	29.4962	9.65e-14	5.45468	up	--	--	Cellular Component: extracellular region (GO:0005576);; Biological Process: chitin metabolic process (GO:0006030);; Molecular Function: chitin binding (GO:0008061);;	--	--	--	--	Chitin binding Peritrophin-A domain	--	S	Function unknown	PREDICTED: uncharacterized protein LOC105214599 isoform X1 [Bactrocera cucurbitae]
Bactrocera_dorsalis_newGene_2814	2	0	0	24	24	40	0.22406	0	0	2.01532	1.78748	3.08409	2.31e-08	5.4484	up	--	--	--	--	--	--	--	--	--	R	General function prediction only	PREDICTED: lysosomal alpha-glucosidase-like, partial [Diaphorina citri]
LOC105224304	55	53	46	2797	1633	2049	4.29288	4.20266	3.92042	235.466	132.823	167.554	8.91e-23	5.38257	up	--	--	Cellular Component: extracellular region (GO:0005576);;	--	--	--	--	Cysteine-rich secretory protein family	Venom allergen 3 (Precursor) OS=Solenopsis invicta (Red imported fire ant) PE=1 SV=2	S	Function unknown	PREDICTED: venom allergen 5-like [Bactrocera dorsalis]
LOC105231388	27	17	15	724	886	783	0.409428	0.303457	0.255465	11.1679	13.3676	12.1484	8.78e-71	5.33142	up	--	--	--	--	--	--	--	SH2 domain	Protein sprint GN=spri OS=Drosophila melanogaster (Fruit fly) PE=2 SV=3	S	Function unknown	PREDICTED: uncharacterized protein LOC105231388 isoform X1 [Bactrocera dorsalis]
LOC105231821	83	8	12	1386	1537	1230	1.22893	0.127054	0.168936	20.4542	22.762	18.4248	2.86e-89	5.32084	up	--	--	Cellular Component: nucleus (GO:0005634);; Biological Process: ubiquitin-dependent protein catabolic process (GO:0006511);; Biological Process: multicellular organismal development (GO:0007275);; Molecular Function: zinc ion binding (GO:0008270);;	--	--	--	--	PDZ domain (Also known as DHR or GLGF)	Probable E3 ubiquitin-protein ligase sinah GN=sinah OS=Drosophila melanogaster (Fruit fly) PE=1 SV=2	296		PREDICTED: uncharacterized protein LOC105231821 [Bactrocera dorsalis]
LOC105230729	115	25	69	1801	2732	3114	2.18248	0.459016	1.30634	33.4693	48.4096	56.8858	7e-21	5.18331	up	[I]	Lipid transport and metabolism	Molecular Function: acyl-CoA oxidase activity (GO:0003997);; Cellular Component: peroxisome (GO:0005777);; Biological Process: fatty acid metabolic process (GO:0006631);; Biological Process: oxidation-reduction process (GO:0055114);;	K00232|0|dvi:Dvir_GJ16816|GJ16816 gene product from transcript GJ16816-RA; K00232 acyl-CoA oxidase [EC:1.3.3.6] (A)	Fatty acid degradation (ko00071);; alpha-Linolenic acid metabolism (ko00592);; Biosynthesis of unsaturated fatty acids (ko01040);; Fatty acid metabolism (ko01212);; Peroxisome (ko04146)	--	--	Acyl-CoA oxidase;; Acyl-coenzyme A oxidase N-terminal;; Acyl-CoA dehydrogenase, middle domain;; Acyl-CoA dehydrogenase, C-terminal domain	Probable peroxisomal acyl-coenzyme A oxidase 1 GN=CG5009 OS=Drosophila melanogaster (Fruit fly) PE=1 SV=1	I	Lipid transport and metabolism	PREDICTED: probable peroxisomal acyl-coenzyme A oxidase 1 [Bactrocera cucurbitae]
LOC105234029	1	1	6	64	131	89	0.358389	0.273941	1.23772	13.636	26.4881	18.1557	3.08e-10	5.13931	up	--	--	--	--	--	--	--	Vitelline membrane cysteine-rich region	Vitelline membrane protein Vm26Aa (Precursor) GN=Vm26Aa OS=Drosophila melanogaster (Fruit fly) PE=2 SV=1	S	Function unknown	PREDICTED: vitelline membrane protein Vm26Aa-like [Bactrocera dorsalis]
LOC105232626	376	283	210	9414	10200	9545	12.4821	9.16483	6.6213	293.269	338.17	308.95	6.25e-126	5.05783	up	--	--	Molecular Function: acid phosphatase activity (GO:0003993);;	--	--	--	--	Histidine phosphatase superfamily (branch 2)	Venom acid phosphatase Acph-1 (Precursor) OS=Apis mellifera (Honeybee) PE=1 SV=1	I	Lipid transport and metabolism	PREDICTED: prostatic acid phosphatase-like [Bactrocera dorsalis]
Bactrocera_dorsalis_newGene_2091	22	8	12	560	334	446	17.0782	8.46285	12.6188	603.846	348.047	461.244	2.37e-22	4.98285	up	--	--	--	--	--	--	--	--	--	--	--	PREDICTED: uncharacterized protein LOC105213754 isoform X3 [Bactrocera cucurbitae]
LOC105223249	3	2	0	56	55	42	0.167148	0.121176	0	2.53574	2.40322	1.89857	1.62e-11	4.92424	up	--	--	--	--	--	--	--	--	--	88		PREDICTED: actin cytoskeleton-regulatory complex protein PAN1 [Bactrocera dorsalis]
LOC105230683	21	7	2	304	310	304	1.48777	0.517867	0.175066	22.7077	23.1467	22.4147	6.66e-39	4.92414	up	--	--	--	--	--	--	--	--	--	--	--	PREDICTED: uncharacterized protein LOC105230683 [Bactrocera dorsalis]
LOC109579525	3	4	0	61	69	80	9.841	13.8127	0	248.343	271.276	326.148	2.82e-14	4.89868	up	--	--	--	--	--	--	--	Trypsin Inhibitor like cysteine rich domain	IMPI alpha (Precursor) GN=IMPI OS=Galleria mellonella (Greater wax moth) PE=1 SV=2	S	Function unknown	PREDICTED: inducible metalloproteinase inhibitor protein [Bactrocera cucurbitae]
LOC105230339	1289	461	552	20483	21499	25375	38.777	15.0056	19.1688	626.385	691.98	824.335	3.71e-92	4.8601	up	--	--	--	--	--	--	--	--	--	--	--	PREDICTED: salivary glue protein Sgs-3 [Bactrocera dorsalis]
LOC105226033	156	126	102	3459	3806	3735	6.90334	5.71616	4.61877	158.412	173.318	169.791	7.41e-105	4.82988	up	--	--	Biological Process: muscle system process (GO:0003012);;	--	--	--	--	--	--	536		PREDICTED: uncharacterized protein LOC105226033 [Bactrocera dorsalis]
LOC105229471	21	0	4	185	207	318	0.39063	0	0.088295	3.22355	3.45184	5.38917	1.25e-13	4.81694	up	--	--	--	--	--	--	--	--	--	182		PREDICTED: uncharacterized protein DDB_G0283357 [Bactrocera dorsalis]
LOC105231440	31	18	28	611	752	788	0.520365	0.292428	0.491792	9.81128	12.3983	13.0748	1.03e-59	4.7937	up	--	--	Biological Process: apical constriction (GO:0003383);; Molecular Function: structural constituent of chitin-based cuticle (GO:0005214);; Biological Process: actin filament organization (GO:0007015);; Biological Process: cell-matrix adhesion (GO:0007160);; Cellular Component: apical plasma membrane (GO:0016324);; Biological Process: regulation of embryonic cell shape (GO:0016476);;	--	--	--	--	Zona pellucida-like domain	--	S	Function unknown	PREDICTED: uncharacterized protein LOC105231440 [Bactrocera dorsalis]
LOC105228582	7	1	1	72	92	76	0.0364829	0.00617017	0.00548655	0.333924	0.396284	0.347606	3.56e-15	4.72523	up	--	--	Molecular Function: steroid hormone receptor activity (GO:0003707);; Molecular Function: ligand-activated sequence-specific DNA binding RNA polymerase II transcription factor activity (GO:0004879);; Cellular Component: nucleus (GO:0005634);; Biological Process: regulation of transcription, DNA-templated (GO:0006355);; Biological Process: metamorphosis (GO:0007552);; Molecular Function: zinc ion b…	K09185|6.35882e-109|mde:101890189|hormone receptor 4-like; K09185 nuclear receptor subfamily 6 group A (A)	--	--	--	Zinc finger, C4 type (two domains);; Ligand-binding domain of nuclear hormone receptor	Hormone receptor 4 GN=Hr4 OS=Drosophila melanogaster (Fruit fly) PE=1 SV=4	K	Transcription	PREDICTED: hormone receptor 4 [Bactrocera dorsalis]
LOC105226489	3	1	4	91	37	72	0.14463	0.052448	0.182339	3.56269	1.42907	2.80304	2.03e-07	4.63027	up	--	--	--	--	--	--	--	GYR motif;; YLP motif	--	--	--	PREDICTED: fibrous sheath CABYR-binding protein-like [Bactrocera dorsalis]
LOC105225268	1	0	4	56	32	33	0.0470649	0	0.115139	1.32592	0.757523	0.786728	3.14e-09	4.58184	up	[GEPR]	Carbohydrate transport and metabolism;; Amino acid transport and metabolism;; Inorganic ion transport and metabolism;; General function prediction only	Molecular Function: catalytic activity (GO:0003824);; Biological Process: metabolic process (GO:0008152);; Cellular Component: integral component of membrane (GO:0016021);; Molecular Function: transmembrane transporter activity (GO:0022857);; Biological Process: transmembrane transport (GO:0055085);;	--	--	--	--	Sugar (and other) transporter;; Major Facilitator Superfamily	Organic cation transporter protein GN=Orct OS=Drosophila melanogaster (Fruit fly) PE=1 SV=1	R	General function prediction only	PREDICTED: organic cation transporter protein-like [Bactrocera dorsalis]
LOC105222347	44	63	42	1179	1167	1222	1.74176	2.52217	1.85278	45.6141	43.6668	45.4299	7.86e-70	4.57174	up	--	--	Biological Process: negative regulation of apoptotic process (GO:0043066);; Biological Process: positive regulation of programmed cell death (GO:0043068);;	--	--	--	--	Apoptosis regulator proteins, Bcl-2 family	--	T	Signal transduction mechanisms	PREDICTED: bcl-2-related ovarian killer protein [Bactrocera dorsalis]
LOC105231495	74	93	67	1488	1894	1971	1.98393	2.457	1.80903	39.7584	49.3929	52.0823	6.8e-53	4.5066	up	[Q]	Secondary metabolites biosynthesis, transport and catabolism	Molecular Function: copper ion binding (GO:0005507);; Molecular Function: hydroquinone:oxygen oxidoreductase activity (GO:0052716);;	--	--	--	--	Multicopper oxidase;; Multicopper oxidase;; Multicopper oxidase	--	Q	Secondary metabolites biosynthesis, transport and catabolism	PREDICTED: laccase-3 [Bactrocera dorsalis]
LOC105232699	81	61	79	1434	1787	1766	0.749679	0.595079	0.773703	16.0445	18.033	20.3706	2.11e-75	4.48588	up	[R]	General function prediction only	Molecular Function: sequence-specific DNA binding (GO:0043565);; Molecular Function: metal ion binding (GO:0046872);; Biological Process: negative regulation of dendrite morphogenesis (GO:0050774);;	--	--	--	--	Zinc-finger double domain;; Zinc finger, C2H2 type	Transcription factor btd GN=btd OS=Drosophila melanogaster (Fruit fly) PE=2 SV=1	R	General function prediction only	PREDICTED: ecdysone-induced protein 74EF isoform B [Bactrocera dorsalis]
LOC105231811	18	21	26	398	248	789	2.55634	3.03557	3.97277	61.5843	36.4038	117.631	0.00030421	4.45618	up	--	--	--	--	--	--	--	--	--	--	--	PREDICTED: uncharacterized protein LOC105231811 [Bactrocera dorsalis]
LOC105231225	34	33	42	722	694	950	1.03046	0.930282	1.24705	21.0696	19.4243	27.2253	4.84e-35	4.43013	up	--	--	Molecular Function: phospholipase activity (GO:0004620);; Cellular Component: extracellular region (GO:0005576);; Biological Process: lipid metabolic process (GO:0006629);; Molecular Function: carboxylic ester hydrolase activity (GO:0052689);;	--	--	--	--	Lipase;; Alpha/beta hydrolase family;; Alpha/beta hydrolase family	Probable phospholipase A1 magnifin (Precursor) OS=Vespa magnifica (Hornet) PE=1 SV=1	R	General function prediction only	PREDICTED: phospholipase A1 2 [Bactrocera dorsalis]
LOC105226100	23	5	7	318	254	148	2.12822	0.476829	0.645365	29.3171	23.6552	13.6718	7.61e-10	4.34811	up	--	--	--	--	--	--	--	--	--	100		PREDICTED: salivary glue protein Sgs-5 [Bactrocera dorsalis]
LOC105227309	462	189	198	5026	6493	5857	7.85615	3.53869	3.44973	84.9924	111.513	101.091	2.44e-66	4.3445	up	[RTKL]	General function prediction only;; Signal transduction mechanisms;; Transcription;; Replication, recombination and repair	Molecular Function: receptor signaling protein serine/threonine kinase activity (GO:0004702);; Molecular Function: ATP binding (GO:0005524);; Biological Process: protein phosphorylation (GO:0006468);; Biological Process: mesoderm development (GO:0007498);;	K08858|0|mde:101895363|serine/threonine-protein kinase par-1-like; K08858 serine/threonine-protein kinase SBK [EC:2.7.11.1] (A)	--	--	--	Protein kinase domain;; Protein tyrosine kinase;; Kinase-like;; Lipopolysaccharide kinase (Kdo/WaaP) family	Putative serine/threonine-protein kinase C01C4.3 GN=C01C4.3 OS=Caenorhabditis elegans PE=3 SV=3	T	Signal transduction mechanisms	PREDICTED: putative uncharacterized protein DDB_G0277255 isoform X1 [Bactrocera dorsalis]
LOC105226462	127	176	202	2550	4085	3576	4.40776	6.27578	7.07617	89.9402	146.712	126.883	2.85e-22	4.32853	up	--	--	Molecular Function: electron carrier activity (GO:0009055);; Molecular Function: heme binding (GO:0020037);; Molecular Function: metal ion binding (GO:0046872);;	--	--	--	--	Cytochrome b5-like Heme/Steroid binding domain	Cytochrome b5 GN=Cyt-b5 OS=Musca domestica (House fly) PE=1 SV=1	C	Energy production and conversion	PREDICTED: cytochrome b5 isoform X1 [Bactrocera dorsalis]
LOC105229953	45	21	24	654	598	563	0.82432	0.368978	0.411803	10.9268	9.75363	9.27202	1.33e-48	4.32202	up	--	--	Cellular Component: intracellular (GO:0005622);; Biological Process: regulation of transcription, DNA-templated (GO:0006355);;	--	--	--	--	MH2 domain	--	S	Function unknown	PREDICTED: uncharacterized protein LOC105229953 [Bactrocera dorsalis]
LOC105223096	3036	2124	2953	54766	49480	58652	110.876	78.6488	109.249	2049.85	1831.94	2203.38	2.94e-89	4.31663	up	--	--	--	--	--	--	--	--	--	--	--	PREDICTED: flocculation protein FLO11 [Bactrocera dorsalis]
LOC105221803	1830	1910	1686	25610	36388	38458	65.5891	69.151	61.8643	933.11	1310.8	1391.34	3.09e-26	4.20153	up	[G]	Carbohydrate transport and metabolism	Cellular Component: extracellular region (GO:0005576);; Molecular Function: isomerase activity (GO:0016853);; Biological Process: melanin biosynthetic process (GO:0042438);; Biological Process: cuticle pigmentation (GO:0048067);;	--	--	--	--	Major royal jelly protein	Protein yellow (Precursor) GN=y OS=Drosophila yakuba (Fruit fly) PE=3 SV=1	R	General function prediction only	PREDICTED: protein yellow [Bactrocera dorsalis]
LOC105227168	9	0	4	65	52	123	0.0582781	0	0.0284842	0.391183	0.31472	0.738011	2.95e-05	4.19592	up	--	--	Biological Process: eggshell chorion assembly (GO:0007306);; Biological Process: oocyte dorsal/ventral axis specification (GO:0007310);; Biological Process: egg activation (GO:0007343);; Molecular Function: serine-type peptidase activity (GO:0008236);; Biological Process: protein processing (GO:0016485);;	--	--	--	--	Domain of unknown function (DUF1986);; Trypsin;; Low-density lipoprotein receptor domain class A	Serine protease nudel (Precursor) GN=ndl OS=Drosophila melanogaster (Fruit fly) PE=1 SV=2	O	Posttranslational modification, protein turnover, chaperones	PREDICTED: LOW QUALITY PROTEIN: serine protease nudel [Bactrocera dorsalis]
LOC105224580	71	99	56	1124	979	1979	0.978599	1.67366	1.14345	23.1304	19.9724	41.8086	1.13e-07	4.16686	up	--	--	--	--	--	--	--	Protein of unknown function (DUF2967)	--	S	Function unknown	PREDICTED: putative GPI-anchored protein PB15E9.01c [Bactrocera dorsalis]
LOC105230816	7	0	0	49	28	47	0.37385	0	0	2.36675	1.31754	2.25649	1.46e-08	4.13341	up	--	--	Biological Process: lipid metabolic process (GO:0006629);; Molecular Function: hydrolase activity (GO:0016787);;	--	--	--	--	Lipase	Probable phospholipase A1 magnifin (Precursor) OS=Vespa magnifica (Hornet) PE=1 SV=1	G	Carbohydrate transport and metabolism	PREDICTED: phospholipase A1-like, partial [Bactrocera dorsalis]
LOC105225118	44	21	14	492	636	241	7.59615	3.80123	2.61497	91.2666	115.252	43.5864	1.89e-06	4.10246	up	--	--	--	--	--	--	--	Lectin C-type domain	--	V	Defense mechanisms	PREDICTED: C-type lection lectoxin-Enh3-like [Bactrocera dorsalis]
LOC105226835	1	7	1	25	39	88	0.0432844	0.150938	0.0267144	0.550694	0.824114	1.90935	0.00480041	4.07447	up	--	--	Cellular Component: integral component of plasma membrane (GO:0005887);; Biological Process: phospholipase C-activating G-protein coupled receptor signaling pathway (GO:0007200);; Biological Process: G-protein coupled acetylcholine receptor signaling pathway (GO:0007213);; Molecular Function: G-protein coupled acetylcholine receptor activity (GO:0016907);;	K04131|0|aga:AgaP_AGAP010513|GPRMAC1; AGAP010513-PA; K04131 muscarinic acetylcholine receptor M3 (A)	Neuroactive ligand-receptor interaction (ko04080)	--	--	7 transmembrane receptor (rhodopsin family);; Serpentine type 7TM GPCR chemoreceptor Srsx;; Serpentine type 7TM GPCR chemoreceptor Srx	Muscarinic acetylcholine receptor DM1 GN=mAChR-A OS=Drosophila melanogaster (Fruit fly) PE=2 SV=2	T	Signal transduction mechanisms	PREDICTED: muscarinic acetylcholine receptor DM1 [Bactrocera dorsalis]
LOC105223244	211	143	304	2925	3945	4255	5.42474	3.56942	7.91084	74.5499	97.0268	107.063	2.3e-29	4.06962	up	[EJ]	Amino acid transport and metabolism;; Translation, ribosomal structure and biogenesis	Molecular Function: asparaginase activity (GO:0004067);; Molecular Function: lysophospholipase activity (GO:0004622);; Biological Process: cellular amino acid metabolic process (GO:0006520);;	K13278|0|mde:101898491|L-asparaginase-like; K13278 60kDa lysophospholipase [EC:3.1.1.5 3.1.1.47 3.5.1.1] (A)	--	--	--	Asparaginase;; Ankyrin repeats (3 copies);; Ankyrin repeat;; Ankyrin repeats (many copies);; Ankyrin repeat;; Ankyrin repeats (many copies)	L-asparaginase OS=Dirofilaria immitis (Canine heartworm) PE=1 SV=1	E	Amino acid transport and metabolism	PREDICTED: L-asparaginase [Bactrocera dorsalis]
LOC105225198	1058	458	466	10916	11179	11272	11.2736	4.72678	4.80669	114.847	117.249	122.829	8.49e-91	4.06219	up	--	--	Molecular Function: DNA binding (GO:0003677);;	--	--	--	--	BTB/POZ domain	Protein tramtrack, alpha isoform GN=ttk OS=Drosophila melanogaster (Fruit fly) PE=1 SV=3	R	General function prediction only	PREDICTED: uncharacterized protein LOC105225198 isoform X1 [Bactrocera dorsalis]
LOC105226218	27	37	28	498	558	483	4.12809	5.86612	4.79637	83.1046	90.7122	78.9403	2.57e-41	4.05399	up	--	--	--	--	--	--	--	--	Probable salivary secreted peptide (Precursor) OS=Bombus ignitus (Bumblebee) PE=2 SV=1	86		PREDICTED: probable salivary secreted peptide [Bactrocera dorsalis]
LOC105224186	55	18	16	363	584	541	0.548155	0.203009	0.161836	3.81505	5.84458	5.55205	4.03e-18	4.05347	up	--	--	--	--	--	--	--	--	--	288		PREDICTED: LOW QUALITY PROTEIN: uncharacterized protein LOC105224186, partial [Bactrocera dorsalis]
LOC105223819	13	1	8	97	135	127	0.775557	0.0772806	0.470418	5.54512	7.41713	7.0927	6.72e-17	4.01702	up	[R]	General function prediction only	--	--	--	--	--	short chain dehydrogenase;; Enoyl-(Acyl carrier protein) reductase;; KR domain;; NADH(P)-binding;; NAD dependent epimerase/dehydratase family	Dehydrogenase/reductase SDR family protein 7-like GN=DDB_G0274201 OS=Dictyostelium discoideum (Slime mold) PE=3 SV=1	Q	Secondary metabolites biosynthesis, transport and catabolism	PREDICTED: dehydrogenase/reductase SDR family member 11-like [Bactrocera dorsalis]
LOC105226969	78	61	68	722	1302	1333	2.54305	1.97392	2.22611	23.5604	42.2463	43.2134	1.22e-11	4.01081	up	--	--	--	--	--	--	--	Trypsin;; Domain of unknown function (DUF1986)	Serine protease persephone (Precursor) OS=Drosophila melanogaster (Fruit fly) PE=1 SV=1	O	Posttranslational modification, protein turnover, chaperones	PREDICTED: serine protease persephone-like [Bactrocera dorsalis]
Bactrocera_dorsalis_newGene_2187	5	0	3	73	27	23	0.106742	1.31e-05	0.0609261	1.3272	0.509503	0.419237	0.00715954	3.92475	up	--	--	--	--	--	[T]	Signal transduction mechanisms	7 transmembrane receptor (Secretin family);; Methuselah N-terminus	G-protein coupled receptor Mth2 (Precursor) GN=mth2 OS=Drosophila simulans (Fruit fly) PE=3 SV=1	T	Signal transduction mechanisms	PREDICTED: LOW QUALITY PROTEIN: G-protein coupled receptor Mth2-like [Bactrocera dorsalis]
LOC105226345	1086	434	518	10566	8389	12229	23.6198	8.86506	11.6037	237.508	178.787	269.829	1.23e-29	3.92449	up	[G]	Carbohydrate transport and metabolism	Molecular Function: chitinase activity (GO:0004568);; Cellular Component: extracellular space (GO:0005615);; Biological Process: carbohydrate metabolic process (GO:0005975);; Biological Process: chitin catabolic process (GO:0006032);; Molecular Function: chitin binding (GO:0008061);;	K01183|0|dwi:Dwil_GK14197|GK14197 gene product from transcript GK14197-RA; K01183 chitinase [EC:3.2.1.14] (A)	Amino sugar and nucleotide sugar metabolism (ko00520)	--	--	Glycosyl hydrolases family 18;; Chitin binding Peritrophin-A domain	Endochitinase (Precursor) OS=Manduca sexta (Tobacco hawkmoth) PE=2 SV=1	G	Carbohydrate transport and metabolism	PREDICTED: endochitinase [Bactrocera dorsalis]
LOC105222994	12	0	0	29	69	81	0.863568	0	0	2.02723	4.45287	5.34618	6.74e-05	3.88946	up	--	--	Molecular Function: metalloendopeptidase activity (GO:0004222);; Biological Process: phagocytosis (GO:0006909);; Cellular Component: meprin A complex (GO:0017090);; Molecular Function: metal ion binding (GO:0046872);;	--	--	--	--	Astacin (Peptidase family M12A)	Zinc metalloproteinase nas-4 (Precursor) GN=nas-4 OS=Caenorhabditis elegans PE=2 SV=4	O	Posttranslational modification, protein turnover, chaperones	PREDICTED: zinc metalloproteinase nas-4 [Bactrocera dorsalis]
LOC109580008	155	14	6	653	607	1269	8.91922	1.06879	0.44915	47.4239	44.2672	87.3123	1.22e-05	3.84318	up	[G]	Carbohydrate transport and metabolism	--	K01101|5.78624e-24|mde:101899707|pyridoxal phosphate phosphatase-like; K01101 4-nitrophenyl phosphatase [EC:3.1.3.41] (A)	--	--	--	HAD-hyrolase-like	--	95		PREDICTED: phosphoglycolate phosphatase 2 [Bactrocera cucurbitae]
LOC109580082	40	60	31	510	735	563	5.62	8.52257	4.58732	75.8137	104.086	80.0876	8.49e-25	3.77748	up	--	--	--	--	--	--	--	Fibrinogen beta and gamma chains, C-terminal globular domain	Techylectin-5B (Precursor) OS=Tachypleus tridentatus (Japanese horseshoe crab) PE=1 SV=1	R	General function prediction only	PREDICTED: ryncolin-2-like isoform X4 [Bactrocera dorsalis]
LOC105231339	320	90	448	4259	3809	3729	8.10805	2.35059	11.4705	109.231	98.5328	96.1041	1.2e-73	3.76868	up	--	--	Molecular Function: calcium ion binding (GO:0005509);; Cellular Component: muscle tendon junction (GO:0005927);; Biological Process: synaptic target recognition (GO:0008039);; Biological Process: muscle attachment (GO:0016203);;	--	--	--	--	EGF-like domain;; Calcium-binding EGF domain;; Human growth factor-like EGF	Protein lin-12 (Precursor) GN=lin-12 OS=Caenorhabditis elegans PE=1 SV=1	T	Signal transduction mechanisms	PREDICTED: uncharacterized protein LOC105231339 [Bactrocera dorsalis]
LOC105230937	14805	1705	1177	87499	76675	74258	238.933	26.5159	19.1343	1401.02	1198.71	1178.56	9.32e-63	3.73994	up	[E]	Amino acid transport and metabolism	Molecular Function: aminoacylase activity (GO:0004046);; Molecular Function: aminopeptidase activity (GO:0004177);; Biological Process: lateral inhibition (GO:0046331);;	K11140|0|dme:Dmel_CG11956|SP1029; CG11956 gene product from transcript CG11956-RA (EC:3.4.11.- 3.5.1.14); K11140 aminopeptidase N [EC:3.4.11.2] (A)	Glutathione metabolism (ko00480)	--	--	Peptidase family M1;; ERAP1-like C-terminal domain;; Peptidase MA superfamily	Aminopeptidase N (Precursor) GN=APN1 OS=Plutella xylostella (Diamondback moth) PE=1 SV=1	O	Posttranslational modification, protein turnover, chaperones	PREDICTED: aminopeptidase N-like isoform X1 [Bactrocera dorsalis]
LOC105223248	7	1	0	29	30	47	0.26573	0.0456979	0	0.978017	0.960449	1.56129	5.89e-07	3.71758	up	--	--	--	--	--	--	--	Insect cuticle protein	--	S	Function unknown	PREDICTED: uncharacterized protein LOC105223248 [Bactrocera dorsalis]
LOC105226978	13	10	3	55	101	184	0.351117	0.255341	0.093785	1.45774	2.59491	4.89076	0.00168217	3.70268	up	--	--	--	--	--	--	--	--	--	--	--	PREDICTED: adenylate cyclase, terminal-differentiation specific [Bactrocera dorsalis]
LOC105232242	8016	1627	1620	44270	48032	54806	475.256	85.9211	98.4243	2694.8	2673.34	3187.68	1.06e-51	3.69609	up	[R]	General function prediction only	--	--	--	--	--	short chain dehydrogenase;; Enoyl-(Acyl carrier protein) reductase;; KR domain	Dehydrogenase/reductase SDR family protein 7-like GN=DDB_G0274201 OS=Dictyostelium discoideum (Slime mold) PE=3 SV=1	Q	Secondary metabolites biosynthesis, transport and catabolism	PREDICTED: dehydrogenase/reductase SDR family member 11-like [Bactrocera dorsalis]
LOC109579516	132	18	19	371	948	848	7.6192	2.77842	3.1703	18.0964	45.0973	40.6993	1.08e-05	3.67133	up	--	--	--	K00699|2.80276e-57|mde:101889992|UDP-glucuronosyltransferase 3A2-like; K00699 glucuronosyltransferase [EC:2.4.1.17] (A)	Pentose and glucuronate interconversions (ko00040);; Ascorbate and aldarate metabolism (ko00053);; Starch and sucrose metabolism (ko00500);; Retinol metabolism (ko00830);; Porphyrin and chlorophyll metabolism (ko00860);; Metabolism of xenobiotics by cytochrome P450 (ko00980);; Drug metabolism - cytochrome P450 (ko00982);; Drug metabolism - other enzymes (ko00983)	--	--	UDP-glucoronosyl and UDP-glucosyl transferase	--	G	Carbohydrate transport and metabolism	PREDICTED: UDP-glucuronosyltransferase 2B10-like isoform X1 [Bactrocera dorsalis]
Bactrocera_dorsalis_newGene_510	57	67	49	606	760	760	20.8237	29.6278	22.0248	277.523	341.199	337.158	5.21e-41	3.60988	up	--	--	--	--	--	--	--	--	--	--	--	PREDICTED: ryncolin-2-like, partial [Bactrocera dorsalis]
LOC105229065	170	140	81	1630	1549	1624	6.05516	5.2088	2.98779	56.4577	56.5384	59.1409	1.62e-55	3.60812	up	--	--	Biological Process: amino acid transmembrane transport (GO:0003333);; Molecular Function: amino acid transmembrane transporter activity (GO:0015171);; Cellular Component: integral component of membrane (GO:0016021);;	K14209|0|mde:101892538|proton-coupled amino acid transporter 1-like; K14209 solute carrier family 36 (proton-coupled amino acid transporter) (A)	--	--	--	Transmembrane amino acid transporter protein	Putative amino acid permease F59B2.2 GN=F59B2.2 OS=Caenorhabditis elegans PE=3 SV=2	E	Amino acid transport and metabolism	PREDICTED: proton-coupled amino acid transporter 1 [Bactrocera dorsalis]
LOC105224023	1297	416	333	8016	7843	9163	55.8329	17.4268	14.1104	326.11	312.853	370.488	4.44e-74	3.60124	up	--	--	Biological Process: regulation of cyclin-dependent protein serine/threonine kinase activity (GO:0000079);; Biological Process: G1/S transition of mitotic cell cycle (GO:0000082);; Molecular Function: RNA polymerase II transcription cofactor activity (GO:0001104);; Cellular Component: lysosome (GO:0005764);; Cellular Component: late endosome (GO:0005770);; Biological Process: regulation of transcr…	K12389|0|mde:101890747|battenin-like; K12389 battenin (A)	Lysosome (ko04142)	--	--	CLN3 protein	Battenin GN=cln3 OS=Dictyostelium discoideum (Slime mold) PE=3 SV=1	U	Intracellular trafficking, secretion, and vesicular transport	PREDICTED: battenin-like [Bactrocera dorsalis]
LOC105233635	1832	1735	2459	24947	22758	23419	126.063	125.81	179.77	1766.18	1590.84	1624.8	3.16e-71	3.54984	up	--	--	--	--	--	--	--	Fibrinogen beta and gamma chains, C-terminal globular domain	Techylectin-5B (Precursor) OS=Tachypleus tridentatus (Japanese horseshoe crab) PE=1 SV=1	R	General function prediction only	PREDICTED: ryncolin-2-like [Bactrocera dorsalis]
LOC105226153	11836	11870	9461	115793	134828	131261	213.201	209.092	172.725	2167.33	2426.97	2425.06	1.54e-54	3.51532	up	[GEPR]	Carbohydrate transport and metabolism;; Amino acid transport and metabolism;; Inorganic ion transport and metabolism;; General function prediction only	Cellular Component: integral component of membrane (GO:0016021);; Molecular Function: transmembrane transporter activity (GO:0022857);; Biological Process: transmembrane transport (GO:0055085);;	K06258|0|dpo:Dpse_GA16389|GA16389 gene product from transcript GA16389-RA; K06258 MFS transporter, VNT family, synaptic vesicle glycoprotein 2 (A)	ECM-receptor interaction (ko04512)	--	--	Major Facilitator Superfamily;; Sugar (and other) transporter	Putative transporter ZK637.1 GN=ZK637.1 OS=Caenorhabditis elegans PE=3 SV=5	R	General function prediction only	PREDICTED: synaptic vesicle glycoprotein 2B [Bactrocera dorsalis]
LOC105230088	13	7	3	80	83	101	0.490171	0.25754	0.128643	2.82747	2.95424	3.612	7.96e-12	3.51077	up	--	--	Molecular Function: signal transducer activity (GO:0004871);; Biological Process: actin filament organization (GO:0007015);; Biological Process: G-protein coupled receptor signaling pathway (GO:0007186);; Biological Process: regulation of cell shape (GO:0008360);; Cellular Component: integral component of membrane (GO:0016021);;	--	--	--	--	7 transmembrane receptor (rhodopsin family)	--	R	General function prediction only	PREDICTED: prostaglandin E2 receptor EP2 subtype-like [Bactrocera dorsalis]
LOC105228392	254	186	387	3210	2870	3404	23.5139	17.7146	38.5665	318.485	273.57	330.065	3.03e-63	3.50832	up	--	--	Molecular Function: peptidase activity (GO:0008233);;	K01312|2.03527e-70|mde:101889025|trypsin beta-like; K01312 trypsin [EC:3.4.21.4] (A)	Neuroactive ligand-receptor interaction (ko04080)	--	--	Trypsin	Trypsin-3 (Precursor) GN=TRYP3 OS=Anopheles gambiae (African malaria mosquito) PE=2 SV=5	E	Amino acid transport and metabolism	PREDICTED: trypsin alpha-3-like [Bactrocera dorsalis]
LOC105232313	184	139	73	1348	1534	1627	3.3751	2.68149	1.39899	24.8386	27.423	30.2458	5.79e-52	3.49938	up	--	--	Molecular Function: nucleotide binding (GO:0000166);; Molecular Function: protein kinase activity (GO:0004672);; Biological Process: phosphorylation (GO:0016310);;	--	--	--	--	CD20-like family	--	S	Function unknown	PREDICTED: uncharacterized protein LOC105232313 [Bactrocera dorsalis]
LOC105224821	253	12	21	1119	992	1135	7.61412	0.390595	0.65432	33.4571	29.4404	33.8853	1.29e-41	3.49197	up	[S]	Function unknown	--	--	--	--	--	Leucine rich repeat;; Leucine Rich repeats (2 copies);; Leucine Rich Repeat;; Leucine rich repeats (6 copies);; Leucine Rich repeat;; Leucine rich repeat	Protein toll (Precursor) GN=Tl OS=Drosophila melanogaster (Fruit fly) PE=1 SV=1	S	Function unknown	PREDICTED: slit homolog 2 protein [Bactrocera dorsalis]
LOC105226776	2312	838	873	14443	15345	15647	49.1542	17.1676	17.3052	373.365	369.93	399.966	9.24e-71	3.4863	up	--	--	Cellular Component: endoplasmic reticulum (GO:0005783);; Biological Process: salivary gland morphogenesis (GO:0007435);; Molecular Function: oxidoreductase activity, acting on paired donors, with incorporation or reduction of molecular oxygen (GO:0016705);; Molecular Function: dioxygenase activity (GO:0051213);;	K00472|8.74675e-134|dya:Dyak_GE23380|GE23380 gene product from transcript GE23380-RA; K00472 prolyl 4-hydroxylase [EC:1.14.11.2] (A)	Arginine and proline metabolism (ko00330)	--	--	Prolyl 4-Hydroxylase alpha-subunit, N-terminal region;; 2OG-Fe(II) oxygenase superfamily	Prolyl 4-hydroxylase subunit alpha-2 (Precursor) GN=phy-2 OS=Caenorhabditis elegans PE=1 SV=1	E	Amino acid transport and metabolism	PREDICTED: prolyl 4-hydroxylase subunit alpha-2 [Bactrocera dorsalis]
LOC105224744	40	15	10	257	274	203	0.606561	0.220318	0.155731	3.77245	3.96326	2.98109	1.48e-22	3.48526	up	--	--	--	K10282|1.09381e-115|dmo:Dmoj_GI11583|GI11583 gene product from transcript GI11583-RA; K10282 F-box and leucine-rich repeat protein 16 (A)	--	--	--	Leucine Rich repeats (2 copies);; Leucine rich repeat	--	R	General function prediction only	PREDICTED: F-box/LRR-repeat protein 16 [Bactrocera dorsalis]
LOC105224314	15	0	9	139	47	85	1.02435	0	0.633553	9.13388	3.13438	5.62545	0.000481613	3.48157	up	[G]	Carbohydrate transport and metabolism	--	--	--	--	--	SMP-30/Gluconolaconase/LRE-like region	--	T	Signal transduction mechanisms	PREDICTED: regucalcin-like [Bactrocera dorsalis]
LOC105229246	43	35	8	259	346	316	2.50187	2.00672	0.711391	15.5258	19.727	18.1916	4.89e-25	3.41142	up	--	--	--	--	--	--	--	Rhomboid family	Protein rhomboid GN=rho OS=Drosophila melanogaster (Fruit fly) PE=1 SV=2	T	Signal transduction mechanisms	PREDICTED: protein rhomboid isoform X1 [Bactrocera dorsalis]
LOC105234149	26	10	8	97	188	185	0.453369	0.165528	0.132825	1.5459	2.94775	2.8682	6.52e-08	3.40807	up	[ET]	Amino acid transport and metabolism;; Signal transduction mechanisms	Molecular Function: extracellular-glutamate-gated ion channel activity (GO:0005234);; Cellular Component: plasma membrane (GO:0005886);; Biological Process: ion transport (GO:0006811);; Molecular Function: kainate selective glutamate receptor activity (GO:0015277);; Cellular Component: integral component of membrane (GO:0016021);; Cellular Component: cell junction (GO:0030054);; Biological Proces…	K05202|0|dmo:Dmoj_GI22149|GI22149 gene product from transcript GI22149-RA; K05202 glutamate receptor, ionotropic kainate 2 (A)	Neuroactive ligand-receptor interaction (ko04080)	--	--	Receptor family ligand binding region;; Ligand-gated ion channel;; Bacterial extracellular solute-binding proteins, family 3;; Ligated ion channel L-glutamate- and glycine-binding site;; Periplasmic binding protein	Glutamate receptor (Precursor) OS=Lymnaea stagnalis (Great pond snail) PE=2 SV=1	T	Signal transduction mechanisms	PREDICTED: glutamate receptor ionotropic, kainate 2 [Bactrocera dorsalis]
LOC105222857	1512	573	822	8622	9262	12946	62.6811	23.9216	34.4294	353.736	378.634	530.49	3.98e-16	3.39664	up	--	--	--	--	--	--	--	Zinc knuckle	--	--	--	PREDICTED: uncharacterized protein LOC105222857 [Bactrocera dorsalis]
LOC105231617	4	4	4	40	46	41	0.09499	0.0787818	0.0918066	0.774048	0.864643	0.789105	4.2e-07	3.39326	up	[E]	Amino acid transport and metabolism	Molecular Function: glucose dehydrogenase activity (GO:0004344);; Biological Process: alcohol metabolic process (GO:0006066);; Molecular Function: choline dehydrogenase activity (GO:0008812);; Biological Process: ecdysteroid metabolic process (GO:0045455);; Molecular Function: flavin adenine dinucleotide binding (GO:0050660);; Biological Process: oxidation-reduction process (GO:0055114);;	--	--	--	--	GMC oxidoreductase;; GMC oxidoreductase;; FAD binding domain	Glucose dehydrogenase [FAD, quinone] short protein (Precursor) GN=Gld OS=Drosophila pseudoobscura pseudoobscura (Fruit fly) PE=3 SV=4	R	General function prediction only	PREDICTED: glucose dehydrogenase [FAD, quinone] [Bactrocera dorsalis]
LOC105223095	15	12	22	129	100	271	0.564816	0.46067	0.81445	4.58941	3.59547	9.56008	0.00179098	3.34253	up	--	--	--	--	--	--	--	--	--	170		PREDICTED: uncharacterized protein LOC105223095 [Bactrocera dorsalis]
LOC105226451	9	0	2	42	43	27	0.653262	0	0.162284	2.8045	2.84245	1.83187	1.95e-06	3.33382	up	--	--	Biological Process: courtship behavior (GO:0007619);; Molecular Function: fatty acid elongase activity (GO:0009922);; Biological Process: pheromone metabolic process (GO:0042810);;	--	--	--	--	GNS1/SUR4 family	Elongation of very long chain fatty acids protein AAEL008004 GN=AAEL008004 OS=Aedes aegypti (Yellowfever mosquito) PE=2 SV=2	I	Lipid transport and metabolism	PREDICTED: LOW QUALITY PROTEIN: elongation of very long chain fatty acids protein AAEL008004-like [Bactrocera dorsalis]
LOC105226220	101	18	28	483	396	565	2.79828	0.504236	0.799208	13.3795	10.8355	15.5716	2.06e-20	3.28457	up	--	--	Molecular Function: oxidoreductase activity (GO:0016491);; Molecular Function: metal ion binding (GO:0046872);;	K15004|3.65966e-180|dvi:Dvir_GJ20292|GJ20292 gene product from transcript GJ20292-RA; K15004 cytochrome P450, family 12 [EC:1.14.-.-] (A)	--	--	--	Cytochrome P450	Cytochrome P450 12b1, mitochondrial (Precursor) GN=Cyp12b1 OS=Drosophila acanthoptera (Fruit fly) PE=2 SV=1	Q	Secondary metabolites biosynthesis, transport and catabolism	PREDICTED: probable cytochrome P450 12b2, mitochondrial [Bactrocera dorsalis]
LOC105231701	295	89	239	2196	1886	1992	736.393	289.575	822.328	8126.9	6884.98	7099.03	3.04e-51	3.27302	up	--	--	--	--	--	--	--	--	--	--	--	PREDICTED: putative glycine-rich cell wall structural protein 1 [Bactrocera dorsalis]
LOC105225432	24	18	32	199	245	275	1.16409	0.786963	1.58781	9.64931	11.777	13.231	1.83e-20	3.27039	up	--	--	Molecular Function: lysozyme activity (GO:0003796);; Biological Process: antimicrobial humoral response (GO:0019730);; Biological Process: salivary gland cell autophagic cell death (GO:0035071);;	--	--	--	--	C-type lysozyme/alpha-lactalbumin family	Lysozyme (Precursor) OS=Bombyx mori (Silk moth) PE=1 SV=1	R	General function prediction only	PREDICTED: lysozyme [Bactrocera dorsalis]
LOC105223817	2298	1857	1707	15135	20796	18473	189.989	136.008	145.401	1284.33	1647.52	1502.11	1.8e-31	3.20435	up	[R]	General function prediction only	--	--	--	--	--	short chain dehydrogenase;; KR domain;; NADH(P)-binding;; Enoyl-(Acyl carrier protein) reductase	Dehydrogenase/reductase SDR family protein 7-like GN=DDB_G0274201 OS=Dictyostelium discoideum (Slime mold) PE=3 SV=1	Q	Secondary metabolites biosynthesis, transport and catabolism	PREDICTED: dehydrogenase/reductase SDR family member 11-like [Bactrocera dorsalis]
LOC105231142	323	260	212	2163	2808	2115	3.03896	2.39679	2.01657	19.6061	24.6841	19.0857	5.05e-29	3.1454	up	--	--	Cellular Component: integral component of membrane (GO:0016021);; Biological Process: transmembrane transport (GO:0055085);;	--	--	--	--	MFS_1 like family;; Major Facilitator Superfamily;; Nucleoside H+ symporter	--	1170		PREDICTED: uncharacterized protein LOC105231142 isoform X1 [Bactrocera dorsalis]
LOC105228357	763	498	523	5575	4577	5527	26.7821	16.8011	18.5146	204.337	161.04	201.85	1.59e-56	3.12444	up	--	--	Molecular Function: transporter activity (GO:0005215);; Cellular Component: intracellular (GO:0005622);; Biological Process: transport (GO:0006810);; Molecular Function: vitamin E binding (GO:0008431);;	--	--	--	--	CRAL/TRIO domain	--	I	Lipid transport and metabolism	PREDICTED: alpha-tocopherol transfer protein [Bactrocera dorsalis]
LOC105232302	5	11	9	74	70	74	0.566979	1.09383	0.987561	7.7766	6.9739	7.51462	4.66e-09	3.11431	up	--	--	--	--	--	--	--	--	--	T	Signal transduction mechanisms	PREDICTED: multiple epidermal growth factor-like domains protein 10 [Bactrocera dorsalis]
LOC105232299	4657	1998	4300	36448	26773	32210	91.7842	35.745	84.736	709.147	487.978	610.39	9.37e-34	3.11056	up	--	--	--	--	--	--	--	Cysteine rich repeat	Teneurin-1 GN=ten-1 OS=Caenorhabditis elegans PE=1 SV=1	T	Signal transduction mechanisms	PREDICTED: cell death abnormality protein 1 [Bactrocera dorsalis]
LOC105234032	627	383	734	3487	4701	6850	60.8519	39.0783	77.2419	370.761	488.233	716.554	3.53e-07	3.09919	up	--	--	Molecular Function: serine-type endopeptidase inhibitor activity (GO:0004867);;	--	--	--	--	Kunitz/Bovine pancreatic trypsin inhibitor domain	Kunitz-type protease inhibitor kalicludine-3 OS=Anemonia sulcata (Mediterranean snakelocks sea anemone) PE=1 SV=1	O	Posttranslational modification, protein turnover, chaperones	PREDICTED: huwentoxin HW11c39-like [Bactrocera dorsalis]
LOC105227117	5	2	4	25	18	50	0.147701	0.0717419	0.12277	0.660475	0.493122	1.33242	0.00460001	3.07058	up	--	--	--	--	--	--	--	--	--	163		PREDICTED: uncharacterized protein LOC105227117 [Bactrocera dorsalis]
LOC105234183	21	11	14	113	148	125	1.43585	0.760959	0.977313	7.54375	9.78404	8.29901	1.05e-12	3.05817	up	--	--	--	--	--	--	--	Haemolymph juvenile hormone binding protein (JHBP)	Protein takeout (Precursor) GN=to OS=Drosophila melanogaster (Fruit fly) PE=2 SV=1	--	--	PREDICTED: protein takeout-like [Bactrocera dorsalis]
LOC105230215	623	214	197	2960	3275	2407	5.84739	2.06047	1.88793	26.9038	27.9451	21.2286	1.79e-26	3.0511	up	--	--	--	--	--	--	--	--	--	277		PREDICTED: uncharacterized protein LOC105230215 isoform X1 [Bactrocera dorsalis]
LOC105234011	56	21	24	251	263	324	0.795224	0.294432	0.331741	3.51779	3.59129	4.4533	2.84e-20	3.04202	up	--	--	Molecular Function: serine-type endopeptidase activity (GO:0004252);; Biological Process: proteolysis (GO:0006508);;	--	--	--	--	Trypsin	Serine proteinase stubble catalytic chain GN=Sb OS=Drosophila melanogaster (Fruit fly) PE=2 SV=2	E	Amino acid transport and metabolism	PREDICTED: uncharacterized protein LOC105214424 [Bactrocera cucurbitae]
LOC105233633	178	195	576	2278	3025	2541	10.91	11.8511	36.3923	140.484	182.999	153.761	3.45e-26	3.03626	up	--	--	--	--	--	--	--	Fibrinogen beta and gamma chains, C-terminal globular domain	Techylectin-5A (Precursor) OS=Tachypleus tridentatus (Japanese horseshoe crab) PE=1 SV=1	R	General function prediction only	PREDICTED: microfibril-associated glycoprotein 4-like isoform X1 [Bactrocera dorsalis]
LOC105225012	133	107	157	1156	1234	888	1.12636	0.917825	1.30094	9.76352	10.5975	7.68732	2.14e-28	3.0338	up	--	--	--	--	--	--	--	--	Glutaredoxin domain-containing cysteine-rich protein CG12206 GN=CG12206 OS=Drosophila melanogaster (Fruit fly) PE=2 SV=2	O	Posttranslational modification, protein turnover, chaperones	PREDICTED: uncharacterized protein DDB_G0283357-like [Bactrocera dorsalis]
LOC109579265	164	150	175	1246	1344	1403	35.579	34.1771	41.9877	302.575	312.458	324.118	8.35e-40	3.0192	up	--	--	--	--	--	--	--	--	--	--	--	PREDICTED: microfibril-associated glycoprotein 4-like isoform X2 [Bactrocera dorsalis]
LOC105228744	34	37	31	250	277	298	0.363688	0.358209	0.266248	2.53381	2.51422	2.71299	9.6e-20	3.00601	up	--	--	Biological Process: negative regulation of transcription from RNA polymerase II promoter (GO:0000122);; Biological Process: cell fate determination (GO:0001709);; Molecular Function: RNA polymerase II distal enhancer sequence-specific DNA binding transcription factor activity (GO:0003705);; Cellular Component: nucleus (GO:0005634);; Cellular Component: cytoplasm (GO:0005737);; Biological Process:…	K03211|1.05436e-95|mde:101889403|ets DNA-binding protein pokkuri-like; K03211 ETS translocation variant 6/7 (A)	MAPK signaling pathway - fly (ko04013);; Dorso-ventral axis formation (ko04320)	--	--	Ets-domain;; Sterile alpha motif (SAM)/Pointed domain	Ets DNA-binding protein pokkuri GN=aop OS=Drosophila melanogaster (Fruit fly) PE=1 SV=2	K	Transcription	PREDICTED: ets DNA-binding protein pokkuri [Bactrocera dorsalis]
LOC105233905	102	48	61	557	600	546	2.16724	0.999249	1.28357	11.967	12.7606	11.6997	1.9e-28	3.00142	up	--	--	--	--	--	--	--	--	--	192		PREDICTED: transcription initiation factor TFIID subunit 1 [Bactrocera dorsalis]
LOC105231465	20	23	16	136	178	161	0.250129	0.276713	0.206241	1.68439	2.16099	2.0109	4.18e-14	2.99958	up	--	--	--	--	--	--	--	--	--	300		PREDICTED: bromodomain-containing protein 4 [Bactrocera dorsalis]
LOC105228782	137	14	12	475	351	482	1.94334	0.20196	0.171183	6.74376	4.88343	6.84382	9.29e-14	2.99195	up	--	--	Molecular Function: Toll binding (GO:0005121);; Cellular Component: extracellular region (GO:0005576);; Biological Process: Toll signaling pathway (GO:0008063);;	--	--	--	--	--	--	483		PREDICTED: uncharacterized protein LOC105228782 [Bactrocera dorsalis]
LOC105225753	23	10	18	180	120	98	1.29579	0.532098	1.15316	8.2483	4.07656	4.85111	9.47e-08	2.95024	up	[R]	General function prediction only	Molecular Function: triglyceride lipase activity (GO:0004806);; Biological Process: lipid catabolic process (GO:0016042);;	--	--	--	--	Partial alpha/beta-hydrolase lipase region;; alpha/beta hydrolase fold	Lipase 3 (Precursor) GN=Lip3 OS=Drosophila melanogaster (Fruit fly) PE=2 SV=1	I	Lipid transport and metabolism	PREDICTED: lipase 3 [Bactrocera dorsalis]
LOC105232357	1440	993	1547	11605	10668	8352	8.21162	5.64287	8.93045	66.8834	59.5381	47.9669	3.2e-29	2.93156	up	[G]	Carbohydrate transport and metabolism	Molecular Function: chitinase activity (GO:0004568);; Cellular Component: extracellular region (GO:0005576);; Biological Process: carbohydrate metabolic process (GO:0005975);; Biological Process: cuticle chitin catabolic process (GO:0006036);; Molecular Function: chitin binding (GO:0008061);;	K01183|0|mde:101894465|probable chitinase 3-like; K01183 chitinase [EC:3.2.1.14] (A)	Amino sugar and nucleotide sugar metabolism (ko00520)	--	--	Glycosyl hydrolases family 18;; Chitin binding Peritrophin-A domain	Probable chitinase 3 (Precursor) GN=Cht3 OS=Drosophila melanogaster (Fruit fly) PE=2 SV=2	G	Carbohydrate transport and metabolism	PREDICTED: probable chitinase 3 [Bactrocera dorsalis]
LOC105226979	1	5	8	24	45	38	0.0758878	0.202731	0.324445	0.92461	1.60781	1.43384	2.07e-05	2.92544	up	--	--	Cellular Component: extracellular region (GO:0005576);; Biological Process: phagocytosis (GO:0006909);; Biological Process: lipid catabolic process (GO:0016042);; Molecular Function: lipase activity (GO:0016298);;	--	--	--	--	Lipase;; Alpha/beta hydrolase family;; Alpha/beta hydrolase family;; PGAP1-like protein	Phospholipase A1 2 (Precursor; Fragment) OS=Polistes dominula (European paper wasp) PE=2 SV=1	R	General function prediction only	PREDICTED: pancreatic triacylglycerol lipase-like [Bactrocera dorsalis]
LOC105225782	33	27	37	279	189	263	0.271669	0.208386	0.303115	2.22457	1.51311	2.09484	1.53e-17	2.90228	up	--	--	Molecular Function: calcium ion binding (GO:0005509);; Cellular Component: plasma membrane (GO:0005886);; Biological Process: homophilic cell adhesion via plasma membrane adhesion molecules (GO:0007156);; Cellular Component: integral component of membrane (GO:0016021);;	--	--	--	--	Cadherin domain;; Cadherin-like	Protein dachsous (Precursor) GN=ds OS=Drosophila melanogaster (Fruit fly) PE=1 SV=3	S	Function unknown	PREDICTED: cadherin-23 [Bactrocera dorsalis]
LOC105232824	389	194	220	1588	1498	2837	7.31249	3.37036	4.06628	29.1166	26.0472	51.0494	1.91e-05	2.87365	up	--	--	--	--	--	--	--	Peptidase family M13;; Peptidase family M13	Neprilysin-11 GN=nep-11 OS=Caenorhabditis elegans PE=1 SV=2	E	Amino acid transport and metabolism	PREDICTED: neprilysin-11-like [Bactrocera dorsalis]
LOC105232739	1224	1026	1639	9480	8777	10115	69.4177	59.3508	94.6279	546.132	508.86	578.858	1.78e-50	2.85607	up	[E]	Amino acid transport and metabolism	Biological Process: neurogenesis (GO:0022008);;	--	--	--	--	Glyoxalase-like domain;; Glyoxalase/Bleomycin resistance protein/Dioxygenase superfamily	Glyoxalase 1 GN=glod-4 OS=Caenorhabditis elegans PE=2 SV=1	G	Carbohydrate transport and metabolism	PREDICTED: glyoxalase domain-containing protein 4 [Bactrocera dorsalis]
LOC105226829	266	337	270	1882	2166	2269	6.71994	7.88938	6.72603	46.555	51.5687	55.1534	2.67e-41	2.84558	up	--	--	--	--	--	--	--	Immunoglobulin I-set domain;; Immunoglobulin domain;; Immunoglobulin V-set domain;; Immunoglobulin domain;; Immunoglobulin domain	Muscle M-line assembly protein unc-89 GN=unc-89 OS=Caenorhabditis elegans PE=1 SV=3	T	Signal transduction mechanisms	PREDICTED: hemicentin-1 [Bactrocera dorsalis]
LOC105226450	24	11	7	107	96	96	2.02742	0.948719	0.611592	8.90713	7.86166	7.8737	9.69e-10	2.82008	up	--	--	--	--	--	--	--	GNS1/SUR4 family	Elongation of very long chain fatty acids protein AAEL008004 GN=AAEL008004 OS=Aedes aegypti (Yellowfever mosquito) PE=2 SV=2	I	Lipid transport and metabolism	PREDICTED: elongation of very long chain fatty acids protein AAEL008004-like [Bactrocera dorsalis]
LOC105231364	157	57	73	761	629	647	12.1812	4.39964	5.80982	60.1817	48.0564	49.8186	6.89e-28	2.81507	up	[I]	Lipid transport and metabolism	--	--	--	--	--	Carboxylesterase family;; alpha/beta hydrolase fold	Esterase B1 (Precursor) GN=B1 OS=Culex pipiens (House mosquito) PE=3 SV=1	I	Lipid transport and metabolism	PREDICTED: esterase B1-like, partial [Bactrocera dorsalis]
LOC105227996	131	54	93	522	651	793	7.1666	2.3736	5.45	22.6962	30.2567	35.8347	1.88e-14	2.8121	up	[Q]	Secondary metabolites biosynthesis, transport and catabolism	--	K15007|2.55618e-99|dpe:Dper_GL27339|GL27339 gene product from transcript GL27339-RA; K15007 cytochrome P450, family 313 [EC:1.14.-.-] (A)	--	--	--	Cytochrome P450	Probable cytochrome P450 313a4 GN=Cyp313a4 OS=Drosophila melanogaster (Fruit fly) PE=2 SV=4	Q	Secondary metabolites biosynthesis, transport and catabolism	PREDICTED: probable cytochrome P450 313a4 [Bactrocera cucurbitae]
LOC105229576	2165	1121	1232	10270	11140	10303	17.7609	8.67615	9.44101	87.7278	93.6779	87.4985	7.08e-49	2.80019	up	--	--	Cellular Component: extracellular region (GO:0005576);; Molecular Function: metallopeptidase activity (GO:0008237);; Cellular Component: extracellular matrix (GO:0031012);; Molecular Function: metal ion binding (GO:0046872);;	K08624|0|mde:101895423|A disintegrin and metalloproteinase with thrombospondin motifs 9-like; K08624 a disintegrin and metalloproteinase with thrombospondin motifs 9 [EC:3.4.24.-] (A)	--	--	--	GON domain;; Reprolysin (M12B) family zinc metalloprotease;; Reprolysin family propeptide;; ADAM-TS Spacer 1;; Thrombospondin type 1 domain;; Metallo-peptidase family M12B Reprolysin-like	A disintegrin and metalloproteinase with thrombospondin motifs gon-1 (Precursor) GN=gon-1 OS=Caenorhabditis elegans PE=1 SV=3	O	Posttranslational modification, protein turnover, chaperones	PREDICTED: A disintegrin and metalloproteinase with thrombospondin motifs 9 isoform X1 [Bactrocera cucurbitae]
LOC105226778	27	33	8	170	193	114	0.532652	0.627962	0.161776	3.26829	3.6808	2.20809	5.93e-10	2.79961	up	--	--	Cellular Component: procollagen-proline 4-dioxygenase complex (GO:0016222);; Molecular Function: oxidoreductase activity, acting on paired donors, with incorporation or reduction of molecular oxygen, 2-oxoglutarate as one donor, and incorporation of one atom each of oxygen into both donors (GO:0016706);; Biological Process: single-organism metabolic process (GO:0044710);;	K00472|0|dwi:Dwil_GK13124|GK13124 gene product from transcript GK13124-RA; K00472 prolyl 4-hydroxylase [EC:1.14.11.2] (A)	Arginine and proline metabolism (ko00330)	--	--	Prolyl 4-Hydroxylase alpha-subunit, N-terminal region;; 2OG-Fe(II) oxygenase superfamily;; 2OG-Fe(II) oxygenase superfamily	Prolyl 4-hydroxylase subunit alpha-2 (Precursor) GN=phy-2 OS=Caenorhabditis elegans PE=1 SV=1	E	Amino acid transport and metabolism	PREDICTED: prolyl 4-hydroxylase subunit alpha-2 [Bactrocera dorsalis]
LOC105230086	68	54	61	381	421	464	2.75132	2.80962	2.10931	22.3779	23.5104	23.605	4.18e-22	2.78019	up	--	--	Molecular Function: protein serine/threonine kinase activity (GO:0004674);; Molecular Function: G-protein coupled receptor activity (GO:0004930);; Biological Process: protein phosphorylation (GO:0006468);; Biological Process: actin filament organization (GO:0007015);; Biological Process: G-protein coupled receptor signaling pathway (GO:0007186);; Biological Process: regulation of cell shape (GO:0…	--	--	--	--	7 transmembrane receptor (rhodopsin family)	--	R	General function prediction only	PREDICTED: prostaglandin D2 receptor [Bactrocera dorsalis]
LOC105224769	63	24	62	364	353	301	3.88137	1.55806	3.9377	22.8217	22.5345	19.0324	1.29e-19	2.75997	up	--	--	--	--	--	--	--	--	--	110		PREDICTED: uncharacterized protein LOC105224769 [Bactrocera dorsalis]
LOC105230495	213	76	79	957	885	656	5.32467	1.91619	1.65309	21.219	19.2195	15.5664	2.17e-16	2.75024	up	--	--	--	--	--	--	--	--	--	186		PREDICTED: kinesin-related protein 6 [Bactrocera dorsalis]
LOC105232283	17	1	9	65	55	63	0.349152	0.0259808	0.188623	1.27525	1.00725	1.21751	5.72e-07	2.74802	up	--	--	--	--	--	--	--	--	Cell death abnormality protein 1 {ECO:0000303|PubMed:11163239} (Precursor) OS=Caenorhabditis elegans PE=1 SV=1	T	Signal transduction mechanisms	PREDICTED: uncharacterized protein LOC105232283 isoform X1 [Bactrocera dorsalis]
LOC105229948	95	103	79	476	595	788	2.14899	2.41812	1.8124	11.0532	13.8748	18.6055	2.45e-10	2.73797	up	--	--	--	K04450|2.2484e-33|mde:101890809|cyclic AMP-dependent transcription factor ATF-2-like; K04450 cyclic AMP-dependent transcription factor ATF-2 (A)	--	--	--	Basic region leucine zipper	--	K	Transcription	PREDICTED: cyclic AMP-dependent transcription factor ATF-2 [Bactrocera dorsalis]
LOC105228935	143	172	127	1143	1063	754	4.32471	5.23048	3.83823	36.5852	33.6234	23.6193	1.24e-16	2.7318	up	--	--	Molecular Function: polypeptide N-acetylgalactosaminyltransferase activity (GO:0004653);; Cellular Component: Golgi stack (GO:0005795);; Biological Process: protein glycosylation (GO:0006486);; Biological Process: oligosaccharide biosynthetic process (GO:0009312);; Cellular Component: integral component of membrane (GO:0016021);;	K00710|0|dmo:Dmoj_GI19414|GI19414 gene product from transcript GI19414-RA; K00710 polypeptide N-acetylgalactosaminyltransferase [EC:2.4.1.41] (A)	Mucin type O-Glycan biosynthesis (ko00512)	--	--	Glycosyl transferase family 2;; Glycosyltransferase like family 2;; N-terminal domain of galactosyltransferase;; Glycosyltransferase like family 2	Polypeptide N-acetylgalactosaminyltransferase 1 GN=GalNAc-T1 OS=Drosophila melanogaster (Fruit fly) PE=2 SV=2	O	Posttranslational modification, protein turnover, chaperones	PREDICTED: polypeptide N-acetylgalactosaminyltransferase 1 [Bactrocera dorsalis]
LOC105234256	557	166	289	1998	2541	2225	6.98438	1.91081	3.37918	23.2733	31.0621	26.5132	1.64e-28	2.72946	up	[R]	General function prediction only	Molecular Function: GTPase activity (GO:0003924);; Molecular Function: GTP binding (GO:0005525);; Biological Process: GTP catabolic process (GO:0006184);; Biological Process: small GTPase mediated signal transduction (GO:0007264);; Cellular Component: membrane (GO:0016020);;	--	--	--	--	Ras family;; Miro-like protein	GTP-binding protein Rheb homolog (Precursor) GN=Rheb OS=Drosophila melanogaster (Fruit fly) PE=2 SV=1	R	General function prediction only	PREDICTED: GTP-binding protein RAD [Bactrocera dorsalis]
LOC105224758	290	336	354	2013	2291	2174	25.4373	36.2014	47.6906	224.013	252.854	265.874	1.79e-38	2.71446	up	--	--	Cellular Component: extracellular space (GO:0005615);;	--	--	--	--	Single domain von Willebrand factor type C	--	154		PREDICTED: uncharacterized protein LOC105224758 [Bactrocera dorsalis]
LOC105232395	594	543	395	3269	3649	3150	16.3034	13.9421	10.8366	88.6412	94.2698	83.7595	7.84e-42	2.70573	up	[G]	Carbohydrate transport and metabolism	Molecular Function: hydrolase activity, hydrolyzing O-glycosyl compounds (GO:0004553);; Biological Process: chitin metabolic process (GO:0006030);;	K01183|0|dpe:Dper_GL10147|GL10147 gene product from transcript GL10147-RA; K01183 chitinase [EC:3.2.1.14] (A)	Amino sugar and nucleotide sugar metabolism (ko00520)	--	--	Glycosyl hydrolases family 18;; Chitin binding Peritrophin-A domain	Probable chitinase 2 (Precursor) OS=Drosophila melanogaster (Fruit fly) PE=1 SV=1	G	Carbohydrate transport and metabolism	PREDICTED: chitinase-3-like protein 1 [Bactrocera dorsalis]
LOC105231532	693	507	662	4123	3787	4241	7.9889	5.89807	7.693	47.7919	44.2909	49.3435	9.35e-43	2.69513	up	[RTKL]	General function prediction only;; Signal transduction mechanisms;; Transcription;; Replication, recombination and repair	Molecular Function: protein tyrosine kinase activity (GO:0004713);; Biological Process: dorsal closure (GO:0007391);; Biological Process: peptidyl-tyrosine phosphorylation (GO:0018108);; Molecular Function: SH2 domain binding (GO:0042169);; Biological Process: negative regulation of apoptotic process (GO:0043066);;	--	--	--	--	Protein tyrosine kinase;; Protein kinase domain;; UBA/TS-N domain	Tyrosine-protein kinase sid-3 GN=sid-3 OS=Caenorhabditis elegans PE=1 SV=2	T	Signal transduction mechanisms	PREDICTED: uncharacterized protein LOC105231532 [Bactrocera dorsalis]
LOC105231372	5	11	7	51	22	76	0.0524699	0.0998836	0.0640969	0.456441	0.196488	0.682838	0.00819852	2.68703	up	[R]	General function prediction only	Cellular Component: integral component of membrane (GO:0016021);;	--	--	--	--	C2 domain;; FerB (NUC096) domain	Sperm vesicle fusion protein fer-1 GN=fer-1 OS=Caenorhabditis elegans PE=2 SV=1	M	Cell wall/membrane/envelope biogenesis	PREDICTED: otoferlin-like [Bactrocera dorsalis]
LOC105225683	260	268	218	1781	1228	1796	4.69181	4.86569	4.00422	32.0798	21.6352	32.5831	1.54e-16	2.67652	up	--	--	--	--	--	--	--	Domain of unknown function (DUF4481)	--	593		PREDICTED: uncharacterized protein LOC105225683 isoform X1 [Bactrocera dorsalis]
LOC105225435	118	66	108	569	691	613	1.27257	0.704445	1.15932	6.08854	7.3354	6.56472	8.37e-25	2.67038	up	--	--	--	--	--	--	--	Leucine rich repeat;; Leucine Rich repeats (2 copies);; Leucine rich repeats (6 copies);; Leucine Rich Repeat;; Leucine Rich repeat;; Leucine rich repeat	Protein slit C-product (Precursor) GN=sli OS=Drosophila melanogaster (Fruit fly) PE=1 SV=2	R	General function prediction only	PREDICTED: uncharacterized protein LOC105225435 [Bactrocera dorsalis]
LOC105229226	419	195	185	1467	1365	2237	9.70691	4.76976	4.17346	33.3788	32.6608	52.0517	6.34e-08	2.65564	up	--	--	Molecular Function: acid-amino acid ligase activity (GO:0016881);;	K10582|3.18307e-119|mde:101896504|ubiquitin-conjugating enzyme E2Q-like protein CG4502-like; K10582 ubiquitin-conjugating enzyme E2 Q [EC:6.3.2.19] (A)	Ubiquitin mediated proteolysis (ko04120)	--	--	Ubiquitin-conjugating enzyme;; Prokaryotic E2 family B	Ubiquitin-conjugating enzyme E2Q-like protein CG4502 GN=CG4502 OS=Drosophila melanogaster (Fruit fly) PE=2 SV=1	O	Posttranslational modification, protein turnover, chaperones	PREDICTED: ubiquitin-conjugating enzyme E2Q-like protein 1 [Bactrocera dorsalis]
LOC105222249	6329	3116	3526	29000	24452	28062	167.969	85.9655	95.6556	783.904	673.765	762.38	3.73e-42	2.64024	up	[J]	Translation, ribosomal structure and biogenesis	Molecular Function: nucleic acid binding (GO:0003676);; Molecular Function: asparagine-tRNA ligase activity (GO:0004816);; Molecular Function: ATP binding (GO:0005524);; Cellular Component: cytoplasm (GO:0005737);; Biological Process: asparaginyl-tRNA aminoacylation (GO:0006421);;	K01893|0|dsi:Dsim_GD21774|GD21774 gene product from transcript GD21774-RA; K01893 asparaginyl-tRNA synthetase [EC:6.1.1.22] (A)	Aminoacyl-tRNA biosynthesis (ko00970)	--	--	tRNA synthetases class II (D, K and N);; OB-fold nucleic acid binding domain	Asparagine--tRNA ligase, cytoplasmic GN=nrs-1 OS=Caenorhabditis elegans PE=3 SV=1	J	Translation, ribosomal structure and biogenesis	PREDICTED: asparagine--tRNA ligase, cytoplasmic [Bactrocera dorsalis]
Bactrocera_dorsalis_newGene_710	10	1	4	29	44	21	0.594142	0.0840079	0.25959	1.54383	2.49129	1.18258	0.000266285	2.6349	up	--	--	--	--	--	--	--	--	--	--	--	PREDICTED: NADH dehydrogenase [ubiquinone] complex I, assembly factor 7 [Acromyrmex echinatior]
LOC105232377	13	2	6	29	57	43	0.816476	0.178492	0.378434	1.91727	3.76572	2.81173	2.73e-05	2.60836	up	--	--	--	--	--	--	--	--	--	--	--	PREDICTED: uncharacterized protein LOC105232377 [Bactrocera dorsalis]
LOC105225918	1013	738	662	4160	4903	5504	9.5773	6.66117	6.16743	39.4255	45.5287	51.8584	8.57e-28	2.584	up	--	--	--	--	--	--	--	--	--	801		PREDICTED: uncharacterized protein LOC105225918 [Bactrocera dorsalis]
LOC105231023	20	11	14	98	69	103	0.589849	0.329657	0.389878	2.63916	1.87063	2.82914	4.18e-08	2.57364	up	--	--	Biological Process: meiotic spindle organization (GO:0000212);; Biological Process: actomyosin contractile ring assembly (GO:0000915);; Biological Process: meiosis I cytokinesis (GO:0007110);; Biological Process: meiosis II cytokinesis (GO:0007111);; Biological Process: male meiosis cytokinesis (GO:0007112);; Cellular Component: integral component of membrane (GO:0016021);; Biological Process: sp…	--	--	--	--	GNS1/SUR4 family	Elongation of very long chain fatty acids protein AAEL008004 GN=AAEL008004 OS=Aedes aegypti (Yellowfever mosquito) PE=2 SV=2	I	Lipid transport and metabolism	PREDICTED: elongation of very long chain fatty acids protein 7 [Bactrocera dorsalis]
LOC105223998	48782	20578	27977	205356	231523	146444	709.404	301.625	412.585	3051	3434.55	2163.27	4.87e-12	2.57091	up	--	--	Cellular Component: lipid particle (GO:0005811);; Molecular Function: protein transporter activity (GO:0008565);; Biological Process: storage protein import into fat body (GO:0015032);;	--	--	--	--	Hemocyanin, ig-like domain;; Hemocyanin, all-alpha domain;; Hemocyanin, copper containing domain	Fat-body protein 1 (Precursor) GN=Fbp1 OS=Drosophila melanogaster (Fruit fly) PE=2 SV=2	S	Function unknown	PREDICTED: fat-body protein 1-like [Bactrocera dorsalis]
LOC105223802	48	41	33	210	286	227	1.55788	0.538355	0.406397	5.81643	12.4619	6.56131	1.58e-14	2.55696	up	--	--	Molecular Function: vascular endothelial growth factor receptor binding (GO:0005172);; Biological Process: salivary gland morphogenesis (GO:0007435);; Biological Process: synaptic target recognition (GO:0008039);; Biological Process: hemocyte migration (GO:0035099);; Biological Process: vascular endothelial growth factor receptor signaling pathway (GO:0048010);;	--	--	--	--	PDGF/VEGF domain	--	S	Function unknown	PREDICTED: uncharacterized protein LOC105223802 [Bactrocera dorsalis]
LOC105225215	777	307	576	4090	2965	2709	121.684	50.5887	101.17	700.406	508.454	489.181	2.69e-12	2.54299	up	--	--	Biological Process: penicillin biosynthetic process (GO:0042318);;	--	--	--	--	--	--	S	Function unknown	PREDICTED: uncharacterized protein LOC105225215 [Bactrocera dorsalis]
LOC105234134	208	166	86	859	786	1050	2.40144	1.91764	0.979748	9.64312	8.79872	11.7449	5.64e-21	2.5407	up	--	--	Molecular Function: ubiquitin-protein transferase activity (GO:0004842);; Cellular Component: nucleus (GO:0005634);; Cellular Component: cytoplasm (GO:0005737);; Biological Process: protein ubiquitination involved in ubiquitin-dependent protein catabolic process (GO:0042787);;	--	--	--	--	HECT-domain (ubiquitin-transferase);; Filamin/ABP280 repeat;; SAM domain (Sterile alpha motif);; SAM domain (Sterile alpha motif)	E3 ubiquitin-protein ligase Nedd-4 GN=Nedd4 OS=Drosophila melanogaster (Fruit fly) PE=1 SV=2	O	Posttranslational modification, protein turnover, chaperones	PREDICTED: apoptosis-resistant E3 ubiquitin protein ligase 1 isoform X1 [Bactrocera dorsalis]
LOC105225485	27	28	58	301	145	216	0.688076	0.801885	1.47936	8.80821	4.01895	5.56819	1.88e-05	2.53746	up	--	--	--	--	--	--	--	Immunoglobulin I-set domain;; Immunoglobulin domain;; Immunoglobulin V-set domain	--	W	Extracellular structures	PREDICTED: uncharacterized protein LOC105225485, partial [Bactrocera dorsalis]
LOC105223167	266	139	163	1073	1105	1105	19.9572	9.99182	12.3406	86.3336	81.6018	85.7429	5.82e-28	2.51994	up	--	--	Cellular Component: viral capsid (GO:0019028);;	--	--	--	--	Chitin binding domain	--	S	Function unknown	PREDICTED: uncharacterized protein LOC105223167 [Bactrocera dorsalis]
LOC105232446	295	211	221	1414	1460	1321	3.88325	2.14717	2.14258	15.4932	19.5416	16.7073	3.43e-30	2.51751	up	[V]	Defense mechanisms	Molecular Function: nucleotide binding (GO:0000166);; Biological Process: transport (GO:0006810);; Molecular Function: ATPase activity (GO:0016887);; Biological Process: cellular metabolic process (GO:0044237);; Biological Process: primary metabolic process (GO:0044238);; Biological Process: single-organism metabolic process (GO:0044710);;	--	--	--	--	ABC transporter;; ABC transporter transmembrane region;; AAA domain;; RecF/RecN/SMC N terminal domain;; AAA domain;; Type II/IV secretion system protein;; Miro-like protein;; 50S ribosome-binding GTPase;; ABC transporter transmembrane region	ATP-binding cassette sub-family C member Sur GN=Sur OS=Drosophila melanogaster (Fruit fly) PE=1 SV=4	Q	Secondary metabolites biosynthesis, transport and catabolism	PREDICTED: ATP-binding cassette sub-family C member Sur [Bactrocera dorsalis]
LOC105233239	60	53	34	195	213	436	1.82626	1.66404	1.05722	5.95843	6.63706	13.3448	0.0027116	2.5138	up	--	--	--	--	--	--	--	Arfaptin-like domain	Resistance to inhibitors of cholinesterase protein 19 GN=ric-19 OS=Caenorhabditis elegans PE=2 SV=2	T	Signal transduction mechanisms	PREDICTED: islet cell autoantigen 1 [Bactrocera dorsalis]
LOC105230897	272	376	329	1348	1667	2573	5.65842	7.57702	6.9355	28.0397	33.2022	52.9226	1.17e-05	2.50789	up	[GEPR]	Carbohydrate transport and metabolism;; Amino acid transport and metabolism;; Inorganic ion transport and metabolism;; General function prediction only	Molecular Function: secondary active organic cation transmembrane transporter activity (GO:0008513);;	--	--	--	--	Major Facilitator Superfamily	Putative transporter B0361.11 GN=B0361.11 OS=Caenorhabditis elegans PE=3 SV=2	R	General function prediction only	PREDICTED: solute carrier family 22 member 13 [Bactrocera dorsalis]
LOC105231009	29	67	30	297	161	245	1.41717	3.08802	1.47687	14.5376	7.41159	11.5203	5.15e-07	2.46946	up	--	--	Molecular Function: protein-lysine 6-oxidase activity (GO:0004720);; Molecular Function: scavenger receptor activity (GO:0005044);; Molecular Function: copper ion binding (GO:0005507);; Biological Process: cellular protein modification process (GO:0006464);; Biological Process: cell adhesion (GO:0007155);; Cellular Component: membrane (GO:0016020);; Biological Process: oxidation-reduction process…	K00280|4.18219e-177|dan:Dana_GF17195|GF17195 gene product from transcript GF17195-RA; K00280 lysyl oxidase-like protein 2/3/4 [EC:1.4.3.-] (A)	--	--	--	Lysyl oxidase;; Scavenger receptor cysteine-rich domain	Scavenger receptor cysteine-rich domain superfamily protein {ECO:0000312|EMBL:BAK39578.1} (Precursor) OS=Patiria pectinifera (Starfish) PE=1 SV=1	R	General function prediction only	PREDICTED: lysyl oxidase homolog 2A [Bactrocera dorsalis]
LOC105231877	694	684	693	3045	4687	3810	14.83	14.4441	14.672	63.9045	101.737	79.9858	4.68e-13	2.46884	up	[S]	Function unknown	Cellular Component: extracellular region (GO:0005576);;	--	--	--	--	Cysteine-rich secretory protein family	CRISP/Allergen/PR-1 (Precursor) OS=Trittame loki (Brush-footed trapdoor spider) PE=1 SV=1	S	Function unknown	PREDICTED: cysteine-rich secretory protein LCCL domain-containing 2 isoform X1 [Bactrocera dorsalis]
LOC105225734	1987	1007	828	8604	7796	4892	20.3042	10.395	8.59638	91.3738	82.9221	52.1808	4.62e-08	2.46496	up	--	--	Biological Process: gastrulation (GO:0007369);; Cellular Component: cell surface (GO:0009986);; Cellular Component: vesicle (GO:0031982);;	--	--	--	--	--	--	S	Function unknown	PREDICTED: putative leucine-rich repeat-containing protein DDB_G0290503 [Bactrocera dorsalis]
LOC105227577	697	613	429	3110	3063	3491	28.2323	25.2991	17.5512	126.958	126.092	142.664	1.97e-35	2.46419	up	--	--	--	--	--	--	--	--	--	258		PREDICTED: uncharacterized protein LOC105227577 [Bactrocera dorsalis]
LOC105224568	8	4	10	22	50	50	0.0737004	0.0383418	0.0894891	0.201204	0.402467	0.421909	0.000554569	2.46256	up	--	--	Molecular Function: serine-type endopeptidase activity (GO:0004252);; Biological Process: proteolysis (GO:0006508);; Molecular Function: metallopeptidase activity (GO:0008237);; Molecular Function: peptidyl-dipeptidase activity (GO:0008241);; Cellular Component: membrane (GO:0016020);;	--	--	--	--	Trypsin	Serine proteinase stubble catalytic chain GN=Sb OS=Drosophila melanogaster (Fruit fly) PE=2 SV=2	E	Amino acid transport and metabolism	PREDICTED: uncharacterized protein LOC105224568 [Bactrocera dorsalis]
LOC105222592	48	18	31	121	248	164	4.37335	1.79373	3.24336	12.9305	24.6313	16.7475	8.69e-05	2.44789	up	--	--	--	--	--	--	--	--	--	70		PREDICTED: cyclin-dependent kinase inhibitor 1C [Bactrocera dorsalis]
LOC105233290	39	33	54	113	232	344	0.401302	0.340606	0.555163	1.15837	2.29635	3.51984	0.00562871	2.44374	up	--	--	--	--	--	--	--	--	--	196		PREDICTED: trithorax group protein osa isoform X2 [Bactrocera dorsalis]
LOC105229237	178	74	54	608	575	479	3.32584	1.3925	0.897933	10.9058	10.6636	8.49475	2.36e-20	2.42923	up	--	--	--	K18826|1.28695e-177|mde:101900272|calmodulin-lysine N-methyltransferase-like; K18826 calmodulin-lysine N-methyltransferase [EC:2.1.1.60] (A)	Lysine degradation (ko00310)	--	--	Putative methyltransferase	--	R	General function prediction only	PREDICTED: calmodulin-lysine N-methyltransferase [Bactrocera dorsalis]
LOC105232422	136	84	84	493	609	547	2.83442	1.70294	1.77753	10.3583	12.2519	11.357	2.89e-20	2.42892	up	--	--	Molecular Function: serine-type endopeptidase activity (GO:0004252);; Biological Process: proteolysis (GO:0006508);;	--	--	--	--	Trypsin;; Domain of unknown function (DUF1986)	Serine proteinase stubble catalytic chain GN=Sb OS=Drosophila melanogaster (Fruit fly) PE=2 SV=2	E	Amino acid transport and metabolism	PREDICTED: serine proteinase stubble [Bactrocera dorsalis]
LOC105224350	134	31	38	344	410	346	10.9599	2.25071	3.36943	27.0596	30.3373	26.4169	4.13e-16	2.42629	up	--	--	Molecular Function: potassium channel activity (GO:0005267);; Cellular Component: integral component of membrane (GO:0016021);; Biological Process: potassium ion transmembrane transport (GO:0071805);;	--	--	--	--	Ion channel	TWiK family of potassium channels protein 7 GN=twk-7 OS=Caenorhabditis elegans PE=3 SV=3	P	Inorganic ion transport and metabolism	PREDICTED: TWiK family of potassium channels protein 7 [Bactrocera dorsalis]
LOC105226547	643	554	435	2884	2946	2970	21.8205	18.3672	14.5384	94.9696	95.5784	97.5004	7.89e-34	2.42035	up	--	--	Cellular Component: extracellular space (GO:0005615);;	--	--	--	--	Haemolymph juvenile hormone binding protein (JHBP)	Protein takeout (Precursor) GN=to OS=Drosophila melanogaster (Fruit fly) PE=2 SV=1	S	Function unknown	PREDICTED: protein takeout [Bactrocera dorsalis]
LOC105224148	1946	2096	1662	8647	12251	9784	55.837	56.4465	47.8628	245.196	332.874	271.51	2.14e-17	2.41757	up	[I]	Lipid transport and metabolism	Molecular Function: carboxylic ester hydrolase activity (GO:0004091);;	--	--	--	--	Carboxylesterase family;; alpha/beta hydrolase fold	Venom carboxylesterase-6 (Precursor) OS=Apis mellifera (Honeybee) PE=2 SV=1	R	General function prediction only	PREDICTED: venom carboxylesterase-6-like [Bactrocera dorsalis]
LOC105223550	657	691	638	2037	3655	4929	18.8538	18.216	18.0886	57.2273	97.9443	135.66	0.000454476	2.4115	up	--	--	Molecular Function: deoxyribonuclease II activity (GO:0004531);; Biological Process: DNA catabolic process (GO:0006308);; Biological Process: nurse cell apoptotic process (GO:0045476);;	K01158|1.40379e-134|mde:101890173|plancitoxin-1-like; K01158 deoxyribonuclease II [EC:3.1.22.1] (A)	Lysosome (ko04142)	--	--	Deoxyribonuclease II	Plancitoxin-1 subunit beta (Precursor) OS=Acanthaster planci (Crown-of-thorns starfish) PE=1 SV=1	L	Replication, recombination and repair	PREDICTED: deoxyribonuclease-2-alpha [Bactrocera dorsalis]
LOC105225689	13	4	15	76	52	43	8.31704	2.20583	7.2992	54.7834	34.1947	31.9224	1.19e-05	2.40362	up	--	--	--	--	--	--	--	--	Protein rolling stone GN=rost OS=Drosophila melanogaster (Fruit fly) PE=2 SV=2	152		PREDICTED: protein rolling stone [Bactrocera dorsalis]
LOC105231298	51	14	24	160	148	165	23.0306	6.81257	13.2116	90.2694	76.0757	85.2755	2.38e-10	2.39821	up	--	--	--	--	--	--	--	Carboxylesterase family	Esterase B1 (Precursor) GN=B1 OS=Culex pipiens (House mosquito) PE=3 SV=1	R	General function prediction only	PREDICTED: esterase B1-like [Bactrocera dorsalis]
LOC105232080	174	327	185	933	1159	1519	1.9316	3.34791	1.94165	9.51855	11.8831	15.7582	7.4e-09	2.38813	up	--	--	Biological Process: regulation of heart rate (GO:0002027);; Cellular Component: integral component of membrane (GO:0016021);; Molecular Function: potassium ion leak channel activity (GO:0022841);; Molecular Function: protein homodimerization activity (GO:0042803);; Biological Process: locomotor rhythm (GO:0045475);; Biological Process: potassium ion transmembrane transport (GO:0071805);;	--	--	--	--	Ion channel;; Ion transport protein	Open rectifier potassium channel protein 1 GN=Ork1 OS=Drosophila melanogaster (Fruit fly) PE=1 SV=2	P	Inorganic ion transport and metabolism	PREDICTED: open rectifier potassium channel protein 1 [Bactrocera dorsalis]
LOC105232483	100	66	67	346	450	428	0.395545	0.247607	0.278645	1.33574	1.62736	1.62685	3.27e-17	2.3831	up	--	--	Molecular Function: receptor binding (GO:0005102);; Cellular Component: laminin-1 complex (GO:0005606);; Biological Process: imaginal disc-derived wing morphogenesis (GO:0007476);; Biological Process: digestive tract mesoderm development (GO:0007502);; Biological Process: gonad development (GO:0008406);; Biological Process: regulation of cell adhesion (GO:0030155);; Biological Process: regulation…	K05637|0|mde:101892460|laminin subunit alpha-1-like; K05637 laminin, alpha 1/2 (A)	ECM-receptor interaction (ko04512)	--	--	Laminin EGF-like (Domains III and V);; Laminin G domain;; Laminin G domain;; Laminin N-terminal (Domain VI);; Laminin Domain I;; Laminin B (Domain IV);; Concanavalin A-like lectin/glucanases superfamily	Laminin-like protein lam-2 (Precursor) GN=lam-2 OS=Caenorhabditis elegans PE=1 SV=3	W	Extracellular structures	PREDICTED: laminin subunit alpha-1-like [Bactrocera dorsalis]
LOC105230414	301	81	146	637	859	1266	67.8129	20.8184	37.6928	165.534	220.321	322.586	9.36e-05	2.37775	up	--	--	--	--	--	--	--	--	--	58		PREDICTED: uncharacterized protein LOC105230414 [Bactrocera dorsalis]
LOC105226755	653	1275	954	4643	5394	5035	25.9684	49.8582	37.9177	180.477	211.509	195.316	2.75e-35	2.37715	up	--	--	--	--	--	--	--	--	--	100		PREDICTED: uncharacterized protein LOC105226755 [Bactrocera dorsalis]
LOC105226235	1615	1441	1230	5696	7940	8728	50.8774	45.9544	40.3922	179.26	244.656	279.386	2.75e-12	2.37443	up	[GEPR]	Carbohydrate transport and metabolism;; Amino acid transport and metabolism;; Inorganic ion transport and metabolism;; General function prediction only	Molecular Function: high-affinity inorganic phosphate:sodium symporter activity (GO:0005316);; Cellular Component: integral component of membrane (GO:0016021);; Biological Process: transmembrane transport (GO:0055085);;	--	--	--	--	Major Facilitator Superfamily;; Sugar (and other) transporter	Putative inorganic phosphate cotransporter GN=Picot OS=Drosophila melanogaster (Fruit fly) PE=1 SV=1	G	Carbohydrate transport and metabolism	PREDICTED: LOW QUALITY PROTEIN: putative inorganic phosphate cotransporter [Bactrocera dorsalis]
Bactrocera_dorsalis_newGene_587	0	7	6	22	23	22	0	0.588018	0.456435	1.76338	1.9694	1.8231	0.00316938	2.35636	up	--	--	Molecular Function: catalytic activity (GO:0003824);;	K06269|5.73008e-12|dan:Dana_GF19572|GF19572 gene product from transcript GF19572-RA; K06269 serine/threonine-protein phosphatase PP1 catalytic subunit [EC:3.1.3.16] (A)	mRNA surveillance pathway (ko03015)	--	--	--	Endonuclease GN=pol OS=Drosophila melanogaster (Fruit fly) PE=3 SV=1	T	Signal transduction mechanisms	retrovirus-related pol polyprotein homolog - fruit fly (Drosophila subobscura) retrotransposon gypsy
LOC105224198	449	596	392	2558	2106	2655	21.0621	29.9935	18.688	122.023	104.692	130.115	8.79e-31	2.33841	up	--	--	--	--	--	--	--	--	--	88		PREDICTED: uncharacterized protein LOC105224198 [Bactrocera dorsalis]
LOC105232772	440	277	230	1540	1593	1652	3.43944	2.10619	1.69576	11.6247	11.9249	13.5271	1.62e-27	2.32641	up	--	--	Molecular Function: AT DNA binding (GO:0003680);; Molecular Function: sequence-specific DNA binding transcription factor activity (GO:0003700);; Molecular Function: protein binding (GO:0005515);; Cellular Component: nucleus (GO:0005634);; Cellular Component: polytene chromosome chromocenter (GO:0005701);; Biological Process: regulation of transcription, DNA-templated (GO:0006355);; Biological Pro…	--	--	--	--	BTB/POZ domain;; helix-turn-helix, Psq domain	Protein bric-a-brac 2 GN=bab2 OS=Drosophila melanogaster (Fruit fly) PE=1 SV=2	K	Transcription	PREDICTED: protein bric-a-brac 2 isoform X1 [Bactrocera dorsalis]
LOC105228730	3	10	6	34	31	30	0.0706766	0.184188	0.11873	0.628797	0.566571	0.549543	0.000773031	2.312	up	--	--	Molecular Function: calcium ion binding (GO:0005509);; Cellular Component: integral component of plasma membrane (GO:0005887);; Biological Process: homophilic cell adhesion via plasma membrane adhesion molecules (GO:0007156);; Biological Process: open tracheal system development (GO:0007424);; Biological Process: calcium-dependent cell-cell adhesion via plasma membrane cell adhesion molecules (GO…	--	--	--	--	Cadherin domain	Cadherin-related tumor suppressor (Precursor) GN=ft OS=Drosophila melanogaster (Fruit fly) PE=1 SV=3	S	Function unknown	PREDICTED: protocadherin beta-9 [Bactrocera dorsalis]
LOC105232711	54	14	16	167	106	147	0.640145	0.182734	0.192655	1.90634	1.21219	1.68078	9.67e-08	2.30934	up	--	--	Cellular Component: plasma membrane (GO:0005886);; Biological Process: homophilic cell adhesion via plasma membrane adhesion molecules (GO:0007156);; Biological Process: axonal fasciculation (GO:0007413);; Cellular Component: cell surface (GO:0009986);; Biological Process: synaptic target attraction (GO:0016200);; Cellular Component: neuromuscular junction (GO:0031594);; Cellular Component: axona…	--	--	--	--	Leucine rich repeat;; Leucine rich repeats (6 copies);; Leucine Rich repeats (2 copies);; Leucine Rich Repeat	Connectin (Precursor) GN=Con OS=Drosophila melanogaster (Fruit fly) PE=2 SV=2	R	General function prediction only	PREDICTED: connectin [Bactrocera dorsalis]
LOC105226158	587	544	637	3043	3001	2698	5.42138	4.69907	5.60397	25.7363	25.3787	23.2081	7.31e-31	2.29462	up	--	--	--	--	--	--	--	GRAM domain	--	S	Function unknown	PREDICTED: uncharacterized membrane protein C20F10.07-like [Bactrocera dorsalis]
LOC105227525	32	10	9	88	81	82	0.481469	0.140248	0.140507	1.28455	1.13211	1.19701	1.25e-06	2.28725	up	--	--	Molecular Function: sequence-specific DNA binding transcription factor activity (GO:0003700);; Cellular Component: nucleus (GO:0005634);; Biological Process: regulation of transcription, DNA-templated (GO:0006355);; Biological Process: ectoderm development (GO:0007398);; Biological Process: neuroblast fate determination (GO:0007400);; Biological Process: ventral cord development (GO:0007419);; Bi…	K09341|2.27435e-85|mde:101898943|muscle segmentation homeobox-like; K09341 homeobox protein MSX (A)	--	--	--	Homeobox domain	Muscle segmentation homeobox GN=Dr OS=Drosophila melanogaster (Fruit fly) PE=2 SV=2	K	Transcription	PREDICTED: muscle segmentation homeobox [Bactrocera dorsalis]
LOC105229847	95	97	111	528	451	510	12.13	12.2477	15.2315	70.8593	57.7006	66.3505	1.25e-17	2.28596	up	--	--	Molecular Function: secondary active organic cation transmembrane transporter activity (GO:0008513);; Cellular Component: integral component of membrane (GO:0016021);; Biological Process: transmembrane transport (GO:0055085);;	--	--	--	--	Major Facilitator Superfamily;; Sugar (and other) transporter	Organic cation transporter-like protein GN=Orct2 OS=Drosophila melanogaster (Fruit fly) PE=2 SV=2	R	General function prediction only	PREDICTED: organic cation transporter protein [Bactrocera dorsalis]
LOC105226534	51	60	72	417	265	212	0.668831	0.80772	0.961322	5.34358	3.35226	2.72741	4.87e-05	2.27504	up	[GEPR]	Carbohydrate transport and metabolism;; Amino acid transport and metabolism;; Inorganic ion transport and metabolism;; General function prediction only	Molecular Function: secondary active organic cation transmembrane transporter activity (GO:0008513);; Biological Process: organic cation transport (GO:0015695);; Cellular Component: integral component of membrane (GO:0016021);; Biological Process: transmembrane transport (GO:0055085);;	--	--	--	--	Major Facilitator Superfamily;; Sugar (and other) transporter	Organic cation transporter-like protein GN=Orct2 OS=Drosophila melanogaster (Fruit fly) PE=2 SV=2	R	General function prediction only	PREDICTED: organic cation transporter-like protein [Bactrocera dorsalis]
LOC105221896	2	7	6	24	20	29	0.0863791	0.306782	0.211462	0.828312	0.881841	1.2111	0.00296468	2.27367	up	--	--	--	--	--	--	--	--	--	225		PREDICTED: uncharacterized protein LOC105221896 [Bactrocera dorsalis]
LOC105227970	1914	1423	1953	7197	10691	7712	42.8514	32.6533	47.7649	167.042	235.17	178.362	5.34e-11	2.26429	up	[F]	Nucleotide transport and metabolism	Molecular Function: purine-nucleoside phosphorylase activity (GO:0004731);; Biological Process: nucleoside metabolic process (GO:0009116);;	K03783|0|mde:101898644|purine nucleoside phosphorylase-like; K03783 purine-nucleoside phosphorylase [EC:2.4.2.1] (A)	Purine metabolism (ko00230);; Pyrimidine metabolism (ko00240);; Nicotinate and nicotinamide metabolism (ko00760)	--	--	Phosphorylase superfamily	--	F	Nucleotide transport and metabolism	PREDICTED: purine nucleoside phosphorylase isoform X2 [Bactrocera dorsalis]
LOC105227782	3467	1914	3750	15505	16552	12050	79.306	43.3331	86.9355	354.85	373.806	275.236	1.07e-18	2.26002	up	--	--	Molecular Function: monophenol monooxygenase activity (GO:0004503);; Cellular Component: extracellular region (GO:0005576);; Molecular Function: L-DOPA monooxygenase activity (GO:0036263);; Molecular Function: dopamine monooxygenase activity (GO:0036264);; Biological Process: dopamine metabolic process (GO:0042417);;	--	--	--	--	Hemocyanin, ig-like domain;; Hemocyanin, copper containing domain;; Hemocyanin, all-alpha domain;; Common central domain of tyrosinase	Phenoloxidase 2 (Precursor) GN=PPO2 OS=Drosophila melanogaster (Fruit fly) PE=1 SV=1	E	Amino acid transport and metabolism	PREDICTED: LOW QUALITY PROTEIN: phenoloxidase 3-like [Bactrocera dorsalis]
LOC105231918	1347	1140	1117	5119	5237	6977	30.0726	24.5848	24.5496	111.607	113.016	150.97	1.83e-15	2.25616	up	[M]	Cell wall/membrane/envelope biogenesis	Molecular Function: glutamine-fructose-6-phosphate transaminase (isomerizing) activity (GO:0004360);; Biological Process: carbohydrate biosynthetic process (GO:0016051);; Molecular Function: carbohydrate binding (GO:0030246);;	K00820|0|dan:Dana_GF16128|GF16128 gene product from transcript GF16128-RA; K00820 glucosamine--fructose-6-phosphate aminotransferase (isomerizing) [EC:2.6.1.16] (A)	Alanine, aspartate and glutamate metabolism (ko00250);; Amino sugar and nucleotide sugar metabolism (ko00520)	--	--	SIS domain;; Glutamine amidotransferases class-II;; Glutamine amidotransferase domain;; Glutamine amidotransferase domain;; Glutamine amidotransferases class-II	--	M	Cell wall/membrane/envelope biogenesis	PREDICTED: glutamine--fructose-6-phosphate aminotransferase [isomerizing] 2 [Bactrocera dorsalis]
LOC105223317	4761	2968	3591	18790	18383	16829	112.586	76.1809	84.8025	444.701	458.118	402.982	1.54e-32	2.24265	up	--	--	Cellular Component: microtubule cytoskeleton (GO:0015630);; Cellular Component: protein complex (GO:0043234);; Cellular Component: cytoskeletal part (GO:0044430);;	--	--	--	--	--	Microtubule-associated protein Jupiter {ECO:0000250|UniProtKB:Q9I7K0} OS=Drosophila willistoni (Fruit fly) PE=3 SV=1	Z	Cytoskeleton	PREDICTED: microtubule-associated protein Jupiter isoform X8 [Bactrocera dorsalis]
LOC105230247	33	12	16	113	122	55	1.82091	0.747726	0.922739	6.17605	6.83521	3.07601	0.000459054	2.23573	up	--	--	Cellular Component: extracellular space (GO:0005615);;	--	--	--	--	Haemolymph juvenile hormone binding protein (JHBP)	Protein takeout (Precursor) GN=to OS=Drosophila melanogaster (Fruit fly) PE=2 SV=1	S	Function unknown	PREDICTED: protein takeout [Bactrocera dorsalis]
LOC105221786	345	199	339	1551	1243	1358	10.4962	6.55642	10.3965	44.075	35.2632	39.985	1.79e-24	2.22133	up	--	--	--	--	--	--	--	Trypsin	--	--	--	PREDICTED: uncharacterized protein LOC105221786 [Bactrocera dorsalis]
LOC105225088	348	156	117	842	1184	869	10.8022	4.5029	3.71115	26.7674	34.1798	27.8733	1.03e-09	2.21009	up	--	--	--	--	--	--	--	--	--	--	--	PREDICTED: homeobox protein goosecoid-like [Bactrocera dorsalis]
LOC105231386	1610	1046	1962	6268	6985	8263	40.4742	26.9459	48.6681	155.512	177.796	206.312	4.7e-20	2.20975	up	[H]	Coenzyme transport and metabolism	Biological Process: mitotic spindle elongation (GO:0000022);; Molecular Function: structural constituent of ribosome (GO:0003735);; Molecular Function: dimethylallyltranstransferase activity (GO:0004161);; Molecular Function: farnesyltranstransferase activity (GO:0004311);; Molecular Function: geranyltranstransferase activity (GO:0004337);; Biological Process: translation (GO:0006412);; Biologica…	K00804|0|dan:Dana_GF24684|GF24684 gene product from transcript GF24684-RA; K00804 geranylgeranyl diphosphate synthase, type III [EC:2.5.1.1 2.5.1.10 2.5.1.29] (A)	Terpenoid backbone biosynthesis (ko00900)	--	--	Polyprenyl synthetase	Geranylgeranyl pyrophosphate synthase GN=ggps1 OS=Dictyostelium discoideum (Slime mold) PE=3 SV=1	H	Coenzyme transport and metabolism	PREDICTED: geranylgeranyl pyrophosphate synthase isoform X1 [Bactrocera dorsalis]
LOC105228242	386	299	301	1252	1190	2107	10.6785	8.34568	8.25651	34.1498	32.8831	57.6049	5.39e-05	2.19686	up	--	--	--	--	--	--	--	Domain of unknown function (DUF4149)	--	342		PREDICTED: uncharacterized protein LOC105228242 [Bactrocera dorsalis]
LOC105228879	53	10	34	217	105	126	4.98109	0.94652	3.45054	21.4839	10.3392	12.4687	0.00121496	2.19267	up	--	--	Molecular Function: fatty-acyl-CoA reductase (alcohol-forming) activity (GO:0080019);;	--	--	--	--	Male sterility protein	Putative fatty acyl-CoA reductase CG5065 {ECO:0000250|UniProtKB:Q922J9, ECO:0000312|EMBL:AAF57974.1} GN=CG5065 OS=Drosophila melanogaster (Fruit fly) PE=3 SV=1	I	Lipid transport and metabolism	PREDICTED: putative fatty acyl-CoA reductase CG5065 [Bactrocera dorsalis]
LOC105224334	23	17	7	56	65	95	0.335617	0.233231	0.10199	0.803484	0.904489	1.34073	1.22e-05	2.19168	up	--	--	Biological Process: neuron projection morphogenesis (GO:0048812);;	--	--	--	--	RUN domain	--	T	Signal transduction mechanisms	PREDICTED: RUN domain-containing protein 1 [Bactrocera dorsalis]
LOC105231485	2602	4092	3103	13991	14686	16351	40.1346	62.3072	46.8057	168.067	173.332	198.057	1.93e-31	2.19084	up	--	--	Molecular Function: zinc ion binding (GO:0008270);;	--	--	--	--	Ring finger domain;; RING-H2 zinc finger;; Zinc finger, C3HC4 type (RING finger);; Anaphase-promoting complex subunit 11 RING-H2 finger;; zinc-RING finger domain;; Zinc finger, C3HC4 type (RING finger);; Zinc finger, C3HC4 type (RING finger)	E3 ubiquitin-protein ligase RNF181 homolog GN=CG7694 OS=Drosophila melanogaster (Fruit fly) PE=2 SV=1	O	Posttranslational modification, protein turnover, chaperones	PREDICTED: E3 ubiquitin-protein ligase RNF181 homolog [Bactrocera dorsalis]
LOC105222634	398	317	369	1569	1976	1436	9.87526	7.85544	9.61936	38.7032	50.2125	36.9418	1.19e-17	2.1891	up	[E]	Amino acid transport and metabolism	Molecular Function: metallocarboxypeptidase activity (GO:0004181);; Biological Process: proteolysis (GO:0006508);; Molecular Function: zinc ion binding (GO:0008270);;	--	--	--	--	Zinc carboxypeptidase;; Carboxypeptidase activation peptide	Carboxypeptidase B OS=Astacus astacus (Noble crayfish) PE=1 SV=1	R	General function prediction only	PREDICTED: carboxypeptidase B [Bactrocera dorsalis]
LOC105224793	131	161	117	535	787	553	2.8152	3.73169	2.58914	11.9815	17.4542	12.4794	3.85e-10	2.18687	up	--	--	--	--	--	--	--	Plant protein of unknown function (DUF946)	--	692		PREDICTED: uncharacterized protein LOC105224793 [Bactrocera dorsalis]
LOC105229718	8	24	15	89	65	60	0.14651	0.316518	0.198566	1.13375	0.954038	0.729315	1.2e-05	2.17571	up	--	--	--	--	--	--	--	--	--	--	--	PREDICTED: GATA zinc finger domain-containing protein 24-like [Bactrocera dorsalis]
LOC105225046	766	631	529	2731	3013	2995	28.1943	24.0134	19.374	100.611	114.115	110.716	4.91e-28	2.17154	up	--	--	--	--	--	--	--	Domain of unknown function (DUF4517)	--	S	Function unknown	PREDICTED: UPF0687 protein C20orf27 homolog [Bactrocera dorsalis]
LOC105230318	81	54	45	274	270	270	2.76104	1.85224	1.56932	9.33444	9.13584	9.14672	3.92e-12	2.16609	up	[I]	Lipid transport and metabolism	--	--	--	--	--	Carboxylesterase family;; alpha/beta hydrolase fold	Esterase B1 (Precursor) GN=B1 OS=Culex pipiens (House mosquito) PE=3 SV=1	I	Lipid transport and metabolism	PREDICTED: esterase B1 [Bactrocera dorsalis]
LOC105231439	3289	3069	2667	13335	13545	13861	223.294	217.381	181.723	916.792	959.46	965.416	6.97e-31	2.164	up	[C]	Energy production and conversion	Cellular Component: mitochondrial matrix (GO:0005759);; Molecular Function: electron carrier activity (GO:0009055);; Molecular Function: metal ion binding (GO:0046872);; Molecular Function: 2 iron, 2 sulfur cluster binding (GO:0051537);;	--	--	--	--	2Fe-2S iron-sulfur cluster binding domain	Adrenodoxin-like protein, mitochondrial (Precursor) GN=Fdxh OS=Drosophila melanogaster (Fruit fly) PE=2 SV=3	C	Energy production and conversion	PREDICTED: adrenodoxin [Bactrocera dorsalis]
LOC105225658	19867	12866	29924	87754	89506	103866	1210.25	800.938	1893.25	5664.58	5688.77	6643.43	2.43e-24	2.1548	up	--	--	--	--	--	--	--	DNA/RNA non-specific endonuclease	--	--	--	PREDICTED: uncharacterized protein LOC105225658 [Bactrocera dorsalis]
LOC105229342	64	106	108	372	321	549	1.68613	3.03022	2.99077	12.9688	11.668	20.2836	3.9e-06	2.15047	up	[IQR]	Lipid transport and metabolism;; Secondary metabolites biosynthesis, transport and catabolism;; General function prediction only	Molecular Function: oxidoreductase activity (GO:0016491);; Biological Process: oxidation-reduction process (GO:0055114);;	K15734|1.84594e-180|dme:Dmel_CG15629|CG15629 gene product from transcript CG15629-RA (EC:1.-.-.-); K15734 all-trans-retinol dehydrogenase (NAD+) [EC:1.1.1.105] (A)	Retinol metabolism (ko00830)	--	--	short chain dehydrogenase;; KR domain	Dehydrogenase/reductase SDR family protein 7-like GN=AGAP005532 OS=Anopheles gambiae (African malaria mosquito) PE=3 SV=3	Q	Secondary metabolites biosynthesis, transport and catabolism	PREDICTED: epidermal retinol dehydrogenase 2 [Bactrocera dorsalis]
LOC105224558	35	17	24	90	129	118	0.561641	0.271255	0.378928	1.40922	2.03015	1.8548	3.46e-07	2.13844	up	[RTKL]	General function prediction only;; Signal transduction mechanisms;; Transcription;; Replication, recombination and repair	Molecular Function: G-protein coupled receptor kinase activity (GO:0004703);; Molecular Function: transforming growth factor beta receptor activity, type I (GO:0005025);; Molecular Function: ATP binding (GO:0005524);; Biological Process: transforming growth factor beta receptor signaling pathway (GO:0007179);; Biological Process: regulation of mitotic cell cycle (GO:0007346);; Biological Process:…	K04674|0|mde:101895175|TGF-beta receptor type-1-like; K04674 TGF-beta receptor type-1 [EC:2.7.11.30] (A)	FoxO signaling pathway (ko04068);; Endocytosis (ko04144);; TGF-beta signaling pathway (ko04350)	--	--	Protein kinase domain;; Protein tyrosine kinase;; Transforming growth factor beta type I GS-motif;; Activin types I and II receptor domain	Cell surface receptor daf-1 (Precursor) GN=daf-1 OS=Caenorhabditis elegans PE=1 SV=1	T	Signal transduction mechanisms	PREDICTED: TGF-beta receptor type-1 isoform X2 [Bactrocera dorsalis]
LOC105223060	29	5	16	70	83	68	7.86317	1.70843	5.05833	21.395	25.137	20.4433	1.31e-05	2.13196	up	--	--	--	--	--	--	--	--	--	61		PREDICTED: uncharacterized protein LOC105223060 [Bactrocera dorsalis]
LOC105233608	5729	3747	5917	14670	20330	32215	143.491	97.1902	152.144	392.485	547.99	871.459	0.00117643	2.11809	up	--	--	--	--	--	--	--	Chitin binding Peritrophin-A domain	--	70		PREDICTED: mucin-2-like [Bactrocera dorsalis]
LOC105231757	2364	2038	1452	10708	7541	7347	60.1227	56.888	39.2813	278.796	202.064	194.763	9.94e-11	2.11623	up	--	--	Biological Process: salivary gland morphogenesis (GO:0007435);; Cellular Component: procollagen-proline 4-dioxygenase complex (GO:0016222);; Molecular Function: oxidoreductase activity, acting on paired donors, with incorporation or reduction of molecular oxygen, 2-oxoglutarate as one donor, and incorporation of one atom each of oxygen into both donors (GO:0016706);;	K00472|1.97497e-92|dya:Dyak_GE10884|GE10884 gene product from transcript GE10884-RA; K00472 prolyl 4-hydroxylase [EC:1.14.11.2] (A)	Arginine and proline metabolism (ko00330)	--	--	Prolyl 4-Hydroxylase alpha-subunit, N-terminal region;; 2OG-Fe(II) oxygenase superfamily	Prolyl 4-hydroxylase subunit alpha-2 (Precursor) GN=phy-2 OS=Caenorhabditis elegans PE=1 SV=1	E	Amino acid transport and metabolism	PREDICTED: prolyl 4-hydroxylase subunit alpha-1-like [Bactrocera dorsalis]
LOC105226113	41	33	30	94	185	174	0.362596	0.280707	0.265552	0.845813	1.6304	1.55245	6.26e-05	2.11442	up	[R]	General function prediction only	--	--	--	--	--	Alcohol dehydrogenase transcription factor Myb/SANT-like;; Zinc-finger double domain;; Zinc finger, C2H2 type;; Myb/SANT-like DNA-binding domain;; C2H2-type zinc finger;; Myb/SANT-like DNA-binding domain	Krueppel homolog 1 GN=Kr-h1 OS=Drosophila melanogaster (Fruit fly) PE=2 SV=2	K	Transcription	PREDICTED: zinc finger protein 700-like [Bactrocera dorsalis]
LOC105222377	283	267	291	1092	1561	1011	6.00929	5.07186	5.1426	22.1197	29.7925	17.7008	9.16e-09	2.11259	up	[E]	Amino acid transport and metabolism	Biological Process: amino acid transmembrane transport (GO:0003333);; Molecular Function: L-amino acid transmembrane transporter activity (GO:0015179);; Cellular Component: integral component of membrane (GO:0016021);; Biological Process: defense response to fungus (GO:0050832);; Biological Process: leucine import (GO:0060356);;	--	--	--	--	Amino acid permease;; Amino acid permease	--	E	Amino acid transport and metabolism	PREDICTED: large neutral amino acids transporter small subunit 1 [Bactrocera dorsalis]
LOC105221902	39	43	27	170	191	113	2.33537	2.52206	1.68111	10.3554	11.2335	6.72164	1.03e-07	2.1092	up	--	--	--	--	--	--	--	--	Protein rolling stone GN=rost OS=Drosophila melanogaster (Fruit fly) PE=2 SV=2	198		PREDICTED: protein rolling stone-like [Bactrocera dorsalis]
LOC105233457	545	484	635	2241	2341	2623	12.9863	11.1096	15.2004	63.1174	68.4548	78.2677	1.36e-25	2.10398	up	--	--	Molecular Function: receptor binding (GO:0005102);; Biological Process: immune response (GO:0006955);; Biological Process: dorsal/ventral axis specification (GO:0009950);; Biological Process: cell development (GO:0048468);; Biological Process: regulation of cellular process (GO:0050794);; Biological Process: defense response to fungus (GO:0050832);;	--	--	--	--	--	Protein spaetzle C-106 (Precursor) GN=spz OS=Drosophila melanogaster (Fruit fly) PE=1 SV=3	118		PREDICTED: uncharacterized protein LOC105233457 [Bactrocera dorsalis]
LOC105226385	787	933	692	2683	4382	3226	6.6281	8.57271	6.33484	23.7199	36.7824	29.5946	8.35e-08	2.0837	up	[RTKL]	General function prediction only;; Signal transduction mechanisms;; Transcription;; Replication, recombination and repair	Biological Process: embryonic development via the syncytial blastoderm (GO:0001700);; Molecular Function: protein tyrosine kinase activity (GO:0004713);; Molecular Function: ATP binding (GO:0005524);; Cellular Component: cytoplasm (GO:0005737);; Biological Process: protein phosphorylation (GO:0006468);; Biological Process: actin filament organization (GO:0007015);; Cellular Component: apical part…	--	--	--	--	Protein tyrosine kinase;; Protein kinase domain;; Lipopolysaccharide kinase (Kdo/WaaP) family	LIM domain kinase 1 GN=LIMK1 OS=Drosophila melanogaster (Fruit fly) PE=1 SV=1	T	Signal transduction mechanisms	PREDICTED: uncharacterized protein LOC105226385 [Bactrocera dorsalis]
LOC105225928	349	378	392	1550	1522	1688	4.4304	5.56835	4.64376	18.3778	17.8632	20.391	1.02e-22	2.0784	up	--	--	Molecular Function: protein phosphatase 1 binding (GO:0008157);; Molecular Function: protein phosphatase type 1 regulator activity (GO:0008599);; Biological Process: behavioral response to ethanol (GO:0048149);;	K07189|5.01608e-126|dya:Dyak_GE20018|GE20018 gene product from transcript GE20018-RA; K07189 protein phosphatase 1 regulatory subunit 3A/B/C/D/E (A)	--	--	--	Putative phosphatase regulatory subunit	Glycogen-binding subunit 76A GN=Gbs-76A OS=Drosophila melanogaster (Fruit fly) PE=1 SV=1	T	Signal transduction mechanisms	PREDICTED: uncharacterized protein LOC105225928 [Bactrocera dorsalis]
LOC105233119	4	11	3	33	18	25	0.0931278	0.216462	0.0692715	0.650645	0.343067	0.507366	0.00538764	2.06753	up	--	--	--	--	--	--	--	--	--	--	--	PREDICTED: putative mediator of RNA polymerase II transcription subunit 26, partial [Bactrocera dorsalis]
LOC105221924	8	7	4	19	34	26	0.433733	0.344937	0.236913	0.948575	1.64594	1.30486	0.00507029	2.04676	up	--	--	Cellular Component: integral component of plasma membrane (GO:0005887);;	--	--	--	--	Protein of unknown function (DUF1676)	--	S	Function unknown	PREDICTED: uncharacterized protein LOC105221924 [Bactrocera dorsalis]
LOC105227562	165	96	76	394	587	416	1.01521	0.612907	0.481972	2.46997	3.67892	2.64204	5.45e-08	2.04104	up	--	--	Molecular Function: extracellular matrix structural constituent (GO:0005201);; Cellular Component: extracellular matrix (GO:0031012);;	--	--	--	--	Chitin binding Peritrophin-A domain	Endochitinase (Precursor) OS=Manduca sexta (Tobacco hawkmoth) PE=2 SV=1	R	General function prediction only	PREDICTED: flocculation protein FLO11 [Bactrocera dorsalis]
LOC105232484	9	12	2	26	43	26	0.106128	0.127351	0.0255124	0.280079	0.428091	0.276634	0.00258191	2.03725	up	--	--	Cellular Component: membrane (GO:0016020);;	--	--	--	--	FAR-17a/AIG1-like protein	Protein rolling stone GN=rost OS=Drosophila melanogaster (Fruit fly) PE=2 SV=2	600		PREDICTED: uncharacterized protein LOC105232484, partial [Bactrocera dorsalis]
LOC105225306	305	188	315	814	1258	1259	4.19653	2.13073	3.76703	11.4235	18.2387	17.9381	2.81e-08	2.0339	up	[RTKL]	General function prediction only;; Signal transduction mechanisms;; Transcription;; Replication, recombination and repair	Molecular Function: cGMP-dependent protein kinase activity (GO:0004692);; Molecular Function: ATP binding (GO:0005524);; Biological Process: protein phosphorylation (GO:0006468);;	K07376|0|mde:101889819|cGMP-dependent protein kinase, isozyme 1-like; K07376 protein kinase, cGMP-dependent [EC:2.7.11.12] (A)	--	--	--	Protein kinase domain;; Cyclic nucleotide-binding domain;; Protein tyrosine kinase	cGMP-dependent protein kinase, isozyme 1 GN=Pkg21D OS=Drosophila melanogaster (Fruit fly) PE=1 SV=2	T	Signal transduction mechanisms	PREDICTED: cGMP-dependent protein kinase 1 [Bactrocera dorsalis]
LOC105226111	79	163	129	677	386	432	1.6374	3.24508	2.7206	14.104	7.62531	8.85704	3.36e-05	1.99855	up	[P]	Inorganic ion transport and metabolism	Molecular Function: alkaline phosphatase activity (GO:0004035);; Biological Process: metabolic process (GO:0008152);; Biological Process: response to nicotine (GO:0035094);;	K01077|0|mde:101897004|membrane-bound alkaline phosphatase-like; K01077 alkaline phosphatase [EC:3.1.3.1] (A)	Folate biosynthesis (ko00790)	--	--	Alkaline phosphatase	Membrane-bound alkaline phosphatase (Precursor) GN=Alp-m OS=Bombyx mori (Silk moth) PE=1 SV=4	P	Inorganic ion transport and metabolism	PREDICTED: alkaline phosphatase [Bactrocera dorsalis]
LOC105232641	35	2	7	54	58	62	1.57498	0.119317	0.316158	2.32078	2.37468	2.62658	0.000197405	1.97151	up	--	--	--	--	--	--	--	CUB domain	--	564		PREDICTED: uncharacterized protein LOC105232641 [Bactrocera dorsalis]
LOC105232627	1047	1677	1497	4272	5706	6558	36.6286	62.8921	54.993	142.039	188.85	210.921	2.21e-09	1.9613	up	--	--	Molecular Function: acid phosphatase activity (GO:0003993);; Biological Process: phagocytosis (GO:0006909);;	--	--	--	--	Histidine phosphatase superfamily (branch 2)	Venom acid phosphatase Acph-1 (Precursor) OS=Apis mellifera (Honeybee) PE=1 SV=1	I	Lipid transport and metabolism	PREDICTED: venom acid phosphatase Acph-1-like [Bactrocera dorsalis]
LOC105226884	8	8	7	29	25	35	0.331498	0.333919	0.261927	1.05421	0.970438	1.31913	0.0049486	1.94215	up	[L]	Replication, recombination and repair	Biological Process: meiotic DNA double-strand break processing (GO:0000706);; Molecular Function: catalytic activity (GO:0003824);; Biological Process: reciprocal meiotic recombination (GO:0007131);; Biological Process: early meiotic recombination nodule assembly (GO:0042139);; Biological Process: late meiotic recombination nodule assembly (GO:0042140);; Biological Process: oogenesis (GO:0048477)…	K10878|5.81036e-84|dan:Dana_GF11715|GF11715 gene product from transcript GF11715-RA; K10878 meiotic recombination protein SPO11 (A)	--	--	--	--	Meiotic recombination protein spo-11 GN=spo-11 OS=Caenorhabditis elegans PE=3 SV=1	L	Replication, recombination and repair	PREDICTED: meiotic recombination protein SPO11 [Bactrocera cucurbitae]
LOC105226479	42	31	21	98	128	137	0.286297	0.201393	0.149548	0.654692	0.822345	0.904272	1.52e-06	1.93981	up	--	--	--	--	--	--	--	--	--	131		PREDICTED: uncharacterized protein LOC105226479 [Bactrocera dorsalis]
LOC105223013	923	772	571	2460	3162	3112	16.2577	13.1613	10.0806	42.9199	52.7394	52.9192	9.83e-19	1.93681	up	[E]	Amino acid transport and metabolism	Molecular Function: transporter activity (GO:0005215);; Biological Process: transport (GO:0006810);; Cellular Component: membrane (GO:0016020);;	K14206|0|mde:101899801|peptide transporter family 1-like; K14206 solute carrier family 15 (oligopeptide transporter), member 1 (A)	--	--	--	POT family	Peptide transporter family 1 GN=yin OS=Drosophila melanogaster (Fruit fly) PE=1 SV=2	P	Inorganic ion transport and metabolism	PREDICTED: peptide transporter family 1 isoform X1 [Bactrocera dorsalis]
LOC105226305	104	87	103	335	345	452	0.908684	0.777146	0.751736	2.43503	2.43802	3.3633	5.41e-12	1.93514	up	--	--	Biological Process: negative regulation of transcription from RNA polymerase II promoter (GO:0000122);; Molecular Function: RNA polymerase II core promoter proximal region sequence-specific DNA binding transcription factor activity involved in negative regulation of transcription (GO:0001078);; Biological Process: embryonic development via the syncytial blastoderm (GO:0001700);; Molecular Functio…	--	--	--	--	C2H2-type zinc finger;; Zinc finger, C2H2 type	Protein charlatan GN=chn OS=Drosophila melanogaster (Fruit fly) PE=2 SV=3	K	Transcription	PREDICTED: protein charlatan [Bactrocera dorsalis]
LOC105227368	1777	1250	1223	6209	5095	5061	21.1502	16.3304	14.6378	67.2989	58.6994	56.4381	1.01e-24	1.93329	up	--	--	Biological Process: regulation of alternative mRNA splicing, via spliceosome (GO:0000381);; Cellular Component: nucleus (GO:0005634);; Molecular Function: poly(C) RNA binding (GO:0017130);; Biological Process: thermosensory behavior (GO:0040040);;	K13162|0|mde:101890536|poly(rC)-binding protein 3-like; K13162 poly(rC)-binding protein 2/3/4 (A)	--	--	--	KH domain;; KH domain;; KH domain	--	A	RNA processing and modification	PREDICTED: uncharacterized protein DDB_G0288805 isoform X1 [Bactrocera dorsalis]
LOC105227726	1688	1564	1286	4506	6490	6425	15.0121	12.9658	11.2873	41.9335	58.0889	59.6407	4.86e-11	1.93149	up	--	--	--	--	--	--	--	--	--	S	Function unknown	PREDICTED: protein FAM13A isoform X1 [Bactrocera dorsalis]
LOC105232713	65	51	61	165	280	233	0.592342	0.476585	0.57017	1.57972	2.68563	2.2441	7.93e-07	1.92802	up	--	--	Cellular Component: extracellular region (GO:0005576);; Biological Process: chitin metabolic process (GO:0006030);; Molecular Function: chitin binding (GO:0008061);;	--	--	--	--	Chitin binding Peritrophin-A domain	--	R	General function prediction only	PREDICTED: titin [Bactrocera dorsalis]
LOC105226287	88	133	72	397	407	319	2.16905	3.30979	1.79429	9.96475	10.0147	7.95886	6.98e-12	1.92781	up	[GEPR]	Carbohydrate transport and metabolism;; Amino acid transport and metabolism;; Inorganic ion transport and metabolism;; General function prediction only	Molecular Function: carnitine transmembrane transporter activity (GO:0015226);; Cellular Component: integral component of membrane (GO:0016021);; Biological Process: transmembrane transport (GO:0055085);;	--	--	--	--	Sugar (and other) transporter;; Major Facilitator Superfamily	Organic cation transporter protein GN=Orct OS=Drosophila melanogaster (Fruit fly) PE=1 SV=1	R	General function prediction only	PREDICTED: organic cation transporter protein [Bactrocera dorsalis]
LOC105231610	627	403	425	2152	2036	1388	48.0167	28.9322	32.9982	168.743	152.385	105.711	4.35e-09	1.92578	up	--	--	Cellular Component: extracellular space (GO:0005615);;	--	--	--	--	Haemolymph juvenile hormone binding protein (JHBP)	Protein takeout (Precursor) GN=to OS=Drosophila melanogaster (Fruit fly) PE=2 SV=1	R	General function prediction only	PREDICTED: protein takeout [Bactrocera dorsalis]
LOC105224361	1002	378	434	2945	2295	1692	26.3698	9.7768	11.6703	79.1393	60.3961	45.1604	2.11e-05	1.92059	up	[E]	Amino acid transport and metabolism	Biological Process: protein targeting to Golgi (GO:0000042);; Cellular Component: chromatin (GO:0000785);; Molecular Function: cystathionine beta-synthase activity (GO:0004122);; Cellular Component: centrosome (GO:0005813);; Cellular Component: spindle (GO:0005819);; Biological Process: cysteine biosynthetic process from serine (GO:0006535);; Biological Process: centrosome cycle (GO:0007098);; Bi…	K01697|0|mde:101897352|cystathionine beta-synthase-like; K01697 cystathionine beta-synthase [EC:4.2.1.22] (A)	Glycine, serine and threonine metabolism (ko00260);; Cysteine and methionine metabolism (ko00270);; Biosynthesis of amino acids (ko01230)	--	--	Pyridoxal-phosphate dependent enzyme;; CBS domain	Cystathionine beta-synthase GN=cysB OS=Dictyostelium discoideum (Slime mold) PE=2 SV=2	E	Amino acid transport and metabolism	PREDICTED: cystathionine beta-synthase [Bactrocera dorsalis]
LOC105232335	9079	15128	6139	34088	34887	46548	90.3928	149.377	61.8395	342.589	347.411	467.312	2.52e-09	1.92006	up	--	--	Cellular Component: extracellular region (GO:0005576);; Biological Process: antibacterial humoral response (GO:0019731);; Molecular Function: peptidase inhibitor activity (GO:0030414);; Biological Process: multicellular organism reproduction (GO:0032504);;	K06530|0|mde:101889838|murinoglobulin-2-like; K06530 CD109 antigen (A)	--	--	--	A-macroglobulin complement component;; Alpha-2-macroglobulin family N-terminal region;; Alpha-2-macroglobulin family;; A-macroglobulin receptor;; MG2 domain;; Alpha-macro-globulin thiol-ester bond-forming region;; Prenyltransferase-like;; Prenyltransferase-like	--	R	General function prediction only	PREDICTED: murinoglobulin-1-like [Bactrocera dorsalis]
LOC105232288	1117	763	881	3714	2966	3755	9.78518	6.66298	7.7426	33.2017	26.3843	32.903	7.56e-23	1.907	up	[RTKL]	General function prediction only;; Signal transduction mechanisms;; Transcription;; Replication, recombination and repair	Molecular Function: magnesium ion binding (GO:0000287);; Molecular Function: ribosomal protein S6 kinase activity (GO:0004711);; Molecular Function: protein binding (GO:0005515);; Molecular Function: ATP binding (GO:0005524);; Cellular Component: ribosome (GO:0005840);; Biological Process: protein phosphorylation (GO:0006468);; Biological Process: intracellular signal transduction (GO:0007243);; …	K04373|0|mde:101895137|ribosomal protein S6 kinase alpha-2-like; K04373 p90 ribosomal S6 kinase [EC:2.7.11.1] (A)	mTOR signaling pathway (ko04150)	--	--	Protein kinase domain;; Protein tyrosine kinase;; Kinase-like;; Lipopolysaccharide kinase (Kdo/WaaP) family;; PhoP regulatory network protein YrbL;; Phosphotransferase enzyme family;; Protein kinase C terminal domain;; RIO1 family	Putative ribosomal protein S6 kinase alpha-1 GN=rskn-1 OS=Caenorhabditis elegans PE=3 SV=4	T	Signal transduction mechanisms	PREDICTED: ribosomal protein S6 kinase 2 beta [Bactrocera dorsalis]
LOC109579788	178	281	192	678	964	812	3.09063	4.2091	2.96247	10.3454	13.9457	12.7326	5.07e-12	1.90521	up	--	--	Cellular Component: Golgi membrane (GO:0000139);; Molecular Function: mannosyl-oligosaccharide 1,2-alpha-mannosidase activity (GO:0004571);; Biological Process: protein N-linked glycosylation (GO:0006487);; Biological Process: determination of adult lifespan (GO:0008340);; Biological Process: encapsulation of foreign target (GO:0035010);; Biological Process: response to anesthetic (GO:0072347);;	--	--	--	--	--	--	--	--	PREDICTED: mannosyl-oligosaccharide alpha-1,2-mannosidase isoform B isoform X1 [Bactrocera dorsalis]
LOC105222472	161	176	173	527	626	766	1.66051	1.81178	1.79587	5.44803	6.36192	7.93139	1.47e-11	1.90257	up	--	--	Biological Process: motor neuron axon guidance (GO:0008045);;	--	--	--	--	--	--	S	Function unknown	PREDICTED: probable serine/threonine-protein kinase DDB_G0267686 [Bactrocera dorsalis]
LOC105223658	805	743	737	2703	3229	2669	15.3296	14.2474	14.083	55.0499	65.8079	55.2411	3.41e-22	1.90172	up	[R]	General function prediction only	Molecular Function: ubiquitin-protein transferase activity (GO:0004842);; Biological Process: protein ubiquitination (GO:0016567);;	--	--	--	--	Ankyrin repeats (3 copies);; Ankyrin repeats (many copies);; Ankyrin repeat;; Ankyrin repeat;; Ankyrin repeats (many copies)	Protein fem-1 homolog CG6966 GN=CG6966 OS=Drosophila melanogaster (Fruit fly) PE=2 SV=2	R	General function prediction only	PREDICTED: protein fem-1 homolog C [Bactrocera dorsalis]
LOC105233992	1300	1321	1193	4729	4720	4684	59.4298	60.3801	53.879	219.106	215.475	211.118	3.51e-23	1.87908	up	[M]	Cell wall/membrane/envelope biogenesis	Molecular Function: UDP-glucose 4-epimerase activity (GO:0003978);; Biological Process: galactose metabolic process (GO:0006012);; Biological Process: cellular metabolic process (GO:0044237);; Molecular Function: coenzyme binding (GO:0050662);;	K01784|0|mde:101889139|probable UDP-glucose 4-epimerase-like; K01784 UDP-glucose 4-epimerase [EC:5.1.3.2] (A)	Galactose metabolism (ko00052);; Amino sugar and nucleotide sugar metabolism (ko00520)	--	--	NAD dependent epimerase/dehydratase family;; UDP-glucose 4-epimerase C-term subunit;; 3-beta hydroxysteroid dehydrogenase/isomerase family;; Polysaccharide biosynthesis protein;; RmlD substrate binding domain;; short chain dehydrogenase;; Male sterility protein;; KR domain;; NADH(P)-binding	UDP-glucose 4-epimerase {ECO:0000303|PubMed:20519568, ECO:0000303|PubMed:22654673} GN=Gale OS=Drosophila melanogaster (Fruit fly) PE=1 SV=1	M	Cell wall/membrane/envelope biogenesis	PREDICTED: UDP-glucose 4-epimerase [Bactrocera dorsalis]
LOC105233852	8	5	14	24	30	45	0.0964573	0.0654244	0.16356	0.267177	0.336882	0.513845	0.00467641	1.86515	up	--	--	Biological Process: potassium ion transport (GO:0006813);; Molecular Function: calcium-activated potassium channel activity (GO:0015269);; Cellular Component: membrane (GO:0016020);; Biological Process: neuron projection morphogenesis (GO:0048812);;	--	--	--	--	Calcium-activated BK potassium channel alpha subunit;; Ion channel	--	P	Inorganic ion transport and metabolism	PREDICTED: potassium channel subfamily T member 2-like [Bactrocera dorsalis]
LOC105228884	1188	749	637	2993	3639	2796	16.1414	10.5634	9.13251	37.2832	43.8296	35.3589	6.1e-15	1.86197	up	--	--	Molecular Function: RNA polymerase II core promoter proximal region sequence-specific DNA binding transcription factor activity involved in positive regulation of transcription (GO:0001077);; Molecular Function: DNA binding (GO:0003677);; Cellular Component: nucleus (GO:0005634);; Biological Process: anterior midgut development (GO:0007496);; Biological Process: mesoderm development (GO:0007498);…	K09263|0|dgr:Dgri_GH21641|GH21641 gene product from transcript GH21641-RA; K09263 MADS-box transcription enhancer factor 2, invertebrate (A)	--	--	--	SRF-type transcription factor (DNA-binding and dimerisation domain)	Myocyte-specific enhancer factor 2 GN=Mef2 OS=Drosophila melanogaster (Fruit fly) PE=1 SV=3	K	Transcription	PREDICTED: myocyte-specific enhancer factor 2 [Bactrocera dorsalis]
LOC105231520	1395	1286	1188	4536	5338	4220	14.3367	13.66	12.6298	45.4806	51.4434	42.8353	1.23e-22	1.8543	up	--	--	Molecular Function: G-protein alpha-subunit binding (GO:0001965);; Biological Process: heart process (GO:0003015);; Molecular Function: GTPase activator activity (GO:0005096);; Cellular Component: plasma membrane (GO:0005886);; Biological Process: response to oxidative stress (GO:0006979);; Biological Process: cytoplasmic transport, nurse cell to oocyte (GO:0007303);; Biological Process: ventral …	K16449|0|dpe:Dper_GL13729|GL13729 gene product from transcript GL13729-RA; K16449 regulator of G-protein signaling (A)	--	--	--	Regulator of G protein signaling domain;; PDZ domain (Also known as DHR or GLGF);; Raf-like Ras-binding domain	Regulator of G-protein signaling loco GN=loco OS=Drosophila melanogaster (Fruit fly) PE=1 SV=2	T	Signal transduction mechanisms	PREDICTED: regulator of G-protein signaling loco [Bactrocera dorsalis]
LOC105227119	518	406	389	1526	1516	1739	16.6345	13.1728	12.8213	50.1538	49.7698	56.762	1e-18	1.85406	up	[BQ]	Chromatin structure and dynamics;; Secondary metabolites biosynthesis, transport and catabolism	Biological Process: negative regulation of transcription from RNA polymerase II promoter (GO:0000122);; Molecular Function: transcription corepressor activity (GO:0003714);; Molecular Function: protein binding (GO:0005515);; Cellular Component: polytene chromosome interband (GO:0005705);; Biological Process: tricarboxylic acid cycle (GO:0006099);; Biological Process: chromatin silencing (GO:00063…	K06067|0|mde:101901606|histone deacetylase Rpd3-like; K06067 histone deacetylase 1/2 [EC:3.5.1.98] (A)	Notch signaling pathway (ko04330)	--	--	Histone deacetylase domain	Histone deacetylase Rpd3 GN=Rpd3 OS=Drosophila melanogaster (Fruit fly) PE=1 SV=2	B	Chromatin structure and dynamics	PREDICTED: histone deacetylase Rpd3 [Bactrocera dorsalis]
LOC105225894	33741	26001	25047	85517	108080	108021	525.564	403.918	398.561	1430.98	1800.68	1810.96	1.5e-17	1.82087	up	--	--	--	--	--	--	--	--	--	--	--	PREDICTED: uncharacterized abhydrolase domain-containing protein DDB_G0269086 [Bactrocera dorsalis]
LOC105226808	2320	1929	1978	6467	7903	7553	21.9941	18.0132	18.3954	59.6019	72.6619	71.1476	3.35e-22	1.80568	up	--	--	Molecular Function: protein kinase activity (GO:0004672);; Cellular Component: extracellular region (GO:0005576);; Cellular Component: Golgi apparatus (GO:0005794);; Biological Process: imaginal disc-derived wing morphogenesis (GO:0007476);;	--	--	--	--	Protein of unknown function (DUF1193)	--	S	Function unknown	PREDICTED: uncharacterized protein LOC105226808 [Bactrocera dorsalis]
LOC105231583	202	182	202	611	950	500	2.06931	1.74863	2.01506	6.05181	9.21659	4.87732	0.000402748	1.80346	up	[V]	Defense mechanisms	Molecular Function: ATP binding (GO:0005524);; Biological Process: ATP catabolic process (GO:0006200);; Cellular Component: integral component of membrane (GO:0016021);; Molecular Function: ATPase activity, coupled to transmembrane movement of substances (GO:0042626);; Cellular Component: ATP-binding cassette (ABC) transporter complex (GO:0043190);; Biological Process: transmembrane transport (GO…	K05673|0|mde:101895852|probable multidrug resistance-associated protein lethal(2)03659-like; K05673 ATP-binding cassette, subfamily C (CFTR/MRP), member 4 (A)	ABC transporters (ko02010)	--	--	ABC transporter transmembrane region;; ABC transporter;; RecF/RecN/SMC N terminal domain;; AAA domain;; 50S ribosome-binding GTPase;; Dynamin family;; P-loop containing region of AAA domain;; AAA ATPase domain;; Miro-like protein;; Protein of unknown function, DUF258;; AAA domain;; Type II/IV secretion system protein;; Molybdopterin guanine dinucleotide synthesis protein B;; Protein of unknown fu…	Probable multidrug resistance-associated protein lethal(2)03659 GN=l(2)03659 OS=Drosophila melanogaster (Fruit fly) PE=2 SV=3	Q	Secondary metabolites biosynthesis, transport and catabolism	PREDICTED: LOW QUALITY PROTEIN: probable multidrug resistance-associated protein lethal(2)03659 [Bactrocera dorsalis]
LOC105227481	9445	4990	5883	19007	27936	24257	535.58	257.067	337.591	1102.96	1523.71	1350.97	6.44e-09	1.79895	up	[E]	Amino acid transport and metabolism	Molecular Function: N4-(beta-N-acetylglucosaminyl)-L-asparaginase activity (GO:0003948);; Molecular Function: asparaginase activity (GO:0004067);; Cellular Component: cytoplasm (GO:0005737);; Molecular Function: peptidase activity (GO:0008233);; Biological Process: asparagine catabolic process via L-aspartate (GO:0033345);; Biological Process: salivary gland cell autophagic cell death (GO:0035071…	K13051|5.40153e-151|mde:101887892|probable isoaspartyl peptidase/L-asparaginase CG7860-like; K13051 beta-aspartyl-peptidase (threonine type) [EC:3.4.19.5] (A)	--	--	--	Asparaginase	Probable isoaspartyl peptidase/L-asparaginase CG7860 beta chain (Precursor) GN=CG7860 OS=Drosophila melanogaster (Fruit fly) PE=1 SV=1	E	Amino acid transport and metabolism	PREDICTED: probable isoaspartyl peptidase/L-asparaginase GA20639 [Bactrocera dorsalis]
LOC105233000	18	12	28	37	73	92	0.353118	0.243258	0.542829	0.685629	1.33699	1.69671	0.00920248	1.79194	up	--	--	Molecular Function: transferase activity, transferring acyl groups other than amino-acyl groups (GO:0016747);;	--	--	--	--	Acyltransferase family	Nose resistant to fluoxetine protein 6 (Precursor) GN=nrf-6 OS=Caenorhabditis elegans PE=1 SV=3	R	General function prediction only	PREDICTED: nose resistant to fluoxetine protein 6 [Bactrocera dorsalis]
LOC105226764	5515	5849	4646	14142	20487	20973	119.504	121.387	99.4951	294.625	414.774	431.898	4.09e-09	1.78721	up	[P]	Inorganic ion transport and metabolism	Molecular Function: high-affinity sulfate transmembrane transporter activity (GO:0015381);;	K14708|0|mde:101893532|sodium-independent sulfate anion transporter-like; K14708 solute carrier family 26 (sodium-independent sulfate anion transporter), member 11 (A)	--	--	--	Sulfate transporter family;; Sulfate transporter N-terminal domain with GLY motif;; STAS domain	Sulfate permease family protein 3 GN=sulp-3 OS=Caenorhabditis elegans PE=2 SV=3	P	Inorganic ion transport and metabolism	PREDICTED: sodium-independent sulfate anion transporter [Bactrocera dorsalis]
LOC105227029	1304	1229	1151	4210	4530	4062	54.8287	53.1136	48.6752	174.142	191.585	169.354	5.67e-21	1.78631	up	[I]	Lipid transport and metabolism	Molecular Function: 3-hydroxyisobutyryl-CoA hydrolase activity (GO:0003860);; Biological Process: metabolic process (GO:0008152);;	K05605|0|mde:101899408|3-hydroxyisobutyryl-CoA hydrolase, mitochondrial-like; K05605 3-hydroxyisobutyryl-CoA hydrolase [EC:3.1.2.4] (A)	Valine, leucine and isoleucine degradation (ko00280);; beta-Alanine metabolism (ko00410);; Propanoate metabolism (ko00640);; Carbon metabolism (ko01200)	--	--	2-enoyl-CoA Hydratase C-terminal region;; Enoyl-CoA hydratase/isomerase family	3-hydroxyisobutyryl-CoA hydrolase, mitochondrial (Precursor) GN=hibch OS=Dictyostelium discoideum (Slime mold) PE=3 SV=1	I	Lipid transport and metabolism	PREDICTED: 3-hydroxyisobutyryl-CoA hydrolase, mitochondrial [Bactrocera dorsalis]
LOC105223667	117	74	63	307	331	244	0.888759	0.566846	0.501114	2.4915	2.65765	1.96947	2.08e-09	1.78437	up	--	--	Molecular Function: integrin binding (GO:0005178);; Molecular Function: extracellular matrix structural constituent (GO:0005201);; Molecular Function: calcium ion binding (GO:0005509);; Cellular Component: extracellular space (GO:0005615);; Biological Process: imaginal disc-derived wing morphogenesis (GO:0007476);; Cellular Component: extracellular matrix (GO:0031012);; Biological Process: regula…	--	--	--	--	von Willebrand factor type C domain	--	S	Function unknown	PREDICTED: mucin-17 [Bactrocera dorsalis]
LOC105223293	546	455	518	1693	1768	1790	9.81684	8.33909	9.65863	31.0484	31.7898	32.9903	7.33e-18	1.77882	up	--	--	--	--	--	--	--	PH domain	--	R	General function prediction only	PREDICTED: uncharacterized protein LOC105223293 isoform X1 [Bactrocera dorsalis]
LOC105232913	158	136	135	433	507	541	5.93449	5.04455	5.18961	16.2395	18.6422	20.3846	9.06e-12	1.77761	up	[C]	Energy production and conversion	Molecular Function: glycerol kinase activity (GO:0004370);; Biological Process: carbohydrate metabolic process (GO:0005975);; Biological Process: phosphorylation (GO:0016310);;	--	--	--	--	FGGY family of carbohydrate kinases, C-terminal domain;; FGGY family of carbohydrate kinases, N-terminal domain	Glycerol kinase, glycosomal GN=GK OS=Trypanosoma brucei brucei PE=1 SV=1	G	Carbohydrate transport and metabolism	PREDICTED: putative glycerol kinase 5 [Bactrocera dorsalis]
LOC105233730	434	349	352	1284	1228	1379	27.2796	23.0851	23.1881	86.305	83.7533	92.3429	2.64e-16	1.76683	up	--	--	--	--	--	--	--	Domain of unknown function (DUF4506);; Protein of unknown function (DUF2564)	--	180		PREDICTED: uncharacterized protein LOC105233730 [Bactrocera dorsalis]
LOC105226831	142	185	96	396	508	542	4.41513	5.72312	2.98503	12.0967	15.3464	16.5046	4.09e-11	1.76452	up	--	--	Biological Process: axonogenesis (GO:0007409);; Cellular Component: extrinsic component of plasma membrane (GO:0019897);; Biological Process: gliogenesis (GO:0042063);;	--	--	--	--	Immunoglobulin I-set domain;; Immunoglobulin V-set domain;; Immunoglobulin domain;; Immunoglobulin domain;; Immunoglobulin domain;; Fibronectin type III domain	Lachesin (Precursor) GN=LAC OS=Schistocerca americana (American grasshopper) PE=1 SV=1	T	Signal transduction mechanisms	PREDICTED: neurotrimin [Bactrocera dorsalis]
LOC105227071	548	444	471	1731	1686	1582	14.0092	11.4252	12.0591	44.0426	42.8847	40.5895	2.3e-17	1.76154	up	--	--	Biological Process: compound eye morphogenesis (GO:0001745);; Cellular Component: nucleus (GO:0005634);; Cellular Component: mitochondrial matrix (GO:0005759);; Biological Process: phagocytosis (GO:0006909);; Biological Process: mitochondrion organization (GO:0007005);; Biological Process: meiosis I (GO:0007127);; Biological Process: female meiotic division (GO:0007143);; Biological Process: egg …	--	--	--	--	Calcipressin	Protein sarah GN=sra OS=Drosophila melanogaster (Fruit fly) PE=1 SV=1	T	Signal transduction mechanisms	PREDICTED: LOW QUALITY PROTEIN: protein sarah [Bactrocera dorsalis]
LOC109579465	171	73	107	459	314	420	9.68753	3.30821	4.53636	20.1793	14.2101	19.4429	3.76e-08	1.75295	up	[R]	General function prediction only	Molecular Function: neurotransmitter:sodium symporter activity (GO:0005328);; Biological Process: neurotransmitter transport (GO:0006836);; Biological Process: response to lithium ion (GO:0010226);; Cellular Component: integral component of membrane (GO:0016021);; Molecular Function: potassium:amino acid symporter activity (GO:0017032);;	K05038|1.10024e-45|mde:101901595|sodium-dependent nutrient amino acid transporter 1-like; K05038 solute carrier family 6 (neurotransmitter transporter, amino acid) member 5/7/9/14 (A)	--	--	--	Sodium:neurotransmitter symporter family	Sodium-dependent nutrient amino acid transporter 1 {ECO:0000250|UniProtKB:Q9W4C5} OS=Drosophila yakuba (Fruit fly) PE=3 SV=1	P	Inorganic ion transport and metabolism	PREDICTED: sodium-dependent nutrient amino acid transporter 1-like [Bactrocera dorsalis]
LOC105223657	491	412	372	1432	1600	1298	9.71585	7.91215	7.25373	27.3711	30.3217	24.7407	1.42e-16	1.75293	up	--	--	Biological Process: embryonic epithelial tube formation (GO:0001838);; Biological Process: cuticle chitin biosynthetic process (GO:0006035);; Biological Process: terminal region determination (GO:0007362);; Biological Process: torso signaling pathway (GO:0008293);; Biological Process: chitin-based embryonic cuticle biosynthetic process (GO:0008362);; Biological Process: regulation of tube diamete…	--	--	--	--	Electron transfer DM13;; DOMON domain	Protein Skeletor, isoforms B/C (Precursor) GN=Skeletor OS=Drosophila melanogaster (Fruit fly) PE=1 SV=2	D	Cell cycle control, cell division, chromosome partitioning	PREDICTED: protein Skeletor, isoforms B/C [Bactrocera dorsalis]
LOC105223919	2172	2671	2570	8018	8459	8683	101.166	135.684	121.11	361.728	392.85	398.629	4.11e-21	1.75282	up	--	--	Cellular Component: integral component of membrane (GO:0016021);;	--	--	--	--	FAR-17a/AIG1-like protein	--	W	Extracellular structures	PREDICTED: androgen-induced gene 1 protein [Bactrocera dorsalis]
LOC109579957	1095	1242	1303	4099	2392	5773	16.175	17.9367	20.4181	50.6477	35.5739	73.3839	0.00607784	1.74281	up	--	--	Biological Process: mitotic cell cycle (GO:0000278);; Molecular Function: non-membrane spanning protein tyrosine phosphatase activity (GO:0004726);; Molecular Function: receptor signaling protein tyrosine phosphatase activity (GO:0004728);; Molecular Function: protein binding (GO:0005515);; Cellular Component: cytoplasm (GO:0005737);; Biological Process: protein dephosphorylation (GO:0006470);; B…	--	--	--	--	SH2 domain	Tyrosine-protein phosphatase corkscrew GN=csw OS=Drosophila melanogaster (Fruit fly) PE=1 SV=2	T	Signal transduction mechanisms	GK25736 [Drosophila willistoni]
LOC105224133	282	244	270	910	1000	766	3.68244	3.17962	3.54425	11.9005	13.0203	10.0361	3.96e-14	1.73796	up	--	--	Biological Process: determination of adult lifespan (GO:0008340);; Molecular Function: phosphatidylinositol binding (GO:0035091);; Biological Process: termination of G-protein coupled receptor signaling pathway (GO:0038032);;	K17887|0|dmo:Dmoj_GI21545|GI21545 gene product from transcript GI21545-RA; K17887 sorting nexin-25 (A)	--	--	--	PXA domain;; Sorting nexin C terminal;; Regulator of G protein signaling domain;; PX domain	--	S	Function unknown	PREDICTED: sorting nexin-25 [Bactrocera dorsalis]
LOC105223329	142	122	121	527	323	436	5.92253	5.28727	5.09813	22.036	13.5843	18.446	2.13e-07	1.72808	up	--	--	--	--	--	--	--	Zona pellucida-like domain	--	S	Function unknown	PREDICTED: uncharacterized protein LOC105223329 isoform X1 [Bactrocera dorsalis]
LOC105228533	845	795	776	2453	2765	2821	8.06796	7.54872	7.3659	23.524	26.4566	27.2753	1.81e-18	1.72426	up	--	--	--	--	--	--	--	Phosphotyrosine interaction domain (PTB/PID)	--	S	Function unknown	PREDICTED: uncharacterized protein LOC105228533 [Bactrocera dorsalis]
LOC105224832	60	31	20	138	77	153	7.81276	4.50359	2.9763	16.8941	10.5842	20.4363	0.00200887	1.71809	up	--	--	--	--	--	--	--	--	--	--	--	PREDICTED: uncharacterized protein LOC105224832 [Bactrocera dorsalis]
LOC105231630	209	198	222	741	612	729	4.21796	4.23123	4.39856	14.4472	12.5328	14.515	1.11e-12	1.71585	up	--	--	--	--	--	--	--	Galactoside-binding lectin	--	W	Extracellular structures	PREDICTED: uncharacterized protein LOC105231630 isoform X1 [Bactrocera dorsalis]
LOC105222977	223	184	164	484	694	705	4.11947	3.37206	3.0042	8.68218	12.3378	12.6555	6.78e-09	1.71218	up	--	--	Biological Process: response to salt stress (GO:0009651);; Cellular Component: integral component of membrane (GO:0016021);; Molecular Function: transferase activity, transferring acyl groups other than amino-acyl groups (GO:0016747);; Biological Process: digestive system process (GO:0022600);; Biological Process: defecation (GO:0030421);; Biological Process: chitin-based cuticle development (GO:…	--	--	--	--	Acyltransferase family	Nose resistant to fluoxetine protein 6 (Precursor) GN=nrf-6 OS=Caenorhabditis elegans PE=1 SV=3	R	General function prediction only	PREDICTED: nose resistant to fluoxetine protein 6 [Bactrocera dorsalis]
LOC105227138	1080	278	372	1675	1864	2166	23.7298	5.98252	8.32532	38.177	40.8819	48.7909	9.17e-06	1.71061	up	--	--	--	--	--	--	--	--	20-hydroxyecdysone protein (Precursor) GN=ImpE2 OS=Drosophila melanogaster (Fruit fly) PE=1 SV=1	105		PREDICTED: 20-hydroxyecdysone protein [Bactrocera dorsalis]
LOC105223964	1385	1575	1525	4688	5372	4693	14.6213	18.2011	15.7359	50.6959	61.687	51.9952	1.32e-19	1.70741	up	[R]	General function prediction only	Molecular Function: nucleotide binding (GO:0000166);; Molecular Function: mRNA binding (GO:0003729);; Biological Process: gravitaxis (GO:0042332);;	--	--	--	--	RNA recognition motif. (a.k.a. RRM, RBD, or RNP domain);; RNA recognition motif (a.k.a. RRM, RBD, or RNP domain)	Protein alan shepard OS=Drosophila mojavensis (Fruit fly) PE=3 SV=1	R	General function prediction only	PREDICTED: protein alan shepard isoform X5 [Bactrocera cucurbitae]
LOC105225849	495	424	530	1556	1572	1636	21.1505	18.5825	22.5937	66.2433	68.8297	70.1245	3.09e-16	1.70638	up	--	--	Molecular Function: magnesium ion binding (GO:0000287);; Molecular Function: phosphoserine phosphatase activity (GO:0004647);; Cellular Component: cytoplasm (GO:0005737);; Biological Process: L-serine biosynthetic process (GO:0006564);; Biological Process: axon guidance (GO:0007411);; Biological Process: peripheral nervous system development (GO:0007422);; Biological Process: dephosphorylation (G…	K01079|1.25875e-112|dmo:Dmoj_GI12074|GI12074 gene product from transcript GI12074-RA; K01079 phosphoserine phosphatase [EC:3.1.3.3] (A)	Glycine, serine and threonine metabolism (ko00260);; Carbon metabolism (ko01200);; Biosynthesis of amino acids (ko01230)	--	--	haloacid dehalogenase-like hydrolase;; haloacid dehalogenase-like hydrolase	Phosphoserine phosphatase GN=aay OS=Drosophila melanogaster (Fruit fly) PE=2 SV=1	E	Amino acid transport and metabolism	PREDICTED: phosphoserine phosphatase [Bactrocera dorsalis]
LOC105230089	1017	1278	677	2014	4336	3358	15.1699	18.2988	9.97381	28.7945	60.3756	47.5907	0.00232536	1.69966	up	--	--	Cellular Component: integral component of membrane (GO:0016021);; Biological Process: intracellular signal transduction (GO:0035556);; Biological Process: transmembrane transport (GO:0055085);;	--	--	--	--	Membrane transport protein;; Domain found in Dishevelled, Egl-10, and Pleckstrin (DEP)	--	T	Signal transduction mechanisms	PREDICTED: integral membrane protein GPR155 isoform X1 [Bactrocera dorsalis]
LOC105225703	686	405	411	1523	1588	1790	9.26707	5.38935	5.60013	20.9116	21.282	24.6594	3.56e-16	1.69569	up	--	--	--	--	--	--	--	CD20-like family	--	173		PREDICTED: mucin-5AC isoform X1 [Bactrocera dorsalis]
LOC105229918	334	254	316	1081	955	915	11.5419	10.2312	11.9501	37.6337	32.5585	30.7679	5.41e-14	1.69515	up	[GEPR]	Carbohydrate transport and metabolism;; Amino acid transport and metabolism;; Inorganic ion transport and metabolism;; General function prediction only	Molecular Function: secondary active organic cation transmembrane transporter activity (GO:0008513);; Cellular Component: integral component of membrane (GO:0016021);; Biological Process: transmembrane transport (GO:0055085);;	--	--	--	--	Sugar (and other) transporter;; Major Facilitator Superfamily;; Protein of unknown function (DUF791)	Organic cation transporter protein GN=Orct OS=Drosophila melanogaster (Fruit fly) PE=1 SV=1	R	General function prediction only	PREDICTED: solute carrier family 22 member 3-like [Bactrocera dorsalis]
LOC105233524	51	64	43	144	224	142	1.80251	2.35283	1.54451	5.07746	7.94378	5.00266	4.02e-05	1.68072	up	--	--	Cellular Component: plasma membrane (GO:0005886);; Biological Process: ion transport (GO:0006811);; Biological Process: phagocytosis (GO:0006909);; Cellular Component: integral component of membrane (GO:0016021);; Molecular Function: extracellular-glycine-gated ion channel activity (GO:0016933);; Cellular Component: cell junction (GO:0030054);; Cellular Component: postsynaptic membrane (GO:004521…	--	--	--	--	Neurotransmitter-gated ion-channel transmembrane region;; Neurotransmitter-gated ion-channel ligand binding domain	Gamma-aminobutyric acid receptor subunit beta (Precursor) GN=gab-1 OS=Caenorhabditis elegans PE=2 SV=3	T	Signal transduction mechanisms	PREDICTED: glycine receptor subunit alpha-4 [Bactrocera dorsalis]
LOC109579393	109	50	27	216	198	186	2.07678	0.981476	0.609732	4.30118	3.96553	3.77196	4.94e-07	1.67799	up	--	--	Molecular Function: integrin binding (GO:0005178);; Molecular Function: extracellular matrix structural constituent (GO:0005201);; Molecular Function: calcium ion binding (GO:0005509);; Cellular Component: extracellular space (GO:0005615);; Biological Process: imaginal disc-derived wing morphogenesis (GO:0007476);; Cellular Component: extracellular matrix (GO:0031012);; Biological Process: regula…	--	--	--	--	von Willebrand factor type C domain	--	S	Function unknown	PREDICTED: mucin-17 [Bactrocera dorsalis]
LOC105224544	1565	1285	1589	4594	4901	4724	10.5807	9.16019	10.422	29.1859	33.2048	30.9618	9.17e-19	1.66873	up	--	--	Molecular Function: inositol hexakisphosphate kinase activity (GO:0000828);; Cellular Component: cytoplasm (GO:0005737);; Biological Process: protein phosphorylation (GO:0006468);; Molecular Function: inositol-1,4,5-trisphosphate 3-kinase activity (GO:0008440);; Biological Process: phosphatidylinositol metabolic process (GO:0046488);;	--	--	--	--	Inositol polyphosphate kinase	--	T	Signal transduction mechanisms	PREDICTED: uncharacterized protein LOC105224544 [Bactrocera dorsalis]
LOC105224276	1848	1614	1746	5689	6135	4837	20.869	17.6895	19.3592	63.9342	68.765	54.6325	5.87e-19	1.66643	up	--	--	Molecular Function: phosphatidylserine binding (GO:0001786);; Molecular Function: phosphatidylinositol-4,5-bisphosphate binding (GO:0005546);; Molecular Function: phosphatidylinositol-3,4,5-trisphosphate binding (GO:0005547);; Cellular Component: actin filament (GO:0005884);; Biological Process: cell migration (GO:0016477);; Biological Process: chaeta development (GO:0022416);; Cellular Component…	--	--	--	--	Cofilin/tropomyosin-type actin-binding protein;; Variant SH3 domain;; SH3 domain;; Variant SH3 domain	Drebrin-like protein GN=Abp1 OS=Drosophila melanogaster (Fruit fly) PE=1 SV=1	Z	Cytoskeleton	PREDICTED: drebrin-like protein [Bactrocera dorsalis]
LOC105229395	46	50	74	184	166	188	1.01061	1.09171	1.60392	4.07552	3.57605	4.07783	1.79e-06	1.65117	up	--	--	Cellular Component: early endosome (GO:0005769);;	--	--	--	--	Ankyrin repeats (3 copies);; Ankyrin repeats (many copies);; Ankyrin repeat;; Ankyrin repeats (many copies);; SAM domain (Sterile alpha motif);; Ankyrin repeat;; SAM domain (Sterile alpha motif)	Transient receptor potential cation channel subfamily A member 1 homolog GN=trpa-1 OS=Caenorhabditis elegans PE=2 SV=5	R	General function prediction only	PREDICTED: Usher syndrome type-1G protein homolog [Bactrocera dorsalis]
LOC105227351	2192	2211	2156	5702	7354	7672	10.5178	9.96207	10.2412	27.0434	33.3101	35.9844	3.28e-14	1.65054	up	[RTKL]	General function prediction only;; Signal transduction mechanisms;; Transcription;; Replication, recombination and repair	Molecular Function: magnesium ion binding (GO:0000287);; Molecular Function: protein serine/threonine kinase activity (GO:0004674);; Molecular Function: ATP binding (GO:0005524);; Biological Process: protein phosphorylation (GO:0006468);; Biological Process: border follicle cell migration (GO:0007298);; Biological Process: positive regulation of cell size (GO:0045793);;	K08789|0|dmo:Dmoj_GI13121|GI13121 gene product from transcript GI13121-RA; K08789 microtubule-associated serine/threonine kinase [EC:2.7.11.1] (A)	--	--	--	Domain of unknown function (DUF1908);; Protein kinase domain;; Protein tyrosine kinase;; PDZ domain (Also known as DHR or GLGF)	Probable serine/threonine-protein kinase DDB_G0272282 GN=DDB_G0272282 OS=Dictyostelium discoideum (Slime mold) PE=3 SV=1	T	Signal transduction mechanisms	PREDICTED: uncharacterized protein LOC105227351 [Bactrocera dorsalis]
LOC105227264	77	61	62	164	230	238	6.49768	2.81857	4.01861	9.47274	15.6513	16.2736	4.85e-07	1.65051	up	--	--	--	--	--	--	--	Sugar (and other) transporter	--	R	General function prediction only	PREDICTED: uncharacterized protein LOC105227264 [Bactrocera dorsalis]
LOC105226683	951	1395	962	3487	3389	3557	8.13484	12.5916	8.80896	31.2451	30.4002	32.2481	1.03e-17	1.64706	up	--	--	Molecular Function: polypeptide N-acetylgalactosaminyltransferase activity (GO:0004653);; Cellular Component: Golgi apparatus (GO:0005794);; Biological Process: protein O-linked glycosylation (GO:0006493);; Cellular Component: integral component of membrane (GO:0016021);; Biological Process: multicellular organism reproduction (GO:0032504);;	K00710|0|mde:101892488|putative polypeptide N-acetylgalactosaminyltransferase 9-like; K00710 polypeptide N-acetylgalactosaminyltransferase [EC:2.4.1.41] (A)	Mucin type O-Glycan biosynthesis (ko00512)	--	--	Glycosyl transferase family 2;; Ricin-type beta-trefoil lectin domain;; N-terminal domain of galactosyltransferase;; Glycosyltransferase like family 2	Putative polypeptide N-acetylgalactosaminyltransferase 9 GN=pgant9 OS=Drosophila melanogaster (Fruit fly) PE=2 SV=2	O	Posttranslational modification, protein turnover, chaperones	PREDICTED: putative polypeptide N-acetylgalactosaminyltransferase 9 isoform X1 [Bactrocera dorsalis]
LOC105225857	4761	3444	3508	10816	13795	12232	20.2487	15.1934	15.6129	44.2456	57.0682	50.4483	3.17e-18	1.64295	up	--	--	Molecular Function: actin binding (GO:0003779);; Cellular Component: plasma membrane (GO:0005886);; Biological Process: axon guidance (GO:0007411);; Biological Process: neuron remodeling (GO:0016322);; Biological Process: sulfur oxidation (GO:0019417);; Biological Process: actin filament depolymerization (GO:0030042);; Cellular Component: terminal bouton (GO:0043195);; Molecular Function: NADPH:s…	--	--	--	--	Protein of unknown function (DUF3585);; LIM domain;; Calponin homology (CH) domain;; FAD binding domain;; REV protein (anti-repression trans-activator protein)	Protein-methionine sulfoxide oxidase Mical GN=Mical OS=Drosophila melanogaster (Fruit fly) PE=1 SV=1	Z	Cytoskeleton	PREDICTED: protein-methionine sulfoxide oxidase Mical isoform X1 [Bactrocera dorsalis]
LOC105224713	439	572	479	1653	1409	1623	19.4225	24.9067	21.2093	74.7283	63.2066	73.4151	3.96e-15	1.6422	up	--	--	Molecular Function: glutamate-cysteine ligase activity (GO:0004357);; Molecular Function: protein binding (GO:0005515);; Cellular Component: nuclear pore (GO:0005643);; Cellular Component: cell cortex (GO:0005938);; Biological Process: glutathione biosynthetic process (GO:0006750);; Biological Process: cellular response to DNA damage stimulus (GO:0006974);; Biological Process: pole cell fate dete…	K10485|5.58979e-163|dvi:Dvir_GJ19779|GJ19779 gene product from transcript GJ19779-RA; K10485 BTB/POZ domain-containing protein 13 (germ cell-less protein-like 1) (A)	--	--	--	BTB/POZ domain	Protein germ cell-less GN=gcl OS=Drosophila melanogaster (Fruit fly) PE=2 SV=1	R	General function prediction only	PREDICTED: protein germ cell-less, partial [Bactrocera dorsalis]
LOC105233293	138	195	91	605	347	379	8.60284	12.1383	5.67155	37.4773	21.6813	23.2232	0.000615357	1.63832	up	--	--	--	--	--	--	--	Fibrinogen beta and gamma chains, C-terminal globular domain	Fibrinogen-like protein A (Precursor) OS=Parastichopus parvimensis (Warty sea cucumber) PE=2 SV=1	R	General function prediction only	PREDICTED: fibrinogen C domain-containing protein 1-like [Bactrocera dorsalis]
LOC105228805	1594	1069	1348	3519	4461	4566	64.9214	44.8712	55.3442	144.861	185.459	188.589	2.41e-14	1.63513	up	[R]	General function prediction only	Biological Process: metabolic process (GO:0008152);; Molecular Function: phosphoglycolate phosphatase activity (GO:0008967);;	K01097|3.43141e-122|dme:Dmel_CG15771|CG15771 gene product from transcript CG15771-RD (EC:3.-.-.-); K01097 N-acylneuraminate-9-phosphatase [EC:3.1.3.29] (A)	Amino sugar and nucleotide sugar metabolism (ko00520)	--	--	Haloacid dehalogenase-like hydrolase;; HAD-hyrolase-like;; haloacid dehalogenase-like hydrolase	--	G	Carbohydrate transport and metabolism	PREDICTED: N-acylneuraminate-9-phosphatase [Bactrocera dorsalis]
LOC105233534	1205	772	1060	3221	3074	3209	19.1277	11.8827	16.8715	51.3074	48.6405	50.9188	2.77e-17	1.63468	up	--	--	Biological Process: activation of innate immune response (GO:0002218);; Molecular Function: metalloendopeptidase activity (GO:0004222);; Molecular Function: calcium ion binding (GO:0005509);; Cellular Component: plasma membrane (GO:0005886);; Biological Process: proteolysis (GO:0006508);; Biological Process: tracheal outgrowth, open tracheal system (GO:0007426);; Biological Process: imaginal disc…	--	--	--	--	Matrixin;; Hemopexin;; Putative peptidoglycan binding domain	15 kDa peptide (Precursor) OS=Hemicentrotus pulcherrimus (Sea urchin) PE=1 SV=1	W	Extracellular structures	PREDICTED: stromelysin-3 [Bactrocera dorsalis]
LOC105229764	1300	1163	1003	3427	3814	3586	33.4544	30.3972	25.9717	89.0118	99.3587	91.7862	1.54e-17	1.63287	up	[R]	General function prediction only	--	K11805|0|dpe:Dper_GL13429|GL13429 gene product from transcript GL13429-RA; K11805 WD repeat-containing protein 68 (A)	--	--	--	WD domain, G-beta repeat	DDB1- and CUL4-associated factor 7 homolog GN=wdr68 OS=Dictyostelium discoideum (Slime mold) PE=3 SV=2	R	General function prediction only	PREDICTED: DDB1- and CUL4-associated factor 7 [Bactrocera dorsalis]
LOC109579602	1649	1273	1437	4690	4538	4392	43.0828	33.3201	36.303	115.667	116.443	110.513	5.59e-18	1.63249	up	--	--	--	--	--	--	--	--	--	S	Function unknown	PREDICTED: transmembrane protein 134 [Bactrocera cucurbitae]
LOC105230497	70258	43702	48830	179045	157125	171992	2443.42	1470.6	1668.39	5989.23	5032.35	5771.97	1.11e-12	1.63095	up	--	--	--	--	--	--	--	--	--	133		PREDICTED: uncharacterized protein LOC105230497 [Bactrocera dorsalis]
LOC105232405	1528	892	1249	3635	4214	3595	16.8934	9.65914	13.598	38.681	44.502	38.4482	1.3e-17	1.63	up	[RTKL]	General function prediction only;; Signal transduction mechanisms;; Transcription;; Replication, recombination and repair	Molecular Function: protein serine/threonine kinase activity (GO:0004674);; Molecular Function: protein tyrosine kinase activity (GO:0004713);; Molecular Function: ATP binding (GO:0005524);; Cellular Component: cytosol (GO:0005829);; Biological Process: protein phosphorylation (GO:0006468);; Biological Process: olfactory behavior (GO:0042048);;	K18669|0|dgr:Dgri_GH10596|GH10596 gene product from transcript GH10596-RA; K18669 dual specificity tyrosine-phosphorylation-regulated kinase 2/3/4 [EC:2.7.12.1] (A)	--	--	--	Protein kinase domain;; Protein tyrosine kinase	Dual specificity tyrosine-phosphorylation-regulated kinase 2 GN=smi35A OS=Drosophila melanogaster (Fruit fly) PE=1 SV=1	T	Signal transduction mechanisms	PREDICTED: dual specificity tyrosine-phosphorylation-regulated kinase 2 [Bactrocera dorsalis]
LOC105225185	88	63	73	212	300	183	1.85287	1.33337	1.47952	4.21498	5.29612	3.80148	2.09e-05	1.62243	up	--	--	Biological Process: cell fate commitment (GO:0045165);;	--	--	--	--	Mab-21 protein	Protein mab-21-like GN=CG4766 OS=Drosophila melanogaster (Fruit fly) PE=1 SV=1	T	Signal transduction mechanisms	PREDICTED: protein mab-21-like [Bactrocera dorsalis]
LOC105223236	83	120	135	359	378	311	1.54075	2.15226	2.51434	6.5667	6.66311	5.62741	8.82e-09	1.62163	up	[O]	Posttranslational modification, protein turnover, chaperones	--	--	--	--	--	Peptidase family M13;; Peptidase family M13	Neprilysin-2 {ECO:0000312|WormBase:T05A8.4} OS=Caenorhabditis elegans PE=1 SV=2	E	Amino acid transport and metabolism	PREDICTED: membrane metallo-endopeptidase-like 1 [Bactrocera dorsalis]
LOC105224101	542	162	915	1696	1670	1645	85.4065	25.6214	154.739	295.871	280.383	275.682	2.75e-07	1.61778	up	--	--	--	--	--	--	--	PBP/GOBP family	--	89		PREDICTED: uncharacterized protein LOC105224101 [Bactrocera dorsalis]
LOC105225872	42	60	27	144	134	120	1.90839	2.71141	1.28323	6.43118	6.09172	5.38182	2.51e-05	1.61489	up	--	--	Molecular Function: sodium channel activity (GO:0005272);; Biological Process: sodium ion transport (GO:0006814);; Molecular Function: serine-type peptidase activity (GO:0008236);; Cellular Component: integral component of membrane (GO:0016021);;	K03440|1.3162e-152|dvi:Dvir_GJ24060|GJ24060 gene product from transcript GJ24060-RA; K03440 amiloride-sensitive sodium channel, other (A)	--	--	--	Amiloride-sensitive sodium channel	Pickpocket protein 11 GN=ppk11 OS=Drosophila melanogaster (Fruit fly) PE=2 SV=2	P	Inorganic ion transport and metabolism	PREDICTED: LOW QUALITY PROTEIN: pickpocket protein 11 [Bactrocera dorsalis]
LOC105233734	519	409	426	1172	1406	1589	6.39654	4.98125	5.32843	14.1558	16.7616	19.1314	3.7e-13	1.61206	up	[E]	Amino acid transport and metabolism	Molecular Function: aminopeptidase activity (GO:0004177);; Biological Process: proteolysis (GO:0006508);; Molecular Function: metallopeptidase activity (GO:0008237);; Molecular Function: zinc ion binding (GO:0008270);;	K11140|0|dpo:Dpse_GA27104|GA27104 gene product from transcript GA27104-RA; K11140 aminopeptidase N [EC:3.4.11.2] (A)	Glutathione metabolism (ko00480)	--	--	Peptidase family M1;; ERAP1-like C-terminal domain;; Peptidase MA superfamily	Aminopeptidase N (Precursor) GN=APN2 OS=Manduca sexta (Tobacco hawkmoth) PE=1 SV=2	O	Posttranslational modification, protein turnover, chaperones	PREDICTED: aminopeptidase N [Bactrocera dorsalis]
LOC105226974	640	685	938	2195	2785	1988	92.7387	103.017	154.231	364.88	429.845	311.507	6.66e-10	1.61159	up	--	--	--	--	--	--	--	--	--	--	--	PREDICTED: uncharacterized protein LOC105226974 [Bactrocera dorsalis]
LOC105228416	7790	6499	11392	23866	30129	24922	359.977	306.263	539.417	1125.17	1414.59	1167.41	2.24e-13	1.60882	up	--	--	--	--	--	--	--	--	--	203		PREDICTED: uncharacterized protein LOC105228416 [Bactrocera dorsalis]
LOC105230055	249	184	188	558	743	605	3.64109	2.88862	3.15349	5.48176	6.65867	6.04919	4.93e-11	1.60748	up	--	--	--	K16513|1.10894e-48|mde:101893229|capon-like protein-like; K16513 carboxyl-terminal PDZ ligand of neuronal nitric oxide synthase protein (A)	--	--	--	--	Capon-like protein GN=CG42673 OS=Drosophila melanogaster (Fruit fly) PE=2 SV=1	T	Signal transduction mechanisms	PREDICTED: GATA zinc finger domain-containing protein 7 [Bactrocera dorsalis]
LOC109579176	14	10	14	30	41	45	0.60337	0.417213	0.596565	1.25378	1.67311	1.88205	0.00893176	1.60048	up	--	--	Molecular Function: G-protein coupled receptor activity (GO:0004930);; Biological Process: G-protein coupled receptor signaling pathway (GO:0007186);; Cellular Component: integral component of membrane (GO:0016021);;	--	--	--	--	--	--	192		PREDICTED: uncharacterized protein LOC105233454 [Bactrocera dorsalis]
LOC105232884	58	27	38	126	142	108	3.50128	1.74157	2.33788	7.71454	8.92931	6.69006	4.19e-05	1.60032	up	--	--	Molecular Function: transporter activity (GO:0005215);; Cellular Component: intracellular (GO:0005622);; Biological Process: transport (GO:0006810);; Molecular Function: retinal binding (GO:0016918);; Biological Process: lateral inhibition (GO:0046331);;	--	--	--	--	CRAL/TRIO domain;; CRAL/TRIO, N-terminal domain	--	I	Lipid transport and metabolism	PREDICTED: clavesin-1 [Bactrocera dorsalis]
LOC105229474	458	322	293	1243	1035	988	20.5329	15.0375	12.9759	54.6563	47.4462	44.1819	5.11e-13	1.59406	up	--	--	Molecular Function: phospholipase A2 activity (GO:0004623);;	--	--	--	--	Cupin-like domain	JmjC domain-containing protein E GN=jcdE OS=Dictyostelium discoideum (Slime mold) PE=3 SV=2	I	Lipid transport and metabolism	PREDICTED: jmjC domain-containing protein 7 [Bactrocera dorsalis]
LOC105227140	1102	605	1102	2741	2876	2883	14.5269	8.19505	14.4963	35.9445	39.3791	39.3202	4.05e-16	1.58621	up	[RTKL]	General function prediction only;; Signal transduction mechanisms;; Transcription;; Replication, recombination and repair	Biological Process: embryonic development via the syncytial blastoderm (GO:0001700);; Biological Process: morphogenesis of an epithelium (GO:0002009);; Biological Process: instar larval development (GO:0002168);; Molecular Function: cyclin-dependent protein serine/threonine kinase activity (GO:0004693);; Molecular Function: ATP binding (GO:0005524);; Biological Process: protein phosphorylation (G…	K08821|0|dan:Dana_GF24214|GF24214 gene product from transcript GF24214-RA; K08821 cyclin-dependent kinase 14 [EC:2.7.11.22] (A)	--	--	--	Protein kinase domain;; Protein tyrosine kinase	Cyclin-dependent kinase 5 homolog GN=cdk5 OS=Dictyostelium discoideum (Slime mold) PE=2 SV=2	R	General function prediction only	PREDICTED: cyclin-dependent kinase 14 isoform X1 [Bactrocera dorsalis]
LOC105223071	18472	4626	6764	34541	27234	28482	867.319	225.108	331.764	1693.49	1327.27	1398.82	4.85e-05	1.58304	up	--	--	Molecular Function: carbohydrate binding (GO:0030246);;	--	--	--	--	Lectin C-type domain	--	V	Defense mechanisms	PREDICTED: uncharacterized protein LOC105223071 [Bactrocera dorsalis]
LOC105232560	4815	4841	5617	14081	14672	16881	98.3852	94.2163	115.019	272.81	291.563	326.206	4.32e-17	1.56901	up	--	--	Cellular Component: integral component of membrane (GO:0016021);;	K15377|0|dpo:Dpse_GA11255|GA11255 gene product from transcript GA11255-RB; K15377 solute carrier family 44 (choline transporter-like protein), member 2/4/5 (A)	--	--	--	Plasma-membrane choline transporter	CTL-like protein 2 GN=CG11880 OS=Drosophila melanogaster (Fruit fly) PE=3 SV=1	P	Inorganic ion transport and metabolism	PREDICTED: CTL-like protein 2 [Bactrocera dorsalis]
LOC105232159	863	731	781	2291	2338	2458	18.2163	15.7434	16.3775	47.6046	49.5877	51.4509	2.86e-15	1.56668	up	--	--	Molecular Function: nucleic acid binding (GO:0003676);; Cellular Component: endoplasmic reticulum (GO:0005783);; Biological Process: Golgi organization (GO:0007030);; Biological Process: protein secretion (GO:0009306);;	--	--	--	--	--	Ectopic P granules protein 3 OS=Caenorhabditis elegans PE=2 SV=2	S	Function unknown	PREDICTED: vacuole membrane protein 1 [Bactrocera dorsalis]
LOC105227880	1535	714	1045	3399	3609	2827	44.8559	20.4816	31.1032	98.7214	101.988	80.8884	2.69e-11	1.56616	up	[GEPR]	Carbohydrate transport and metabolism;; Amino acid transport and metabolism;; Inorganic ion transport and metabolism;; General function prediction only	Cellular Component: integral component of membrane (GO:0016021);; Biological Process: transmembrane transport (GO:0055085);;	K12307|0|mde:101889947|major facilitator superfamily domain-containing protein 8-like; K12307 MFS transporter, ceroid-lipofuscinosis neuronal protein 7 (A)	Lysosome (ko04142)	--	--	Major Facilitator Superfamily	--	R	General function prediction only	PREDICTED: major facilitator superfamily domain-containing protein 8 [Bactrocera dorsalis]
LOC105227639	3036	2517	2356	8787	7285	7531	89.5992	72.8281	70.9598	262.97	213.4	223.474	3.18e-17	1.56595	up	[Q]	Secondary metabolites biosynthesis, transport and catabolism	Cellular Component: mitochondrion (GO:0005739);; Molecular Function: electron carrier activity (GO:0009055);; Molecular Function: oxidoreductase activity (GO:0016491);; Biological Process: response to insecticide (GO:0017085);; Molecular Function: metal ion binding (GO:0046872);;	K15004|0|dse:Dsec_GM26824|GM26824 gene product from transcript GM26824-RA; K15004 cytochrome P450, family 12 [EC:1.14.-.-] (A)	--	--	--	Cytochrome P450	Probable cytochrome P450 12a4, mitochondrial (Precursor) GN=Cyp12a4 OS=Drosophila melanogaster (Fruit fly) PE=2 SV=2	Q	Secondary metabolites biosynthesis, transport and catabolism	PREDICTED: probable cytochrome P450 12a4, mitochondrial [Bactrocera dorsalis]
LOC105233109	29	28	33	55	103	110	1.89203	1.8876	2.24709	3.7836	6.919	7.33582	0.00174244	1.56593	up	--	--	Cellular Component: integral component of membrane (GO:0016021);;	K13348|5.19516e-99|mde:101890181|mpv17-like protein-like; K13348 protein Mpv17 (A)	Peroxisome (ko04146)	--	--	Mpv17 / PMP22 family	PXMP2/4 family protein 4 GN=DDB_G0290631 OS=Dictyostelium discoideum (Slime mold) PE=3 SV=1	S	Function unknown	PREDICTED: PXMP2/4 family protein 4-like [Bactrocera dorsalis]
LOC105223441	135	122	121	376	452	296	3.32785	2.88695	2.93928	9.07672	10.7103	7.05757	3.97e-08	1.56092	up	--	--	Biological Process: negative regulation of transcription from RNA polymerase II promoter (GO:0000122);; Cellular Component: SAGA complex (GO:0000124);; Cellular Component: chromatin (GO:0000785);; Molecular Function: RNA polymerase II distal enhancer sequence-specific DNA binding (GO:0000980);; Molecular Function: RNA polymerase II core promoter proximal region sequence-specific DNA binding trans…	K09267|2.56115e-137|mde:101889559|SOX domain-containing protein dichaete-like; K09267 transcription factor SOX1/3/14/21 (SOX group B) (A)	--	--	--	HMG (high mobility group) box;; HMG-box domain	SOX domain-containing protein dichaete GN=D OS=Drosophila melanogaster (Fruit fly) PE=2 SV=1	K	Transcription	PREDICTED: SOX domain-containing protein dichaete [Bactrocera dorsalis]
LOC105226219	1619	1559	1335	4645	4309	4440	49.8313	46.6141	40.8259	141.091	129.222	134.281	1.59e-16	1.55862	up	--	--	Molecular Function: oxidoreductase activity (GO:0016491);; Molecular Function: metal ion binding (GO:0046872);;	K15004|0|dvi:Dvir_GJ20292|GJ20292 gene product from transcript GJ20292-RA; K15004 cytochrome P450, family 12 [EC:1.14.-.-] (A)	--	--	--	Cytochrome P450	Cytochrome P450 12b1, mitochondrial (Precursor) GN=Cyp12b1 OS=Drosophila acanthoptera (Fruit fly) PE=2 SV=1	Q	Secondary metabolites biosynthesis, transport and catabolism	PREDICTED: cytochrome P450 12b1, mitochondrial-like [Bactrocera dorsalis]
LOC105227846	414	323	434	1174	1177	1123	5.3807	3.9683	5.39908	14.6701	14.4577	14.0381	9.54e-13	1.5577	up	--	--	Biological Process: phototransduction (GO:0007602);; Molecular Function: phosphatidate phosphatase activity (GO:0008195);; Biological Process: response to light intensity (GO:0009642);; Cellular Component: membrane (GO:0016020);; Biological Process: dephosphorylation (GO:0016311);; Biological Process: thermotaxis (GO:0043052);;	K01080|4.36499e-100|dwi:Dwil_GK17452|GK17452 gene product from transcript GK17452-RA; K01080 phosphatidate phosphatase [EC:3.1.3.4] (A)	Glycerolipid metabolism (ko00561);; Glycerophospholipid metabolism (ko00564);; Ether lipid metabolism (ko00565);; Sphingolipid metabolism (ko00600)	--	--	PAP2 superfamily	Putative phosphatidate phosphatase GN=wun OS=Drosophila melanogaster (Fruit fly) PE=1 SV=2	I	Lipid transport and metabolism	PREDICTED: putative phosphatidate phosphatase [Bactrocera dorsalis]
LOC105229475	26169	24566	21767	73647	74086	67218	724.957	694.116	621.952	2123.92	2142.14	1942	4.84e-14	1.55699	up	[OC]	Posttranslational modification, protein turnover, chaperones;; Energy production and conversion	Molecular Function: protein disulfide isomerase activity (GO:0003756);; Cellular Component: extracellular space (GO:0005615);; Cellular Component: nuclear envelope (GO:0005635);; Cellular Component: endoplasmic reticulum lumen (GO:0005788);; Cellular Component: rough endoplasmic reticulum (GO:0005791);; Cellular Component: lipid particle (GO:0005811);; Biological Process: protein folding (GO:0006…	K09580|0|mde:101900371|protein disulfide-isomerase-like; K09580 protein disulfide-isomerase A1 [EC:5.3.4.1] (A)	Protein processing in endoplasmic reticulum (ko04141)	--	--	Thioredoxin;; Thioredoxin-like domain;; Thioredoxin-like domain;; Thioredoxin-like;; Thioredoxin-like;; Calsequestrin;; AhpC/TSA family;; ERp29, N-terminal domain;; Redoxin	Protein disulfide-isomerase (Precursor) GN=Pdi OS=Drosophila melanogaster (Fruit fly) PE=2 SV=1	O	Posttranslational modification, protein turnover, chaperones	PREDICTED: protein disulfide-isomerase [Bactrocera dorsalis]
LOC105229022	20	12	18	64	32	52	0.998311	0.600877	0.831814	2.87631	1.37112	2.28621	0.00510078	1.55299	up	--	--	Molecular Function: carbohydrate binding (GO:0030246);;	--	--	--	--	Lectin C-type domain	Perlucin OS=Haliotis laevigata (Abalone) PE=1 SV=3	R	General function prediction only	PREDICTED: uncharacterized protein LOC105229022 [Bactrocera dorsalis]
LOC105227588	851	471	580	1730	2302	1592	7.71169	4.1588	5.31542	15.5092	20.7246	14.6143	6.03e-07	1.55289	up	--	--	Molecular Function: serine-type endopeptidase inhibitor activity (GO:0004867);; Cellular Component: extracellular region (GO:0005576);; Biological Process: negative regulation of peptidase activity (GO:0010466);;	--	--	--	--	Thyroglobulin type-1 repeat;; Antistasin family;; WAP-type (Whey Acidic Protein) 'four-disulfide core';; Lustrin, cysteine-rich repeated domain	Papilin (Precursor) GN=Ppn OS=Drosophila melanogaster (Fruit fly) PE=1 SV=2	W	Extracellular structures	PREDICTED: LOW QUALITY PROTEIN: uncharacterized protein LOC105227588 [Bactrocera dorsalis]
LOC105223620	2435	912	1159	4609	4912	3706	94.4857	32.6063	45.7482	179.882	177.076	139.5	1.29e-06	1.54144	up	--	--	--	--	--	--	--	--	--	72		PREDICTED: keratin, type I cytoskeletal 10 [Bactrocera dorsalis]
LOC105230165	41	15	27	77	80	86	0.21109	0.0852806	0.142965	0.393991	0.422421	0.433281	0.000793627	1.53854	up	--	--	Molecular Function: fibroblast growth factor receptor binding (GO:0005104);; Biological Process: hindgut morphogenesis (GO:0007442);; Biological Process: mesoderm development (GO:0007498);; Biological Process: heart development (GO:0007507);; Biological Process: larval visceral muscle development (GO:0007523);; Biological Process: larval somatic muscle development (GO:0007526);; Molecular Functio…	--	--	--	--	Fibroblast growth factor	--	S	Function unknown	PREDICTED: cell wall protein DAN4 isoform X2 [Bactrocera dorsalis]
LOC105231015	690	513	435	1445	1986	1343	18.0508	13.0417	10.5684	37.5665	48.4098	34.3643	1.54e-06	1.53254	up	[E]	Amino acid transport and metabolism	Biological Process: amino acid transmembrane transport (GO:0003333);; Molecular Function: amino acid transmembrane transporter activity (GO:0015171);; Cellular Component: integral component of membrane (GO:0016021);;	--	--	--	--	Amino acid permease;; Amino acid permease	--	E	Amino acid transport and metabolism	PREDICTED: Y+L amino acid transporter 2 [Bactrocera dorsalis]
LOC105228760	963	826	882	2869	2382	2517	76.6638	69.6186	70.0913	236.444	207.334	205.869	6.95e-15	1.52874	up	--	--	Molecular Function: actin binding (GO:0003779);; Cellular Component: intracellular (GO:0005622);; Biological Process: gliogenesis (GO:0042063);;	--	--	--	--	Cofilin/tropomyosin-type actin-binding protein	Cofilin-3 GN=cofD-2 OS=Dictyostelium discoideum (Slime mold) PE=3 SV=1	W	Extracellular structures	PREDICTED: glia maturation factor beta [Bactrocera dorsalis]
LOC105222273	242	240	176	643	517	748	6.99179	7.2867	5.117	18.6972	15.3497	21.9814	5.74e-09	1.52581	up	--	--	--	K18809|1.59854e-30|mde:101891253|protein toll-like; K18809 protein toll (A)	--	--	--	Leucine rich repeat;; Leucine Rich repeats (2 copies);; Leucine Rich Repeat;; Leucine rich repeat	Protein toll (Precursor) GN=Tl OS=Drosophila melanogaster (Fruit fly) PE=1 SV=1	S	Function unknown	PREDICTED: protein toll-like, partial [Bactrocera dorsalis]
LOC105229187	147	93	81	367	285	280	1.41617	0.946829	0.812648	2.87749	3.12641	2.71329	1.4e-07	1.52566	up	--	--	--	--	--	--	--	--	--	391		PREDICTED: uncharacterized protein LOC105229187 [Bactrocera dorsalis]
LOC105225127	215	133	110	386	512	429	6.57336	4.01915	3.34752	11.6175	15.3503	12.7905	8.46e-09	1.52437	up	[R]	General function prediction only	Cellular Component: kinetochore (GO:0000776);; Cellular Component: anaphase-promoting complex (GO:0005680);; Cellular Component: cytoplasm (GO:0005737);; Cellular Component: centrosome (GO:0005813);; Cellular Component: spindle (GO:0005819);; Biological Process: phagocytosis (GO:0006909);; Biological Process: regulation of exit from mitosis (GO:0007096);; Biological Process: female meiosis I (GO:…	K03363|0|mde:101892786|cell division cycle protein 20 homolog; K03363 cell division cycle 20, cofactor of APC complex (A)	Ubiquitin mediated proteolysis (ko04120)	--	--	WD domain, G-beta repeat	Anaphase-promoting complex subunit cdc20 GN=cdc20 OS=Dictyostelium discoideum (Slime mold) PE=1 SV=1	D	Cell cycle control, cell division, chromosome partitioning	PREDICTED: cell division cycle protein 20 homolog [Bactrocera dorsalis]
LOC105230945	2317	1963	1896	6299	5471	6053	16.6056	13.8871	13.4777	44.7937	38.5515	43.055	4.22e-16	1.51798	up	[KL]	Transcription;; Replication, recombination and repair	Molecular Function: nucleic acid binding (GO:0003676);;	K15192|0|mde:101893037|TATA-binding protein-associated factor 172-like; K15192 TATA-binding protein-associated factor [EC:3.6.4.-] (A)	--	--	--	Domain of unknown function (DUF3535);; SNF2 family N-terminal domain;; HEAT repeat;; Helicase conserved C-terminal domain;; HEAT repeats;; HEAT-like repeat	ATP-dependent helicase brm GN=brm OS=Drosophila melanogaster (Fruit fly) PE=1 SV=2	L	Replication, recombination and repair	PREDICTED: TATA-binding protein-associated factor 172 [Bactrocera dorsalis]
LOC105233749	52	8	42	79	110	105	1.30361	0.202755	1.06523	1.9817	2.61492	2.61254	0.000378527	1.51613	up	[K]	Transcription	Molecular Function: transcription regulatory region sequence-specific DNA binding (GO:0000976);; Molecular Function: sequence-specific DNA binding transcription factor activity (GO:0003700);; Cellular Component: nucleus (GO:0005634);; Biological Process: proximal/distal pattern formation, imaginal disc (GO:0007449);; Biological Process: imaginal disc-derived leg morphogenesis (GO:0007480);; Biolo…	K09452|1.79795e-160|mde:101893751|homeobox protein aristaless-like; K09452 homeobox protein aristaless-related (A)	--	--	--	Homeobox domain;; OAR domain	Homeobox protein aristaless GN=al OS=Drosophila melanogaster (Fruit fly) PE=1 SV=2	K	Transcription	PREDICTED: homeobox protein aristaless [Bactrocera dorsalis]
LOC105223340	109	93	72	234	259	295	3.10103	2.78486	2.00591	6.77711	7.49713	8.24926	6.53e-07	1.51423	up	[RTKL]	General function prediction only;; Signal transduction mechanisms;; Transcription;; Replication, recombination and repair	Molecular Function: protein serine/threonine kinase activity (GO:0004674);; Molecular Function: ATP binding (GO:0005524);; Cellular Component: centrosome (GO:0005813);; Biological Process: protein phosphorylation (GO:0006468);; Biological Process: mitotic centrosome separation (GO:0007100);; Biological Process: pole cell formation (GO:0007279);; Biological Process: asymmetric protein localization…	K11481|2.70997e-178|mde:101887912|aurora kinase A-like; K11481 aurora kinase A [EC:2.7.11.1] (A)	--	--	--	Protein kinase domain;; Protein tyrosine kinase;; Kinase-like	Aurora kinase {ECO:0000312|EMBL:BAJ10384.1} OS=Patiria pectinifera (Starfish) PE=1 SV=1	D	Cell cycle control, cell division, chromosome partitioning	PREDICTED: serine/threonine-protein kinase Aurora-2 [Bactrocera dorsalis]
LOC105233842	6298	4159	4465	15953	13815	13030	84.9274	54.1411	63.3859	207.037	168.91	178.148	5.51e-16	1.50829	up	--	--	Cellular Component: basement membrane (GO:0005604);;	K06826|0|dpo:Dpse_GA24376|GA24376 gene product from transcript GA24376-RA; K06826 nidogen (entactin) (A)	--	--	--	G2F domain;; EGF domain;; Low-density lipoprotein receptor repeat class B;; Nidogen-like;; Calcium-binding EGF domain;; Complement Clr-like EGF-like;; Human growth factor-like EGF	Low-density lipoprotein receptor-related protein (Precursor) GN=lrp-1 OS=Caenorhabditis elegans PE=1 SV=1	T	Signal transduction mechanisms	PREDICTED: LOW QUALITY PROTEIN: nidogen-2 [Bactrocera dorsalis]
LOC105231819	558	402	354	1489	1156	1124	12.6046	8.84338	8.44056	34.0725	23.8163	24.5099	1.01e-10	1.50819	up	[P]	Inorganic ion transport and metabolism	Biological Process: renal sodium ion transport (GO:0003096);; Cellular Component: Golgi apparatus (GO:0005794);; Cellular Component: brush border (GO:0005903);; Biological Process: protein secretion (GO:0009306);; Molecular Function: solute:proton antiporter activity (GO:0015299);; Cellular Component: integral component of membrane (GO:0016021);; Molecular Function: potassium ion antiporter activ…	--	--	--	--	Sodium/hydrogen exchanger family	--	P	Inorganic ion transport and metabolism	PREDICTED: mitochondrial sodium/hydrogen exchanger 9B2 isoform X1 [Bactrocera dorsalis]
LOC105229061	1369	1223	1343	4247	3350	3662	22.2602	20.5444	21.4155	68.7528	56.4644	61.1032	2.94e-15	1.50512	up	--	--	Cellular Component: nucleus (GO:0005634);; Cellular Component: cytoplasm (GO:0005737);; Molecular Function: diphosphoinositol-polyphosphate diphosphatase activity (GO:0008486);; Biological Process: nucleotide metabolic process (GO:0009117);; Biological Process: inositol phosphate metabolic process (GO:0043647);;	K07766|9.76227e-89|mde:101898577|diphosphoinositol polyphosphate phosphohydrolase 2-like; K07766 diphosphoinositol-polyphosphate diphosphatase [EC:3.6.1.52] (A)	--	--	--	NUDIX domain	--	L	Replication, recombination and repair	PREDICTED: diphosphoinositol polyphosphate phosphohydrolase 2 [Bactrocera dorsalis]
LOC105226940	27	23	27	76	73	71	1.11877	0.978491	1.12686	3.19334	3.11697	3.02691	0.00157095	1.50344	up	--	--	--	--	--	--	--	Alcohol dehydrogenase transcription factor Myb/SANT-like;; Myb/SANT-like DNA-binding domain	--	S	Function unknown	PREDICTED: uncharacterized protein LOC105226940 [Bactrocera dorsalis]
LOC105222456	64	37	22	108	118	124	6.7349	3.76694	3.08406	9.8316	12.349	13.6229	0.000176988	1.49833	up	--	--	--	--	--	--	--	--	--	52		PREDICTED: putative uncharacterized protein DDB_G0277255 [Bactrocera dorsalis]
LOC105223572	2285	1324	1616	4724	4115	5977	28.009	14.2677	19.5471	54.8601	47.9055	71.6094	5.9e-07	1.49321	up	--	--	--	--	--	--	--	--	--	997		PREDICTED: uncharacterized protein LOC105223572 [Bactrocera dorsalis]
LOC105231407	133	79	44	220	265	239	0.874466	0.537125	0.317214	1.46281	1.98462	1.74381	1.8e-06	1.48942	up	--	--	Molecular Function: L-lactate dehydrogenase activity (GO:0004459);; Cellular Component: cytoplasm (GO:0005737);; Biological Process: glycolytic process (GO:0006096);; Biological Process: cellular carbohydrate metabolic process (GO:0044262);; Biological Process: oxidation-reduction process (GO:0055114);;	--	--	--	--	--	--	200		PREDICTED: uncharacterized protein LOC105213679 isoform X1 [Bactrocera cucurbitae]
LOC105224907	1086	1010	1017	3202	3066	2533	22.1437	20.1604	20.5961	63.7816	60.2973	49.8453	1.78e-14	1.48785	up	--	--	Biological Process: negative regulation of transcription from RNA polymerase II promoter (GO:0000122);; Molecular Function: RNA polymerase II regulatory region sequence-specific DNA binding (GO:0000977);; Molecular Function: RNA polymerase II transcription corepressor activity (GO:0001106);; Molecular Function: sequence-specific DNA binding transcription factor activity (GO:0003700);; Cellular Co…	K17455|0|dpe:Dper_GL15138|GL15138 gene product from transcript GL15138-RA; K17455 fascin 1/2 (A)	--	--	--	Fascin domain;; FRG1-like family;; Fibroblast growth factor	Protein singed GN=sn OS=Drosophila melanogaster (Fruit fly) PE=3 SV=1	Z	Cytoskeleton	PREDICTED: protein singed [Bactrocera cucurbitae]
LOC105227826	70	69	54	169	225	150	3.27837	3.18082	2.57965	8.33256	10.7191	7.27754	1.42e-05	1.48441	up	--	--	--	--	--	--	--	Alcohol dehydrogenase transcription factor Myb/SANT-like	--	S	Function unknown	PREDICTED: uncharacterized protein LOC105227826 [Bactrocera dorsalis]
LOC105222026	64	48	82	188	147	210	1.87204	1.43181	2.40825	5.44836	4.26265	6.09617	1.49e-05	1.47922	up	--	--	Biological Process: mitotic sister chromatid segregation (GO:0000070);; Biological Process: morphogenesis of an epithelial sheet (GO:0002011);; Molecular Function: protein serine/threonine kinase activity (GO:0004674);; Cellular Component: cytoplasm (GO:0005737);; Biological Process: protein phosphorylation (GO:0006468);; Biological Process: apoptotic process (GO:0006917);; Biological Process: sp…	--	--	--	--	Misato Segment II tubulin-like domain;; Tubulin domain;; Tubulin/FtsZ family, GTPase domain	Protein misato GN=mst OS=Drosophila melanogaster (Fruit fly) PE=2 SV=1	Z	Cytoskeleton	PREDICTED: LOW QUALITY PROTEIN: protein misato [Bactrocera dorsalis]
LOC105228315	49	28	18	85	95	86	2.88235	1.76275	1.04974	4.93657	5.67655	5.0049	0.000863622	1.47463	up	--	--	Molecular Function: sequence-specific DNA binding transcription factor activity (GO:0003700);; Cellular Component: nucleus (GO:0005634);; Biological Process: regulation of transcription, DNA-templated (GO:0006355);; Molecular Function: sequence-specific DNA binding (GO:0043565);;	--	--	--	--	--	--	K	Transcription	PREDICTED: homeobox protein Nkx-2.1-like [Bactrocera dorsalis]
LOC105231491	445	408	410	1018	1158	1347	22.6106	20.5545	20.6213	51.3842	57.7445	67.4825	1.35e-11	1.47025	up	--	--	Biological Process: cytokinesis (GO:0000910);; Cellular Component: cytoskeleton (GO:0005856);; Biological Process: phagocytosis (GO:0006909);; Biological Process: regulation of establishment of planar polarity (GO:0090175);;	--	--	--	--	ELMO/CED-12 family	ELMO domain-containing protein B GN=elmoB OS=Dictyostelium discoideum (Slime mold) PE=3 SV=1	S	Function unknown	PREDICTED: ELMO domain-containing protein 2 [Bactrocera dorsalis]
LOC105227084	39	34	21	73	102	87	0.292628	0.252048	0.159275	0.553208	0.723831	0.6416	0.000969567	1.46915	up	--	--	Molecular Function: serine-type endopeptidase activity (GO:0004252);; Cellular Component: plasma membrane (GO:0005886);; Biological Process: proteolysis (GO:0006508);; Biological Process: morphogenesis of larval imaginal disc epithelium (GO:0016335);; Biological Process: actin filament bundle assembly (GO:0051017);;	--	--	--	--	Trypsin	Serine proteinase stubble catalytic chain GN=Sb OS=Drosophila melanogaster (Fruit fly) PE=2 SV=2	E	Amino acid transport and metabolism	PREDICTED: serine proteinase stubble isoform X1 [Bactrocera dorsalis]
LOC105231613	484	320	603	1392	1334	1189	8.66883	5.8203	10.6224	24.532	24.0203	21.0561	6.9e-12	1.46452	up	[RTKL]	General function prediction only;; Signal transduction mechanisms;; Transcription;; Replication, recombination and repair	Molecular Function: protein serine/threonine kinase activity (GO:0004674);; Molecular Function: ATP binding (GO:0005524);; Biological Process: protein phosphorylation (GO:0006468);;	K07209|2.21978e-145|mde:101888056|inhibitor of nuclear factor kappa-B kinase subunit beta-like; K07209 inhibitor of nuclear factor kappa-B kinase subunit beta [EC:2.7.11.10] (A)	FoxO signaling pathway (ko04068);; mTOR signaling pathway (ko04150)	--	--	Protein kinase domain;; Protein tyrosine kinase	Inhibitor of nuclear factor kappa-B kinase subunit beta GN=ird5 OS=Drosophila melanogaster (Fruit fly) PE=1 SV=2	T	Signal transduction mechanisms	PREDICTED: inhibitor of nuclear factor kappa-B kinase subunit beta [Bactrocera dorsalis]
LOC105231032	1308	1072	804	2301	3070	3432	233.677	201.728	158.671	454.38	587.138	656.397	9.73e-07	1.458	up	--	--	Biological Process: response to chemical (GO:0042221);;	--	--	--	--	PBP/GOBP family	General odorant-binding protein 99a (Precursor) GN=Obp99a OS=Drosophila melanogaster (Fruit fly) PE=1 SV=2	R	General function prediction only	PREDICTED: general odorant-binding protein 99a-like [Bactrocera dorsalis]
LOC105223991	211	192	164	474	450	643	2.54386	2.31204	1.97048	5.60297	5.34601	7.55913	3.3e-07	1.45698	up	[RTKL]	General function prediction only;; Signal transduction mechanisms;; Transcription;; Replication, recombination and repair	Molecular Function: nucleotide binding (GO:0000166);; Biological Process: activation of MAPK activity (GO:0000187);; Molecular Function: transmembrane receptor protein tyrosine kinase activity (GO:0004714);; Cellular Component: plasma membrane (GO:0005886);; Biological Process: transmembrane receptor protein tyrosine kinase signaling pathway (GO:0007169);; Biological Process: border follicle cell…	--	--	--	--	Protein tyrosine kinase;; Immunoglobulin I-set domain;; Protein kinase domain;; Immunoglobulin domain;; Immunoglobulin V-set domain;; Immunoglobulin domain;; Immunoglobulin domain;; Alphaherpesvirus glycoprotein E;; CD47 immunoglobulin-like domain	Fibroblast growth factor receptor homolog 2 (Precursor) GN=btl OS=Drosophila melanogaster (Fruit fly) PE=2 SV=3	T	Signal transduction mechanisms	PREDICTED: fibroblast growth factor receptor homolog 1 [Bactrocera dorsalis]
LOC105232352	1643	1453	1330	4023	4793	3396	11.9887	10.7558	10.0106	27.1262	31.9356	23.9667	2.87e-10	1.45318	up	--	--	--	--	--	--	--	--	--	--	--	PREDICTED: uncharacterized protein LOC105232352 [Bactrocera dorsalis]
LOC105229940	40	10	27	51	72	89	3.74653	0.896096	2.5672	4.6311	6.48539	8.04005	0.0041006	1.45121	up	--	--	--	--	--	--	--	--	--	54		PREDICTED: uncharacterized protein LOC105229940 [Bactrocera dorsalis]
Bactrocera_dorsalis_newGene_1872	109	25	83	197	188	213	51.277	17.5607	43.9174	97.224	93.7498	93.1365	1.16e-05	1.45064	up	--	--	--	K10656|3.88051e-07|dmo:Dmoj_GI13084|GI13084 gene product from transcript GI13084-RA; K10656 E3 ubiquitin-protein ligase MARCH1/8 [EC:6.3.2.19] (A)	--	--	--	--	--	A	RNA processing and modification	PREDICTED: uncharacterized protein LOC105220855 isoform X1 [Bactrocera cucurbitae]
LOC105230348	831	1112	986	2445	2568	3027	26.6835	36.5834	31.7621	79.5438	84.9346	99.2663	1.45e-13	1.44718	up	--	--	--	--	--	--	--	A-kinase anchor protein 2 C-terminus	--	189		PREDICTED: uncharacterized protein LOC105230348 isoform X1 [Bactrocera dorsalis]
LOC105225911	11	46	70	102	130	116	0.405794	1.64275	2.43306	3.5649	4.78831	4.12204	0.000308224	1.44443	up	--	--	--	--	--	--	--	Tudor domain	Putative ATP-dependent RNA helicase SoYb GN=SoYb OS=Drosophila melanogaster (Fruit fly) PE=2 SV=3	A	RNA processing and modification	PREDICTED: uncharacterized protein LOC105225911 [Bactrocera dorsalis]
LOC105231550	647	539	514	1639	1457	1556	36.12	30.6568	29.1676	92.7214	82.871	87.6054	4.41e-12	1.44127	up	--	--	Cellular Component: mitochondrial outer membrane (GO:0005741);; Biological Process: protein targeting to mitochondrion (GO:0006626);;	K17776|1.78798e-170|dsi:Dsim_GD20785|GD20785 gene product from transcript GD20785-RA; K17776 metaxin (A)	--	--	--	Tom37 C-terminal domain;; Outer mitochondrial membrane transport complex protein	Metaxin-1 homolog GN=CG9393 OS=Drosophila melanogaster (Fruit fly) PE=2 SV=1	U	Intracellular trafficking, secretion, and vesicular transport	PREDICTED: metaxin-1 homolog [Bactrocera dorsalis]
LOC105234251	1100	411	544	1689	2228	1666	15.9443	5.7822	8.22759	22.9016	29.7521	22.0314	6.15e-05	1.43059	up	--	--	Molecular Function: actin binding (GO:0003779);;	K10454|0|mde:101896480|kelch-like protein 17-like; K10454 kelch-like protein 17 (actinfilin) (A)	--	--	--	Kelch motif;; Kelch motif;; BTB And C-terminal Kelch;; BTB/POZ domain;; Galactose oxidase, central domain;; Kelch motif;; Galactose oxidase, central domain;; Kelch motif	Kelch-like protein diablo {ECO:0000250|UniProtKB:Q9VUU5} OS=Drosophila persimilis (Fruit fly) PE=3 SV=1	T	Signal transduction mechanisms	PREDICTED: LOW QUALITY PROTEIN: kelch-like protein 17 [Bactrocera dorsalis]
LOC105232619	48	33	22	69	108	102	2.35897	1.62684	1.11087	3.35221	5.26269	4.92147	0.00101465	1.42839	up	[Z]	Cytoskeleton	Biological Process: nuclear division (GO:0000280);; Molecular Function: GTPase activity (GO:0003924);; Molecular Function: structural constituent of cytoskeleton (GO:0005200);; Molecular Function: GTP binding (GO:0005525);; Cellular Component: cytoplasm (GO:0005737);; Cellular Component: microtubule (GO:0005874);; Biological Process: GTP catabolic process (GO:0006184);; Biological Process: mitoti…	K07374|0|mde:101894498|tubulin alpha-4 chain-like; K07374 tubulin alpha (A)	Phagosome (ko04145)	--	--	Tubulin/FtsZ family, GTPase domain;; Tubulin C-terminal domain	Tubulin alpha-4 chain GN=alphaTub67C OS=Drosophila melanogaster (Fruit fly) PE=3 SV=1	Z	Cytoskeleton	PREDICTED: tubulin alpha-4 chain [Bactrocera dorsalis]
LOC105230249	3491	3967	4082	10070	10437	10521	78.2972	91.8757	88.1101	205.272	219.596	220.659	2.34e-14	1.41651	up	--	--	Biological Process: instar larval development (GO:0002168);; Molecular Function: metalloendopeptidase activity (GO:0004222);; Molecular Function: calcium ion binding (GO:0005509);; Biological Process: proteolysis (GO:0006508);; Biological Process: cell adhesion (GO:0007155);; Biological Process: imaginal disc eversion (GO:0007561);; Biological Process: molting cycle, chitin-based cuticle (GO:0007…	K07763|0|mde:101888990|matrix metalloproteinase-14-like; K07763 matrix metalloproteinase-14 (membrane-inserted) [EC:3.4.24.80] (A)	--	--	--	Hemopexin;; Matrixin	15 kDa peptide (Precursor) OS=Hemicentrotus pulcherrimus (Sea urchin) PE=1 SV=1	W	Extracellular structures	PREDICTED: matrix metalloproteinase-14 [Bactrocera dorsalis]
LOC105227236	887	772	791	1992	2200	2380	6.9575	5.8711	6.20008	15.4337	16.6068	18.3023	1.41e-12	1.41344	up	--	--	Molecular Function: guanyl-nucleotide exchange factor activity (GO:0005085);; Cellular Component: cytosol (GO:0005829);; Biological Process: signal transduction (GO:0007165);; Molecular Function: GTPase activating protein binding (GO:0032794);; Biological Process: regulation of protein transport (GO:0051223);;	--	--	--	--	GTPase-activator protein for Ras-like GTPase	Receptor-mediated endocytosis protein 6 homolog GN=CG1657 OS=Drosophila melanogaster (Fruit fly) PE=1 SV=2	U	Intracellular trafficking, secretion, and vesicular transport	PREDICTED: LOW QUALITY PROTEIN: receptor-mediated endocytosis protein 6 homolog [Bactrocera dorsalis]
LOC105229426	647	580	738	1156	2093	2007	16.6748	15.6755	18.7803	29.722	55.8939	52.1328	0.000805388	1.4106	up	--	--	--	--	--	--	--	FAM195 family	--	S	Function unknown	PREDICTED: uncharacterized protein LOC105229426 [Bactrocera dorsalis]
LOC105232701	297	319	239	738	912	632	2.12257	2.05176	1.96537	6.49862	6.47708	5.16877	3.3e-08	1.40562	up	--	--	Cellular Component: collagen trimer (GO:0005581);; Cellular Component: nucleus (GO:0005634);; Cellular Component: mitochondrion (GO:0005739);; Biological Process: motor neuron axon guidance (GO:0008045);; Cellular Component: membrane (GO:0016020);; Molecular Function: carbohydrate binding (GO:0030246);;	--	--	--	--	Collagenase NC10 and Endostatin;; Collagen triple helix repeat (20 copies)	--	W	Extracellular structures	PREDICTED: collagen alpha-1(XVIII) chain [Bactrocera dorsalis]
LOC105221932	287	56	105	385	438	369	4.61148	0.912857	1.68602	6.01488	6.88279	5.78588	0.00179822	1.39979	up	--	--	Cellular Component: integral component of plasma membrane (GO:0005887);;	--	--	--	--	Protein of unknown function (DUF1676)	--	S	Function unknown	PREDICTED: uncharacterized protein LOC105221932 [Bactrocera dorsalis]
LOC105226686	3590	3476	3445	10206	9271	8440	63.8507	65.5332	60.56	187.544	169.655	160.321	4.84e-14	1.39785	up	[GEPR]	Carbohydrate transport and metabolism;; Amino acid transport and metabolism;; Inorganic ion transport and metabolism;; General function prediction only	Molecular Function: high-affinity inorganic phosphate:sodium symporter activity (GO:0005316);; Cellular Component: integral component of membrane (GO:0016021);; Biological Process: phosphate ion transmembrane transport (GO:0035435);;	--	--	--	--	Major Facilitator Superfamily;; Sugar (and other) transporter	Putative inorganic phosphate cotransporter GN=Picot OS=Drosophila melanogaster (Fruit fly) PE=1 SV=1	P	Inorganic ion transport and metabolism	PREDICTED: putative inorganic phosphate cotransporter isoform X1 [Bactrocera dorsalis]
LOC105233105	189	231	165	452	437	658	16.2287	16.6935	11.6245	36.1885	34.4495	50.7544	4.86e-05	1.39398	up	--	--	Molecular Function: serine-type endopeptidase activity (GO:0004252);; Biological Process: proteolysis (GO:0006508);;	--	--	--	--	Trypsin	Trypsin eta (Precursor) GN=etaTry OS=Drosophila melanogaster (Fruit fly) PE=2 SV=2	O	Posttranslational modification, protein turnover, chaperones	PREDICTED: trypsin alpha-3 [Bactrocera dorsalis]
LOC105226623	229	165	211	593	524	486	2.90766	2.07187	2.76423	7.66641	6.56639	6.18346	3.25e-08	1.39395	up	--	--	Cellular Component: integral component of plasma membrane (GO:0005887);; Biological Process: G-protein coupled receptor signaling pathway (GO:0007186);; Molecular Function: neuropeptide receptor activity (GO:0008188);; Biological Process: hormone-mediated signaling pathway (GO:0009755);; Molecular Function: protein-hormone receptor activity (GO:0016500);; Molecular Function: hormone binding (GO:0…	--	--	--	--	7 transmembrane receptor (rhodopsin family);; Leucine rich repeat	Probable glycoprotein hormone G-protein coupled receptor (Precursor) OS=Anthopleura elegantissima (Sea anemone) PE=2 SV=1	T	Signal transduction mechanisms	PREDICTED: follicle-stimulating hormone receptor isoform X1 [Bactrocera dorsalis]
LOC105226549	241	201	238	633	574	589	7.14902	6.29094	6.90668	18.3463	17.5128	17.4517	1.61e-08	1.38996	up	--	--	--	--	--	--	--	Stabilization of polarity axis;; DENN (AEX-3) domain	Protein DENND6 homolog GN=DDB_G0280481 OS=Dictyostelium discoideum (Slime mold) PE=3 SV=1	S	Function unknown	PREDICTED: protein DENND6B [Bactrocera dorsalis]
LOC105232771	161	165	123	464	406	315	10.4883	10.8006	7.88147	29.5765	26.6574	20.1162	3e-07	1.38828	up	--	--	--	--	--	--	--	--	--	99		PREDICTED: uncharacterized protein LOC105232771 [Bactrocera dorsalis]
LOC105223787	3592	4647	4068	9894	11001	11514	44.3143	54.9598	49.5431	119.999	131.419	138.912	8.46e-14	1.38712	up	[C]	Energy production and conversion	Cellular Component: extracellular space (GO:0005615);; Molecular Function: phosphoric diester hydrolase activity (GO:0008081);; Molecular Function: myosin binding (GO:0017022);; Molecular Function: carbohydrate binding (GO:0030246);; Biological Process: multicellular organism reproduction (GO:0032504);; Biological Process: primary metabolic process (GO:0044238);; Biological Process: single-organi…	--	--	--	--	Glycerophosphoryl diester phosphodiesterase family;; Starch binding domain	Putative glycerophosphocholine phosphodiesterase GPCPD1 homolog T05H10.7 GN=T05H10.7 OS=Caenorhabditis elegans PE=3 SV=1	C	Energy production and conversion	PREDICTED: glycerophosphocholine phosphodiesterase GPCPD1 isoform X4 [Bactrocera dorsalis]
LOC105231289	1361	1383	1385	3448	3881	3538	27.4262	27.5779	28.1341	67.4259	76.9715	69.3392	4.21e-13	1.38563	up	--	--	Molecular Function: lipopolysaccharide receptor activity (GO:0001875);; Cellular Component: integral component of plasma membrane (GO:0005887);; Biological Process: phagocytosis (GO:0006909);; Biological Process: positive regulation of biosynthetic process of antibacterial peptides active against Gram-negative bacteria (GO:0006964);; Molecular Function: peptidoglycan peptide transporter activity …	--	--	--	--	N-acetylmuramoyl-L-alanine amidase	Peptidoglycan-recognition protein LC GN=PGRP-LC OS=Drosophila melanogaster (Fruit fly) PE=1 SV=1	T	Signal transduction mechanisms	PREDICTED: uncharacterized protein LOC105213040 [Bactrocera cucurbitae]
LOC105224599	2197	2760	2410	5978	6477	6888	32.3826	40.1307	36.3914	89.5012	94.6424	102.42	1.22e-13	1.3828	up	[E]	Amino acid transport and metabolism	Molecular Function: glycine dehydrogenase (decarboxylating) activity (GO:0004375);; Cellular Component: glycine cleavage complex (GO:0005960);; Biological Process: glycine catabolic process (GO:0006546);; Molecular Function: lyase activity (GO:0016829);; Molecular Function: pyridoxal phosphate binding (GO:0030170);; Biological Process: oxidation-reduction process (GO:0055114);;	K00281|0|mde:101897647|glycine dehydrogenase [decarboxylating], mitochondrial-like; K00281 glycine dehydrogenase [EC:1.4.4.2] (A)	Glycine, serine and threonine metabolism (ko00260);; Carbon metabolism (ko01200)	--	--	Glycine cleavage system P-protein;; Beta-eliminating lyase;; Aminotransferase class-V	Glycine dehydrogenase (decarboxylating), mitochondrial (Precursor) GN=gcvP OS=Dictyostelium discoideum (Slime mold) PE=3 SV=1	E	Amino acid transport and metabolism	PREDICTED: glycine dehydrogenase (decarboxylating), mitochondrial [Bactrocera dorsalis]
LOC105231216	34	43	40	110	96	101	0.851402	1.11328	1.00529	2.71753	2.44305	2.5354	0.000968123	1.38088	up	--	--	--	K16547|0|mde:101899116|uncharacterized LOC101899116; K16547 protein NEDD1 (A)	--	--	--	Eukaryotic translation initiation factor eIF2A	--	T	Signal transduction mechanisms	PREDICTED: uncharacterized protein LOC105231216 [Bactrocera dorsalis]
LOC105225660	421	366	487	1046	1084	1199	13.1148	11.8851	14.6398	33.7086	36.0304	38.8837	3.31e-10	1.37526	up	--	--	Biological Process: border follicle cell migration (GO:0007298);; Cellular Component: integral component of membrane (GO:0016021);; Biological Process: positive regulation of Notch signaling pathway (GO:0045747);;	K17345|9.01395e-168|dpo:Dpse_GA21537|GA21537 gene product from transcript GA21537-RA; K17345 tetraspanin-5 (A)	--	--	--	Tetraspanin family	--	S	Function unknown	PREDICTED: tetraspanin-5 isoform X3 [Bactrocera dorsalis]
Frpd4	883	792	938	2179	2387	2254	8.1206	7.41987	8.22278	19.8519	22.5042	20.9139	4.68e-12	1.37341	up	--	--	--	--	--	--	--	FERM central domain;; WW domain;; PDZ domain (Also known as DHR or GLGF);; Ras association (RalGDS/AF-6) domain;; FERM N-terminal domain	Protein kibra GN=Kibra OS=Drosophila mojavensis (Fruit fly) PE=3 SV=1	R	General function prediction only	PREDICTED: uncharacterized protein LOC105223313 isoform X1 [Bactrocera dorsalis]
LOC109579649	1205	1464	1349	3292	3714	3459	16.8295	21.5829	18.5851	48.9598	50.386	48.8226	8.43e-13	1.37082	up	--	--	--	--	--	--	--	--	--	E	Amino acid transport and metabolism	PREDICTED: LOW QUALITY PROTEIN: cationic amino acid transporter 3-like [Bactrocera dorsalis]
LOC105233454	39	28	21	60	92	77	0.989514	0.682823	0.545201	1.531	2.19946	1.9315	0.00340443	1.37009	up	--	--	--	--	--	--	--	--	--	305		PREDICTED: altered inheritance of mitochondria protein 3-like, partial [Bactrocera dorsalis]
LOC105232301	79	40	127	219	217	203	0.576031	0.298626	0.93992	1.58018	1.48016	1.46947	2.32e-05	1.36519	up	[S]	Function unknown	Molecular Function: G-protein coupled receptor binding (GO:0001664);; Biological Process: epithelial to mesenchymal transition (GO:0001837);; Molecular Function: G-protein coupled receptor kinase activity (GO:0004703);; Molecular Function: ATP binding (GO:0005524);; Cellular Component: integral component of plasma membrane (GO:0005887);; Biological Process: protein phosphorylation (GO:0006468);; …	K08399|0|mde:101887582|thyrotropin receptor-like; K08399 leucine-rich repeat-containing G protein-coupled receptor 6 (A)	--	--	--	Leucine rich repeat;; Leucine Rich repeats (2 copies);; 7 transmembrane receptor (rhodopsin family);; Leucine rich repeats (6 copies);; Leucine Rich Repeat	Probable glycoprotein hormone G-protein coupled receptor (Precursor) OS=Anthopleura elegantissima (Sea anemone) PE=2 SV=1	T	Signal transduction mechanisms	PREDICTED: uncharacterized protein LOC105211447 isoform X1 [Bactrocera cucurbitae]
LOC105225001	1132	973	1057	2760	2789	2657	18.8157	16.3204	17.3666	45.3059	46.4903	43.938	2.66e-12	1.3649	up	--	--	--	--	--	--	--	Protein phosphatase 2C	PP2C-like domain-containing protein CG9801 GN=CG9801 OS=Drosophila melanogaster (Fruit fly) PE=2 SV=1	T	Signal transduction mechanisms	PREDICTED: PP2C-like domain-containing protein CG9801 [Bactrocera dorsalis]
LOC105231519	277	195	186	609	541	558	1.57688	1.30877	1.15362	3.55861	3.13039	3.30072	4e-08	1.36485	up	--	--	Cellular Component: plasma membrane (GO:0005886);; Biological Process: regulation of eye photoreceptor cell development (GO:0042478);;	--	--	--	--	--	Protein tincar GN=tinc OS=Drosophila melanogaster (Fruit fly) PE=2 SV=1	419		PREDICTED: protein tincar [Bactrocera dorsalis]
LOC105223535	131	132	108	378	335	245	1.85221	1.81484	1.52353	5.15748	4.58366	3.295	2.12e-06	1.35659	up	[L]	Replication, recombination and repair	Molecular Function: single-stranded DNA endodeoxyribonuclease activity (GO:0000014);; Cellular Component: nucleotide-excision repair factor 1 complex (GO:0000110);; Biological Process: meiotic mismatch repair (GO:0000710);; Biological Process: resolution of meiotic recombination intermediates (GO:0000712);; Biological Process: double-strand break repair via homologous recombination (GO:0000724);;…	K10848|0|mde:101898931|DNA repair endonuclease XPF-like; K10848 DNA excision repair protein ERCC-4 [EC:3.1.-.-] (A)	Nucleotide excision repair (ko03420);; Fanconi anemia pathway (ko03460)	--	--	ERCC4 domain	DNA repair endonuclease XPF GN=mei-9 OS=Drosophila melanogaster (Fruit fly) PE=1 SV=2	L	Replication, recombination and repair	PREDICTED: DNA repair endonuclease XPF [Bactrocera dorsalis]
LOC105227858	1458	1417	1894	3311	5162	3825	61.8802	60.6168	81.9361	143.088	219.418	165.511	3.23e-05	1.35659	up	--	--	--	--	--	--	--	--	--	107		PREDICTED: myb-like protein M [Bactrocera dorsalis]
LOC105226487	49	34	39	86	91	137	0.504962	0.353587	0.401676	0.884049	1.0134	1.42369	0.00110328	1.35452	up	--	--	--	K02104|2.52827e-176|dse:Dsec_GM24397|GM24397 gene product from transcript GM24397-RA; K02104 giant-lens protein precursor (argos protein) (A)	Dorso-ventral axis formation (ko04320)	--	--	Antagonist of EGFR signalling, Argos	Protein giant-lens (Precursor) GN=aos OS=Drosophila melanogaster (Fruit fly) PE=1 SV=2	R	General function prediction only	PREDICTED: protein giant-lens [Bactrocera dorsalis]
LOC105227342	64	73	75	179	247	120	0.967571	0.921179	1.2697	2.83335	3.9379	1.85842	0.00590601	1.3535	up	[T]	Signal transduction mechanisms	Molecular Function: calcium-dependent protein serine/threonine phosphatase activity (GO:0004723);; Molecular Function: calcium ion binding (GO:0005509);; Molecular Function: calmodulin binding (GO:0005516);; Biological Process: protein dephosphorylation (GO:0006470);; Biological Process: visual perception (GO:0007601);; Biological Process: deactivation of rhodopsin mediated signaling (GO:0016059)…	--	--	--	--	Calcineurin-like phosphoesterase;; EF-hand domain pair;; EF hand;; EF-hand domain;; EF-hand domain pair;; EF hand	Serine/threonine-protein phosphatase rdgC GN=rdgC OS=Drosophila melanogaster (Fruit fly) PE=2 SV=1	T	Signal transduction mechanisms	PREDICTED: serine/threonine-protein phosphatase rdgC isoform X1 [Bactrocera cucurbitae]
LOC105222073	2601	2068	1680	6703	3933	5687	90.677	72.1621	60.0441	239.623	137.09	200.945	0.000163106	1.35053	up	--	--	Molecular Function: antigen binding (GO:0003823);; Cellular Component: plasma membrane (GO:0005886);; Biological Process: cell adhesion (GO:0007155);;	--	--	--	--	Immunoglobulin I-set domain;; Immunoglobulin domain;; Immunoglobulin domain;; Immunoglobulin V-set domain;; Immunoglobulin domain;; CD80-like C2-set immunoglobulin domain	Protein amalgam (Precursor) GN=Ama OS=Drosophila melanogaster (Fruit fly) PE=2 SV=2	T	Signal transduction mechanisms	PREDICTED: protein amalgam [Bactrocera dorsalis]
LOC105232277	11632	12077	9808	24793	27359	33716	259.002	268.621	221.592	554.995	605.363	753.501	1.5e-09	1.34784	up	--	--	Molecular Function: carboxypeptidase activity (GO:0004180);; Cellular Component: extracellular space (GO:0005615);; Biological Process: proteolysis (GO:0006508);; Biological Process: spermatid nucleus differentiation (GO:0007289);; Biological Process: sperm individualization (GO:0007291);; Biological Process: metamorphosis (GO:0007552);; Molecular Function: metallopeptidase activity (GO:0008237);…	K01283|0|dan:Dana_GF14268|GF14268 gene product from transcript GF14268-RA; K01283 peptidyl-dipeptidase A [EC:3.4.15.1] (A)	--	--	--	Angiotensin-converting enzyme	Angiotensin-converting enzyme (Precursor) GN=Ance OS=Drosophila melanogaster (Fruit fly) PE=1 SV=3	E	Amino acid transport and metabolism	PREDICTED: angiotensin-converting enzyme [Bactrocera dorsalis]
LOC105229424	51	94	70	136	213	199	3.06494	5.41002	4.19983	8.06018	12.2779	11.5431	0.000122308	1.34134	up	--	--	Cellular Component: integral component of membrane (GO:0016021);;	K13349|2.55942e-99|dpo:Dpse_GA23640|GA23640 gene product from transcript GA23640-RA; K13349 Mpv17-like protein (A)	Peroxisome (ko04146)	--	--	Mpv17 / PMP22 family	PXMP2/4 family protein 4 GN=DDB_G0290631 OS=Dictyostelium discoideum (Slime mold) PE=3 SV=1	S	Function unknown	PREDICTED: mpv17-like protein [Bactrocera dorsalis]
LOC105224105	2292	2341	2969	7341	6368	5673	69.7474	69.7543	89.6785	219.783	189.288	168.579	6.71e-13	1.33847	up	--	--	Molecular Function: catalytic activity (GO:0003824);;	--	--	--	--	Trypsin;; Regulatory CLIP domain of proteinases	Serine protease easter (Precursor) GN=ea OS=Drosophila melanogaster (Fruit fly) PE=1 SV=3	O	Posttranslational modification, protein turnover, chaperones	PREDICTED: serine protease easter-like [Bactrocera dorsalis]
LOC105233729	64	56	66	165	180	129	1.89545	1.63813	1.95445	4.86923	5.26837	3.792	0.000175009	1.33805	up	[I]	Lipid transport and metabolism	Molecular Function: stearoyl-CoA 9-desaturase activity (GO:0004768);; Biological Process: fatty acid biosynthetic process (GO:0006633);; Cellular Component: integral component of membrane (GO:0016021);; Biological Process: oxidation-reduction process (GO:0055114);;	K00507|0|mde:101893676|acyl-CoA desaturase 1-like; K00507 stearoyl-CoA desaturase (delta-9 desaturase) [EC:1.14.19.1] (A)	Biosynthesis of unsaturated fatty acids (ko01040);; Fatty acid metabolism (ko01212)	--	--	Fatty acid desaturase	Acyl-CoA Delta(11) desaturase OS=Spodoptera littoralis (Egyptian cotton leafworm) PE=1 SV=1	I	Lipid transport and metabolism	PREDICTED: acyl-CoA Delta(11) desaturase [Bactrocera dorsalis]
LOC105229366	636	529	572	1450	1370	1600	10.9298	9.22718	9.8524	25.1508	24.4752	28.0845	1.71e-10	1.3369	up	--	--	Molecular Function: protein binding (GO:0005515);;	--	--	--	--	Cytoskeletal-regulatory complex EF hand	Epidermal growth factor receptor substrate 15 homolog GN=eps15 OS=Dictyostelium discoideum (Slime mold) PE=1 SV=1	U	Intracellular trafficking, secretion, and vesicular transport	PREDICTED: ralBP1-associated Eps domain-containing protein 1 isoform X1 [Bactrocera dorsalis]
LOC105234096	139	222	161	456	452	417	13.0771	21.2952	16.3187	46.621	43.6067	40.776	4.2e-07	1.33349	up	[O]	Posttranslational modification, protein turnover, chaperones	Molecular Function: glutathione peroxidase activity (GO:0004602);; Cellular Component: cytosol (GO:0005829);; Biological Process: mesoderm development (GO:0007498);; Molecular Function: thioredoxin peroxidase activity (GO:0008379);; Biological Process: hydrogen peroxide catabolic process (GO:0042744);; Biological Process: oxidation-reduction process (GO:0055114);;	K00430|8.71197e-108|dvi:Dvir_GJ20147|GJ20147 gene product from transcript GJ20147-RA; K00430 peroxidase [EC:1.11.1.7] (A)	Phenylalanine metabolism (ko00360)	--	--	AhpC/TSA family;; C-terminal domain of 1-Cys peroxiredoxin;; Redoxin	1-Cys peroxiredoxin OS=Dirofilaria immitis (Canine heartworm) PE=2 SV=1	O	Posttranslational modification, protein turnover, chaperones	PREDICTED: peroxiredoxin-6-like [Bactrocera cucurbitae]
LOC105228725	62	37	42	122	101	133	2.75762	1.79313	1.92324	5.66357	4.87791	6.30054	0.000809683	1.32522	up	--	--	--	--	--	--	--	Myb/SANT-like DNA-binding domain	--	78		PREDICTED: uncharacterized protein LOC105228725 [Bactrocera dorsalis]
LOC105232587	1267	1088	1049	2950	2689	2954	15.8137	13.8185	13.1392	37.0452	34.312	37.2736	9.16e-12	1.32511	up	--	--	--	--	--	--	--	--	--	155		PREDICTED: uncharacterized protein LOC105232587 [Bactrocera dorsalis]
LOC105227906	294	277	294	693	769	719	5.85146	6.10804	5.58291	12.156	14.7694	12.5104	2.08e-08	1.32368	up	[R]	General function prediction only	Molecular Function: GTPase activity (GO:0003924);; Molecular Function: GTP binding (GO:0005525);; Cellular Component: intracellular (GO:0005622);; Biological Process: small GTPase mediated signal transduction (GO:0007264);; Biological Process: melanotic encapsulation of foreign target (GO:0035011);;	K07868|0|dwi:Dwil_GK16960|GK16960 gene product from transcript GK16960-RA; K07868 Rho-related BTB domain-containing protein 1/2 (A)	Ubiquitin mediated proteolysis (ko04120)	--	--	BTB/POZ domain;; Ras family	Ras-like GTP-binding protein rhoA (Precursor) GN=rho-1 OS=Caenorhabditis elegans PE=1 SV=1	R	General function prediction only	PREDICTED: rho-related BTB domain-containing protein 1 [Bactrocera dorsalis]
LOC105233509	447	273	181	666	656	941	4.74038	2.97585	2.01284	7.33109	7.07524	10.3683	0.000624991	1.31895	up	[I]	Lipid transport and metabolism	Molecular Function: carboxylic ester hydrolase activity (GO:0004091);; Biological Process: axon guidance (GO:0007411);; Biological Process: axonal fasciculation (GO:0007413);; Biological Process: central nervous system development (GO:0007417);; Cellular Component: integral component of membrane (GO:0016021);; Cellular Component: basolateral plasma membrane (GO:0016323);;	--	--	--	--	Carboxylesterase family;; alpha/beta hydrolase fold	Neurotactin GN=Nrt OS=Drosophila melanogaster (Fruit fly) PE=1 SV=3	R	General function prediction only	PREDICTED: neurotactin [Bactrocera dorsalis]
LOC105224780	1655	1906	1924	4528	4379	4863	39.4896	43.0574	45.3534	106.5	99.6943	112.438	2.87e-12	1.31761	up	[C]	Energy production and conversion	Molecular Function: glycerol kinase activity (GO:0004370);; Biological Process: carbohydrate metabolic process (GO:0005975);; Biological Process: sensory perception of smell (GO:0007608);; Biological Process: phosphorylation (GO:0016310);; Biological Process: glycerol-3-phosphate biosynthetic process (GO:0046167);; Biological Process: behavioral response to ethanol (GO:0048149);;	K00864|0|mde:101896152|putative glycerol kinase 3-like; K00864 glycerol kinase [EC:2.7.1.30] (A)	Glycerolipid metabolism (ko00561)	--	--	FGGY family of carbohydrate kinases, N-terminal domain;; FGGY family of carbohydrate kinases, C-terminal domain	Probable glycerol kinase GN=R11F4.1 OS=Caenorhabditis elegans PE=3 SV=1	G	Carbohydrate transport and metabolism	PREDICTED: glycerol kinase-like [Bactrocera dorsalis]
LOC105223008	729	633	780	1539	1873	1956	20.0285	17.393	21.6407	43.2455	52.5213	54.9327	1.14e-10	1.31546	up	--	--	Biological Process: signal transduction (GO:0007165);;	--	--	--	--	UBA/TS-N domain;; UBA-like domain;; TRF2-interacting telomeric protein/Rap1 - C terminal domain	--	T	Signal transduction mechanisms	PREDICTED: NEDD8 ultimate buster 1 [Bactrocera dorsalis]
LOC105230039	679	554	571	1428	1553	1526	21.9355	18.1761	18.5682	46.1635	50.3785	49.4538	3.42e-10	1.31043	up	--	--	Cellular Component: extracellular space (GO:0005615);; Biological Process: response to wounding (GO:0009611);; Biological Process: negative regulation of melanization defense response (GO:0035009);; Biological Process: negative regulation of proteolysis (GO:0045861);;	--	--	--	--	Serpin (serine protease inhibitor)	Serine protease inhibitor {ECO:0000312|EMBL:AAT35220.1} (Precursor) OS=Cyanea capillata (Lion&apos;s mane jellyfish) PE=1 SV=1	V	Defense mechanisms	PREDICTED: leukocyte elastase inhibitor [Bactrocera dorsalis]
LOC105222495	460	386	441	1382	846	990	6.34926	5.53263	5.98163	18.8843	11.9532	13.8399	9.89e-05	1.30965	up	--	--	--	--	--	--	--	--	--	64		PREDICTED: uncharacterized protein LOC105222495 [Bactrocera dorsalis]
LOC105228437	145	84	81	257	275	242	1.94331	1.17599	1.09073	3.4921	3.86211	3.35302	1.66e-05	1.30886	up	--	--	Biological Process: mitotic M phase (GO:0000087);; Cellular Component: spindle pole (GO:0000922);; Cellular Component: nucleoplasm (GO:0005654);; Cellular Component: cytoplasm (GO:0005737);; Cellular Component: kinetochore microtubule (GO:0005828);; Biological Process: mitotic spindle organization (GO:0007052);; Biological Process: chromosome segregation (GO:0007059);; Biological Process: regulat…	K16804|5.63084e-94|mde:101887751|guanylate kinase-associated protein mars-like; K16804 disks large-associated protein 5 (A)	--	--	--	Guanylate-kinase-associated protein (GKAP) protein	Guanylate kinase-associated protein mars GN=mars OS=Drosophila melanogaster (Fruit fly) PE=1 SV=1	T	Signal transduction mechanisms	PREDICTED: guanylate kinase-associated protein mars [Bactrocera dorsalis]
LOC105225295	1460	1590	1349	3873	3830	3277	36.4285	38.1747	33.072	94.6024	92.6532	79.2219	7.08e-12	1.3086	up	[G]	Carbohydrate transport and metabolism	Molecular Function: magnesium ion binding (GO:0000287);; Biological Process: mesoderm formation (GO:0001707);; Molecular Function: phosphoacetylglucosamine mutase activity (GO:0004610);; Cellular Component: cytosol (GO:0005829);; Biological Process: carbohydrate metabolic process (GO:0005975);; Biological Process: UDP-N-acetylglucosamine biosynthetic process (GO:0006048);; Biological Process: pos…	K01836|0|mde:101901747|phosphoacetylglucosamine mutase-like; K01836 phosphoacetylglucosamine mutase [EC:5.4.2.3] (A)	Amino sugar and nucleotide sugar metabolism (ko00520)	--	--	Phosphoglucomutase/phosphomannomutase, alpha/beta/alpha domain I;; Phosphoglucomutase/phosphomannomutase, alpha/beta/alpha domain II;; Phosphoglucomutase/phosphomannomutase, C-terminal domain	--	G	Carbohydrate transport and metabolism	PREDICTED: phosphoacetylglucosamine mutase [Bactrocera dorsalis]
LOC105223962	216	212	171	434	468	588	7.29268	7.09177	5.73281	14.2678	15.3072	19.0878	3.57e-07	1.30523	up	--	--	Biological Process: compound eye morphogenesis (GO:0001745);; Biological Process: peptide secretion (GO:0002790);; Cellular Component: early endosome (GO:0005769);; Cellular Component: multivesicular body (GO:0005771);; Cellular Component: integral component of plasma membrane (GO:0005887);; Biological Process: segment polarity determination (GO:0007367);; Biological Process: imaginal disc-derive…	--	--	--	--	Wnt-binding factor required for Wnt secretion	Protein wntless {ECO:0000250|UniProtKB:Q95ST2} (Precursor) OS=Drosophila virilis (Fruit fly) PE=3 SV=1	T	Signal transduction mechanisms	PREDICTED: protein wntless [Bactrocera dorsalis]
LOC105230456	307	162	240	639	560	557	16.1371	8.33471	12.6183	33.4813	28.6089	28.7479	1.47e-07	1.29653	up	--	--	Cellular Component: mitochondrial envelope (GO:0005740);; Cellular Component: integral component of membrane (GO:0016021);; Molecular Function: transmembrane transporter activity (GO:0022857);; Biological Process: transmembrane transport (GO:0055085);;	K15111|1.0161e-117|mde:101900117|S-adenosylmethionine mitochondrial carrier protein homolog; K15111 solute carrier family 25 (mitochondrial S-adenosylmethionine transporter), member 26 (A)	--	--	--	Mitochondrial carrier protein	S-adenosylmethionine mitochondrial carrier protein homolog GN=CG4743 OS=Drosophila melanogaster (Fruit fly) PE=2 SV=2	C	Energy production and conversion	PREDICTED: S-adenosylmethionine mitochondrial carrier protein homolog [Bactrocera dorsalis]
LOC105226521	95	100	80	227	214	236	2.8314	3.07767	2.39775	6.90688	6.66366	7.24766	4.65e-05	1.28933	up	--	--	--	--	--	--	--	Putative GRINL1B complex locus protein 2	--	301		PREDICTED: DNA-directed RNA polymerase II subunit GRINL1A [Bactrocera dorsalis]
LOC105232518	460	566	497	1140	1242	1365	6.30081	7.17934	6.75805	15.2072	15.729	17.8349	1.92e-09	1.28907	up	--	--	Molecular Function: transmembrane signaling receptor activity (GO:0004888);; Biological Process: G-protein coupled receptor signaling pathway (GO:0007186);; Cellular Component: membrane (GO:0016020);;	--	--	--	--	7 transmembrane receptor (Secretin family);; Latrophilin/CL-1-like GPS domain	Latrophilin-like protein LAT-2 {ECO:0000312|EMBL:CCD61661.1, ECO:0000312|WormBase:B0286.2b} (Precursor) OS=Caenorhabditis elegans PE=2 SV=1	T	Signal transduction mechanisms	PREDICTED: G-protein coupled receptor 126 [Bactrocera dorsalis]
LOC105229242	1203	1092	1039	2319	3058	2813	11.2648	9.59788	9.8326	20.6921	24.8074	24.4723	4.35e-11	1.28674	up	[Z]	Cytoskeleton	Molecular Function: Rho guanyl-nucleotide exchange factor activity (GO:0005089);; Molecular Function: phospholipid binding (GO:0005543);; Biological Process: regulation of Rho protein signal transduction (GO:0035023);; Biological Process: regulation of synapse organization (GO:0050807);;	K13710|0|dvi:Dvir_GJ20041|GJ20041 gene product from transcript GJ20041-RA; K13710 Rho guanine nucleotide exchange factor 7 (A)	--	--	--	RhoGEF domain;; Variant SH3 domain;; SH3 domain;; Variant SH3 domain	Protein still life, isoform SIF type 1 GN=sif OS=Drosophila melanogaster (Fruit fly) PE=2 SV=2	T	Signal transduction mechanisms	PREDICTED: rho guanine nucleotide exchange factor 7 isoform X3 [Bactrocera dorsalis]
LOC105228544	1530	1395	1399	3172	3899	3548	43.8697	41.5463	39.7605	90.2028	114.542	101.703	1.84e-11	1.28601	up	--	--	Cellular Component: endoplasmic reticulum (GO:0005783);; Cellular Component: lipid particle (GO:0005811);; Biological Process: SRP-dependent cotranslational protein targeting to membrane (GO:0006614);; Biological Process: phagocytosis (GO:0006909);; Cellular Component: integral component of membrane (GO:0016021);;	K14010|1.35042e-176|dvi:Dvir_GJ15210|GJ15210 gene product from transcript GJ15210-RA; K14010 translocating chain-associated membrane protein 1 (A)	Protein processing in endoplasmic reticulum (ko04141)	--	--	TRAM1-like protein;; TLC domain	--	U	Intracellular trafficking, secretion, and vesicular transport	PREDICTED: translocating chain-associated membrane protein 1 [Bactrocera dorsalis]
LOC105227575	372	251	282	744	748	731	8.52456	6.05599	5.97776	17.3512	18.7615	17.2673	4.55e-08	1.28545	up	--	--	--	--	--	--	--	Cupin-like domain;; Cupin superfamily protein;; JmjC domain, hydroxylase	JmjC domain-containing protein D GN=jcdD OS=Dictyostelium discoideum (Slime mold) PE=3 SV=1	T	Signal transduction mechanisms	PREDICTED: HSPB1-associated protein 1 [Bactrocera dorsalis]
LOC105229054	1884	1771	1877	4646	4438	4497	12.7735	12.3282	12.492	31.154	30.8153	30.6724	9.92e-12	1.28483	up	[GEPR]	Carbohydrate transport and metabolism;; Amino acid transport and metabolism;; Inorganic ion transport and metabolism;; General function prediction only	Molecular Function: secondary active monocarboxylate transmembrane transporter activity (GO:0015355);; Cellular Component: integral component of membrane (GO:0016021);; Biological Process: transmembrane transport (GO:0055085);;	--	--	--	--	Major Facilitator Superfamily	--	G	Carbohydrate transport and metabolism	PREDICTED: monocarboxylate transporter 14 [Bactrocera dorsalis]
LOC105229737	1095	593	775	2031	1889	2123	53.8637	28.254	39.5173	102.899	93.3881	104.475	1.7e-10	1.28369	up	--	--	Molecular Function: endopeptidase inhibitor activity (GO:0004866);; Cellular Component: extracellular region (GO:0005576);; Biological Process: negative regulation of protein processing (GO:0010955);;	K13963|4.37033e-59|dpe:Dper_GL10965|GL10965 gene product from transcript GL10965-RA; K13963 serpin B (A)	--	--	--	Serpin (serine protease inhibitor)	Antichymotrypsin-2 OS=Bombyx mori (Silk moth) PE=1 SV=1	V	Defense mechanisms	PREDICTED: leukocyte elastase inhibitor-like [Bactrocera dorsalis]
LOC105233425	926	828	1001	2253	2379	2124	20.7918	18.826	22.2275	49.9563	53.9963	47.4858	1.05e-10	1.28311	up	--	--	Molecular Function: G-protein coupled receptor binding (GO:0001664);; Molecular Function: DNA binding (GO:0003677);; Molecular Function: GTPase activity (GO:0003924);; Molecular Function: signal transducer activity (GO:0004871);; Molecular Function: GTP binding (GO:0005525);; Cellular Component: heterotrimeric G-protein complex (GO:0005834);; Biological Process: GTP catabolic process (GO:0006184)…	K04630|0|dvi:Dvir_GJ12256|GJ12256 gene product from transcript GJ12256-RA; K04630 guanine nucleotide-binding protein G(i) subunit alpha (A)	--	--	--	G-protein alpha subunit;; ADP-ribosylation factor family;; Gtr1/RagA G protein conserved region	G protein alpha i subunit GN=Galphai OS=Drosophila melanogaster (Fruit fly) PE=1 SV=2	T	Signal transduction mechanisms	PREDICTED: G protein alpha i subunit [Bactrocera cucurbitae]
LOC105230082	72	83	67	211	158	174	2.51801	3.10971	2.17057	6.87276	5.21876	6.21648	0.000168535	1.27906	up	--	--	Cellular Component: plasma membrane (GO:0005886);; Cellular Component: integral component of membrane (GO:0016021);;	K17353|1.51337e-129|dwi:Dwil_GK16746|GK16746 gene product from transcript GK16746-RA; K17353 tetraspanin-18 (A)	--	--	--	Tetraspanin family	23 kDa integral membrane protein OS=Schistosoma japonicum (Blood fluke) PE=2 SV=1	S	Function unknown	PREDICTED: CD82 antigen [Bactrocera dorsalis]
LOC105233836	41	25	15	74	56	68	0.82063	0.518152	0.303734	1.44578	1.11417	1.34063	0.00963447	1.27813	up	--	--	Biological Process: developmental process (GO:0032502);; Cellular Component: intracellular part (GO:0044424);; Biological Process: single-organism cellular process (GO:0044763);;	K16831|9.22578e-150|mde:101892888|protein aurora borealis-like; K16831 protein aurora borealis (A)	--	--	--	Protein aurora borealis N-terminus	Protein aurora borealis GN=bora OS=Drosophila melanogaster (Fruit fly) PE=1 SV=1	S	Function unknown	PREDICTED: protein aurora borealis [Bactrocera dorsalis]
LOC105230294	531	346	323	1072	854	1005	3.56021	2.34269	2.13699	7.04391	5.63652	6.59444	1.07e-08	1.27698	up	--	--	Cellular Component: Golgi membrane (GO:0000139);; Molecular Function: mannosyl-oligosaccharide 1,3-1,6-alpha-mannosidase activity (GO:0004572);; Biological Process: mannose metabolic process (GO:0006013);; Molecular Function: zinc ion binding (GO:0008270);; Molecular Function: carbohydrate binding (GO:0030246);; Biological Process: encapsulation of foreign target (GO:0035010);;	K01191|0|mde:101890572|alpha-mannosidase 2-like; K01191 alpha-mannosidase [EC:3.2.1.24] (A)	Other glycan degradation (ko00511)	--	--	Glycosyl hydrolases family 38 N-terminal domain;; Glycosyl hydrolases family 38 C-terminal domain;; Alpha mannosidase, middle domain	Alpha-mannosidase 2 GN=alpha-Man-II OS=Drosophila melanogaster (Fruit fly) PE=1 SV=2	G	Carbohydrate transport and metabolism	PREDICTED: alpha-mannosidase 2x [Bactrocera dorsalis]
LOC105228191	184	159	155	412	474	329	2.56141	2.33515	2.14373	5.66841	6.8267	4.5799	2.07e-06	1.27544	up	--	--	--	K10895|0|mde:101892916|Fanconi anemia group I protein-like; K10895 fanconi anemia group I protein (A)	Fanconi anemia pathway (ko03460)	--	--	FANCI solenoid 1;; FANCI solenoid 4;; FANCI solenoid 3;; FANCI helical domain 2;; FANCI solenoid 2	--	S	Function unknown	PREDICTED: Fanconi anemia group I protein [Bactrocera dorsalis]
LOC105223205	568	480	449	1289	1107	1250	10.5149	9.06701	8.43449	23.6149	20.4757	22.5302	3.41e-09	1.27326	up	[QR]	Secondary metabolites biosynthesis, transport and catabolism;; General function prediction only	Cellular Component: cytoplasm (GO:0005737);; Biological Process: chromatin remodeling (GO:0006338);; Biological Process: regulation of transcription, DNA-templated (GO:0006355);; Molecular Function: histone-arginine N-methyltransferase activity (GO:0008469);; Biological Process: peptidyl-arginine methylation, to asymmetrical-dimethyl arginine (GO:0019919);; Biological Process: histone arginine me…	K05931|0|mde:101893555|histone-arginine methyltransferase CARMER-like; K05931 histone-arginine methyltransferase CARM1 [EC:2.1.1.125] (A)	--	--	--	PRMT5 arginine-N-methyltransferase;; Methyltransferase domain;; Methyltransferase domain;; Ribosomal protein L11 methyltransferase (PrmA);; Methyltransferase domain;; Methyltransferase domain;; Methyltransferase small domain;; Protein of unknown function (DUF1698)	Histone-arginine methyltransferase CARMER {ECO:0000250|UniProtKB:Q7Q2B7} GN=Art4 OS=Drosophila ananassae (Fruit fly) PE=3 SV=1	B	Chromatin structure and dynamics	PREDICTED: histone-arginine methyltransferase CARMER [Bactrocera dorsalis]
LOC105229692	103	69	62	179	207	183	1.3445	0.826758	0.769698	2.33974	2.61088	2.36544	0.000146053	1.2712	up	--	--	Biological Process: compound eye morphogenesis (GO:0001745);; Molecular Function: RNA polymerase II distal enhancer sequence-specific DNA binding transcription factor activity (GO:0003705);; Cellular Component: nucleus (GO:0005634);; Biological Process: regulation of mitotic cell cycle (GO:0007346);; Biological Process: dorsal/ventral lineage restriction, imaginal disc (GO:0007451);; Biological P…	--	--	--	--	Vestigial/Tondu family	Protein vestigial GN=vg OS=Drosophila melanogaster (Fruit fly) PE=1 SV=1	R	General function prediction only	PREDICTED: protein vestigial [Bactrocera dorsalis]
LOC105228649	1048	1025	1107	1986	2742	2989	23.5484	22.2257	24.8246	44.2431	59.5985	65.8949	3.29e-06	1.26982	up	[GEPR]	Carbohydrate transport and metabolism;; Amino acid transport and metabolism;; Inorganic ion transport and metabolism;; General function prediction only	Molecular Function: glucose transmembrane transporter activity (GO:0005355);; Cellular Component: integral component of membrane (GO:0016021);; Biological Process: transmembrane transport (GO:0055085);;	--	--	--	--	Sugar (and other) transporter;; Major Facilitator Superfamily	Facilitated trehalose transporter Tret1-2 homolog {ECO:0000250|UniProtKB:Q8MKK4} OS=Drosophila sechellia (Fruit fly) PE=3 SV=1	R	General function prediction only	PREDICTED: facilitated trehalose transporter Tret1-2 homolog [Bactrocera dorsalis]
LOC105226830	452	363	340	918	883	1004	23.2286	18.2484	17.718	48.4258	45.3658	52.046	1.71e-08	1.26959	up	[D]	Cell cycle control, cell division, chromosome partitioning	Cellular Component: nucleus (GO:0005634);; Cellular Component: centrosome (GO:0005813);; Cellular Component: cell cortex (GO:0005938);; Biological Process: oocyte axis specification (GO:0007309);; Biological Process: cytoplasmic microtubule organization (GO:0031122);; Biological Process: establishment of apical/basal cell polarity (GO:0035089);; Cellular Component: mitotic spindle (GO:0072686);;	K17262|1.33981e-92|mde:101887718|tubulin-folding cofactor B-like; K17262 tubulin-folding cofactor B (A)	--	--	--	CAP-Gly domain;; Ubiquitin-like domain	Tubulin-specific chaperone B GN=F53F4.3 OS=Caenorhabditis elegans PE=1 SV=1	O	Posttranslational modification, protein turnover, chaperones	PREDICTED: tubulin-folding cofactor B [Bactrocera dorsalis]
LOC105224701	139	122	111	274	314	314	6.74777	6.23018	5.53448	13.343	15.6574	15.5291	1.3e-05	1.26768	up	--	--	Cellular Component: chromatin (GO:0000785);; Biological Process: cytokinesis (GO:0000910);; Molecular Function: protein binding (GO:0005515);; Cellular Component: cell cortex (GO:0005938);; Biological Process: mitotic spindle organization (GO:0007052);; Biological Process: mitotic nuclear division (GO:0007067);; Biological Process: protein localization (GO:0008104);; Biological Process: histone p…	--	--	--	--	Cell division cycle-associated protein 8	Borealin GN=borr OS=Drosophila melanogaster (Fruit fly) PE=1 SV=1	S	Function unknown	PREDICTED: borealin-like isoform X1 [Bactrocera dorsalis]
LOC105229456	375	406	362	809	845	1114	7.69005	8.61956	7.16124	15.262	15.7365	21.2121	1.77e-07	1.26662	up	--	--	Biological Process: glycosphingolipid biosynthetic process (GO:0006688);; Biological Process: peripheral nervous system development (GO:0007422);; Molecular Function: galactosylgalactosylxylosylprotein 3-beta-glucuronosyltransferase activity (GO:0015018);; Cellular Component: membrane (GO:0016020);; Biological Process: proteoglycan biosynthetic process (GO:0030166);; Molecular Function: N-acetyll…	K10812|7.69878e-146|dmo:Dmoj_GI11619|GI11619 gene product from transcript GI11619-RA; K10812 beta-1,3-glucuronyltransferase [EC:2.4.1.135 2.4.1.-] (A)	--	--	--	Glycosyltransferase family 43	Galactosylgalactosylxylosylprotein 3-beta-glucuronosyltransferase P GN=GlcAT-P OS=Drosophila melanogaster (Fruit fly) PE=2 SV=1	O	Posttranslational modification, protein turnover, chaperones	PREDICTED: galactosylgalactosylxylosylprotein 3-beta-glucuronosyltransferase P [Bactrocera dorsalis]
LOC105230177	254	227	202	581	531	543	12.9908	11.7133	10.5474	30.5073	27.9477	28.5004	4.12e-07	1.2659	up	[G]	Carbohydrate transport and metabolism	Molecular Function: ribose-5-phosphate isomerase activity (GO:0004751);; Biological Process: pentose-phosphate shunt, non-oxidative branch (GO:0009052);;	K01807|4.34258e-137|mde:101898202|ribose-5-phosphate isomerase-like; K01807 ribose 5-phosphate isomerase A [EC:5.3.1.6] (A)	Pentose phosphate pathway (ko00030);; Carbon metabolism (ko01200);; Biosynthesis of amino acids (ko01230)	--	--	Ribose 5-phosphate isomerase A (phosphoriboisomerase A)	Ribose-5-phosphate isomerase GN=rpiA OS=Dictyostelium discoideum (Slime mold) PE=3 SV=1	G	Carbohydrate transport and metabolism	PREDICTED: ribose-5-phosphate isomerase [Bactrocera dorsalis]
LOC105230252	96	53	70	235	157	139	3.49786	1.89268	2.52959	8.32605	5.52199	4.9268	0.00233034	1.26437	up	--	--	Molecular Function: phospholipase activity (GO:0004620);; Biological Process: lipid catabolic process (GO:0016042);;	--	--	--	--	Lipase;; Alpha/beta hydrolase family	Phospholipase A1 1 (Precursor; Fragment) OS=Dolichovespula maculata (Bald-faced hornet) PE=1 SV=1	G	Carbohydrate transport and metabolism	PREDICTED: pancreatic triacylglycerol lipase-like [Bactrocera dorsalis]
LOC105225332	1911	1648	1490	4601	3739	3884	29.9996	27.7704	22.9265	71.0069	61.7874	61.2134	2.63e-11	1.26418	up	--	--	Biological Process: mitotic spindle elongation (GO:0000022);; Molecular Function: platelet-derived growth factor-activated receptor activity (GO:0005017);; Molecular Function: vascular endothelial growth factor-activated receptor activity (GO:0005021);; Molecular Function: ATP binding (GO:0005524);; Cellular Component: microtubule associated complex (GO:0005875);; Cellular Component: plasma membr…	--	--	--	--	Stathmin family	--	S	Function unknown	PREDICTED: intracellular protein transport protein USO1 isoform X1 [Bactrocera dorsalis]
LOC105224308	999	922	1000	2131	2497	2433	5.7175	5.14432	5.6188	11.8155	13.6121	13.4799	1.73e-10	1.2632	up	--	--	--	--	--	--	--	FYVE zinc finger	Zinc finger FYVE domain-containing protein 26 homolog GN=CG5270 OS=Drosophila melanogaster (Fruit fly) PE=1 SV=3	R	General function prediction only	PREDICTED: zinc finger FYVE domain-containing protein 26 homolog [Bactrocera dorsalis]
LOC105229763	147	195	273	518	443	514	7.91589	10.4457	14.7283	27.9939	24.0595	27.8237	1.08e-06	1.25116	up	--	--	Molecular Function: transferase activity, transferring acyl groups (GO:0016746);;	--	--	--	--	FR47-like protein	--	S	Function unknown	PREDICTED: uncharacterized protein LOC105229763 [Bactrocera dorsalis]
LOC105226770	8518	7100	7897	17869	20579	17917	92.0319	81.268	83.8681	190.213	225.243	194.886	3.76e-11	1.25049	up	--	--	--	K10370|0|dpo:Dpse_GA13696|GA13696 gene product from transcript GA13696-RB; K10370 tropomodulin (A)	--	--	--	Tropomodulin	Tropomodulin GN=unc-94 OS=Caenorhabditis elegans PE=1 SV=2	Z	Cytoskeleton	PREDICTED: tropomodulin isoform X1 [Bactrocera dorsalis]
LOC105229301	409	359	365	901	921	887	6.34231	6.39419	6.41169	17.3912	17.91	15.3041	3.7e-08	1.24681	up	--	--	Molecular Function: N-acetyltransferase activity (GO:0008080);;	--	--	--	--	FR47-like protein;; Acetyltransferase (GNAT) family;; Acetyltransferase (GNAT) domain;; Acetyltransferase (GNAT) domain	--	R	General function prediction only	PREDICTED: uncharacterized protein LOC105229301 [Bactrocera dorsalis]
LOC105225921	440	400	722	1167	1271	1290	5.42023	5.34771	9.20125	14.4728	15.5266	16.4993	6.75e-09	1.24428	up	--	--	Molecular Function: actin binding (GO:0003779);; Molecular Function: structural constituent of cytoskeleton (GO:0005200);; Cellular Component: proteinaceous extracellular matrix (GO:0005578);; Cellular Component: cytoplasm (GO:0005737);; Cellular Component: cytoskeleton (GO:0005856);; Biological Process: response to oxidative stress (GO:0006979);; Biological Process: neuromuscular synaptic transm…	K08110|1.23536e-79|mde:101897615|glypican-4-like; K08110 glypican 4 (K-glypican) (A)	Wnt signaling pathway (ko04310)	--	--	Glypican	--	T	Signal transduction mechanisms	PREDICTED: glypican-6 [Bactrocera dorsalis]
LOC105224590	41	35	21	68	82	81	1.84776	1.61825	0.980433	3.07094	3.74155	3.67452	0.00768197	1.24204	up	--	--	--	K10442|3.70181e-63|tru:101065831|kelch-like protein 5-like; K10442 kelch-like protein 1/4/5 (A)	--	--	--	Kelch motif;; Kelch motif;; BTB/POZ domain;; BTB And C-terminal Kelch;; Galactose oxidase, central domain;; Kelch motif;; Kelch motif;; Galactose oxidase, central domain	Kelch short protein GN=kel OS=Drosophila melanogaster (Fruit fly) PE=1 SV=4	T	Signal transduction mechanisms	PREDICTED: kelch-like protein 1, partial [Bactrocera dorsalis]
LOC105225340	5224	5588	5485	10659	13899	14240	53.1345	52.6088	54.9951	105.539	132.216	138.885	7.49e-10	1.24191	up	[F]	Nucleotide transport and metabolism	Molecular Function: nucleotide binding (GO:0000166);; Biological Process: purine nucleotide biosynthetic process (GO:0006164);; Molecular Function: hydroxymethyl-, formyl- and related transferase activity (GO:0016742);; Molecular Function: ligase activity, forming carbon-nitrogen bonds (GO:0016879);; Molecular Function: ion binding (GO:0043167);;	K11787|0|mde:101889546|trifunctional purine biosynthetic protein adenosine-3-like; K11787 phosphoribosylamine--glycine ligase / phosphoribosylglycinamide formyltransferase / phosphoribosylformylglycinamidine cyclo-ligase [EC:6.3.4.13 2.1.2.2 6.3.3.1] (A)	Purine metabolism (ko00230);; One carbon pool by folate (ko00670)	--	--	Formyl transferase;; AIR synthase related protein, C-terminal domain;; Phosphoribosylglycinamide synthetase, ATP-grasp (A) domain;; AIR synthase related protein, N-terminal domain;; Phosphoribosylglycinamide synthetase, C domain;; Phosphoribosylglycinamide synthetase, N domain	Phosphoribosylglycinamide formyltransferase GN=ade3 OS=Drosophila melanogaster (Fruit fly) PE=1 SV=2	F	Nucleotide transport and metabolism	PREDICTED: trifunctional purine biosynthetic protein adenosine-3 [Bactrocera dorsalis]
LOC105233846	29	23	43	66	68	92	4.25813	3.49262	6.67898	10.3757	10.2539	13.8955	0.00828281	1.24027	up	--	--	Cellular Component: extracellular space (GO:0005615);; Biological Process: determination of adult lifespan (GO:0008340);; Biological Process: cellular response to starvation (GO:0009267);; Biological Process: cellular response to oxidative stress (GO:0034599);;	K03098|1.77225e-73|mde:101889450|apolipoprotein D-like; K03098 apolipoprotein D and lipocalin family protein (A)	--	--	--	Lipocalin / cytosolic fatty-acid binding protein family	Lazarillo protein (Precursor) OS=Schistocerca americana (American grasshopper) PE=1 SV=1	M	Cell wall/membrane/envelope biogenesis	PREDICTED: apolipoprotein D [Bactrocera cucurbitae]
LOC105223310	2240	1870	1801	4580	4791	4688	46.673	39.1873	36.8785	92.9341	97.4118	94.1403	4.9e-11	1.23936	up	[R]	General function prediction only	Molecular Function: ubiquitin-protein transferase activity (GO:0004842);; Biological Process: regulation of ubiquitin-protein transferase activity (GO:0051438);;	--	--	--	--	Ankyrin repeats (3 copies);; Ankyrin repeat;; Ankyrin repeats (many copies);; Ankyrin repeat;; Ankyrin repeats (many copies)	Protein fem-1 homolog CG6966 GN=CG6966 OS=Drosophila melanogaster (Fruit fly) PE=2 SV=2	R	General function prediction only	PREDICTED: protein fem-1 homolog CG6966 [Bactrocera dorsalis]
LOC105230849	108	102	69	223	254	183	5.68644	5.35146	3.72617	11.9734	13.3723	9.81509	0.000111992	1.23125	up	--	--	Molecular Function: carbohydrate binding (GO:0030246);;	--	--	--	--	Lectin C-type domain	--	V	Defense mechanisms	PREDICTED: uncharacterized protein LOC105230849 [Bactrocera dorsalis]
LOC105225773	456	434	369	1056	951	967	30.2459	29.6753	24.6951	71.6472	66.1604	66.2721	3.42e-08	1.22915	up	--	--	--	K11278|1.22166e-48|mde:101891411|nucleoplasmin-like protein-like; K11278 nucleophosmin 3 (A)	--	--	--	Nucleoplasmin	Nucleoplasmin-like protein GN=Nlp OS=Drosophila melanogaster (Fruit fly) PE=1 SV=1	S	Function unknown	PREDICTED: nucleoplasmin-like protein [Bactrocera dorsalis]
LOC105223194	51	20	27	84	78	69	1.89019	0.7429	1.02055	3.09876	2.8213	2.53154	0.00843953	1.22484	up	[O]	Posttranslational modification, protein turnover, chaperones	Cellular Component: early endosome (GO:0005769);; Cellular Component: plasma membrane (GO:0005886);; Biological Process: endocytosis (GO:0006897);; Biological Process: extracellular matrix organization (GO:0030198);; Cellular Component: cytoplasmic vesicle (GO:0031410);; Biological Process: liquid clearance, open tracheal system (GO:0035002);; Biological Process: regulation of tube length, open t…	--	--	--	--	DnaJ domain;; TM2 domain	TM2 domain-containing protein DDB_G0277895 GN=DDB_G0277895 OS=Dictyostelium discoideum (Slime mold) PE=3 SV=1	O	Posttranslational modification, protein turnover, chaperones	PREDICTED: dnaJ homolog subfamily C member 22 [Bactrocera dorsalis]
LOC105229307	753	655	684	1675	1606	1640	20.8269	18.7877	18.6697	45.6959	45.8846	45.3539	2.98e-09	1.22317	up	[R]	General function prediction only	Molecular Function: GTPase activity (GO:0003924);; Molecular Function: GTP binding (GO:0005525);; Biological Process: GTP catabolic process (GO:0006184);; Biological Process: small GTPase mediated signal transduction (GO:0007264);; Cellular Component: membrane (GO:0016020);;	K17198|1.16322e-132|mde:101899294|ras-related and estrogen-regulated growth inhibitor-like protein-like; K17198 Ras-related and estrogen-regulated growth inhibitor-like protein (A)	--	--	--	Ras family;; Miro-like protein	Ras-related protein Rab-11C GN=rab11C OS=Dictyostelium discoideum (Slime mold) PE=1 SV=1	R	General function prediction only	PREDICTED: ras-related and estrogen-regulated growth inhibitor-like protein [Bactrocera dorsalis]
LOC105230977	226	194	222	527	494	489	6.81166	6.91447	6.8201	14.035	13.7282	13.7582	1.63e-06	1.22274	up	[Q]	Secondary metabolites biosynthesis, transport and catabolism	--	K15001|5.09068e-100|dvi:Dvir_GJ10058|GJ10058 gene product from transcript GJ10058-RA; K15001 cytochrome P450, family 4 [EC:1.14.-.-] (A)	--	--	--	Cytochrome P450	Probable cytochrome P450 313a4 GN=Cyp313a4 OS=Drosophila melanogaster (Fruit fly) PE=2 SV=4	Q	Secondary metabolites biosynthesis, transport and catabolism	PREDICTED: probable cytochrome P450 313a4 [Bactrocera dorsalis]
LOC105233604	273	241	247	604	580	597	8.16318	7.05918	7.45229	17.5434	16.5314	17.2779	7.65e-07	1.21588	up	--	--	--	--	--	--	--	--	--	550		PREDICTED: uncharacterized protein LOC105233604 [Bactrocera dorsalis]
LOC105231173	55	92	64	203	149	142	1.2155	2.04694	1.42574	4.50239	3.33567	3.15335	0.000538647	1.21575	up	--	--	--	--	--	--	--	--	--	603		PREDICTED: uncharacterized protein LOC105231173 [Bactrocera dorsalis]
LOC105230452	80	54	68	184	120	168	3.27413	2.20139	2.76748	7.44753	4.84473	6.7369	0.000677854	1.21267	up	[O]	Posttranslational modification, protein turnover, chaperones	Molecular Function: nucleotide binding (GO:0000166);; Molecular Function: hydrolase activity (GO:0016787);;	--	--	--	--	ATPase family associated with various cellular activities (AAA);; AAA domain;; AAA domain;; AAA domain	Putative pachytene checkpoint protein 2 GN=pch-2 OS=Caenorhabditis elegans PE=3 SV=1	O	Posttranslational modification, protein turnover, chaperones	PREDICTED: pachytene checkpoint protein 2 homolog [Bactrocera dorsalis]
LOC105230841	335	313	276	511	908	735	3.12178	3.07538	2.6144	4.79171	8.34258	6.84241	0.00135554	1.21193	up	[RTKL]	General function prediction only;; Signal transduction mechanisms;; Transcription;; Replication, recombination and repair	Molecular Function: ephrin receptor activity (GO:0005003);; Molecular Function: fibroblast growth factor-activated receptor activity (GO:0005007);; Molecular Function: ATP binding (GO:0005524);; Cellular Component: integral component of plasma membrane (GO:0005887);; Biological Process: protein phosphorylation (GO:0006468);; Biological Process: pole cell migration (GO:0007280);; Biological Proces…	--	--	--	--	Protein tyrosine kinase;; Protein kinase domain;; Immunoglobulin I-set domain;; Immunoglobulin domain;; Immunoglobulin domain;; Immunoglobulin domain;; Immunoglobulin V-set domain	Fibroblast growth factor receptor homolog 1 (Precursor) GN=htl OS=Drosophila melanogaster (Fruit fly) PE=1 SV=3	T	Signal transduction mechanisms	PREDICTED: fibroblast growth factor receptor homolog 1 [Bactrocera dorsalis]
LOC105227002	1596	1700	1510	3725	3868	3600	23.7119	25.0028	22.4463	54.4831	56.0392	52.6389	2.37e-10	1.20908	up	--	--	Biological Process: startle response (GO:0001964);; Biological Process: inter-male aggressive behavior (GO:0002121);; Cellular Component: basal lamina (GO:0005605);; Biological Process: axon guidance (GO:0007411);; Biological Process: peripheral nervous system development (GO:0007422);; Biological Process: imaginal disc-derived wing morphogenesis (GO:0007476);; Biological Process: mesoderm develo…	--	--	--	--	Phospholipase B	Putative phospholipase B-like lamina ancestor (Precursor) GN=lama OS=Drosophila melanogaster (Fruit fly) PE=1 SV=3	T	Signal transduction mechanisms	PREDICTED: putative phospholipase B-like lamina ancestor [Bactrocera dorsalis]
LOC105221958	159	119	91	286	356	217	1.50811	1.11295	0.888291	3.18626	3.31811	2.05306	0.000703303	1.20771	up	--	--	--	--	--	--	--	--	--	60		PREDICTED: uncharacterized protein LOC105221958 [Bactrocera dorsalis]
LOC105224811	318	251	199	529	626	631	1.84553	1.47029	1.17339	3.18642	3.76664	3.81002	9.12e-07	1.20755	up	--	--	Biological Process: imaginal disc eversion (GO:0007561);; Cellular Component: extrinsic component of membrane (GO:0019898);;	--	--	--	--	Low-density lipoprotein receptor domain class A;; EB module	Low-density lipoprotein receptor-related protein (Precursor) GN=lrp-1 OS=Caenorhabditis elegans PE=1 SV=1	T	Signal transduction mechanisms	PREDICTED: titin [Bactrocera dorsalis]
LOC105226793	5592	4456	4748	10982	11671	11753	97.4506	77.8298	83.256	193.662	207.686	209.004	9.68e-11	1.20686	up	[O]	Posttranslational modification, protein turnover, chaperones	Molecular Function: endopeptidase activity (GO:0004175);; Biological Process: cellular response to DNA damage stimulus (GO:0006974);; Cellular Component: proteasome regulatory particle, base subcomplex (GO:0008540);; Molecular Function: enzyme regulator activity (GO:0030234);; Biological Process: regulation of protein catabolic process (GO:0042176);; Biological Process: proteasome-mediated ubiqui…	K03032|0|dgr:Dgri_GH14298|GH14298 gene product from transcript GH14298-RA; K03032 26S proteasome regulatory subunit N2 (A)	Proteasome (ko03050)	--	--	Proteasome/cyclosome repeat;; HEAT repeats;; HEAT repeat;; HEAT-like repeat	26S proteasome non-ATPase regulatory subunit 1 GN=Rpn2 OS=Drosophila melanogaster (Fruit fly) PE=1 SV=1	O	Posttranslational modification, protein turnover, chaperones	PREDICTED: 26S proteasome non-ATPase regulatory subunit 1 [Bactrocera dorsalis]
LOC105225731	289	306	262	595	863	534	11.5964	11.3445	10.503	23.4666	32.5308	20.6388	0.000575734	1.20638	up	--	--	Molecular Function: torso binding (GO:0005122);; Cellular Component: extracellular region (GO:0005576);; Biological Process: terminal region determination (GO:0007362);; Biological Process: torso signaling pathway (GO:0008293);;	K12377|3.10726e-167|dwi:Dwil_GK13020|GK13020 gene product from transcript GK13020-RA; K12377 torso-like protein (A)	MAPK signaling pathway - fly (ko04013)	--	--	MAC/Perforin domain	Torso-like protein (Precursor) GN=tsl OS=Drosophila melanogaster (Fruit fly) PE=1 SV=2	R	General function prediction only	PREDICTED: torso-like protein [Bactrocera dorsalis]
LOC105224480	1003	979	1001	2345	2186	2388	44.9047	47.528	45.4746	108.951	102.361	111.897	1.29e-09	1.20311	up	--	--	Biological Process: embryonic development via the syncytial blastoderm (GO:0001700);; Molecular Function: endopeptidase activity (GO:0004175);; Cellular Component: cytoplasm (GO:0005737);; Biological Process: gamete generation (GO:0007276);; Molecular Function: cysteine-type peptidase activity (GO:0008234);; Biological Process: protein processing (GO:0016485);; Biological Process: cellular proces…	K04489|3.40221e-100|mde:101896806|caspase Nc-like; K04489 caspase invertebrate, apoptosis-related cysteine protease [EC:3.4.22.-] (A)	--	--	--	Caspase domain;; Caspase recruitment domain	Caspase Nc subunit 2 (Precursor) OS=Drosophila melanogaster (Fruit fly) PE=1 SV=1	D	Cell cycle control, cell division, chromosome partitioning	PREDICTED: caspase Nc [Bactrocera dorsalis]
LOC105227980	533	531	459	1065	1186	1265	10.6197	10.4401	9.17963	22.0344	23.5993	26.0482	3.35e-08	1.1971	up	[I]	Lipid transport and metabolism	Molecular Function: acetate-CoA ligase activity (GO:0003987);; Cellular Component: cytoplasm (GO:0005737);; Molecular Function: AMP binding (GO:0016208);; Biological Process: acetyl-CoA biosynthetic process from acetate (GO:0019427);; Biological Process: behavioral response to ethanol (GO:0048149);;	K01895|0|dmo:Dmoj_GI12200|GI12200 gene product from transcript GI12200-RA; K01895 acetyl-CoA synthetase [EC:6.2.1.1] (A)	Glycolysis / Gluconeogenesis (ko00010);; Pyruvate metabolism (ko00620);; Propanoate metabolism (ko00640);; Carbon metabolism (ko01200)	--	--	AMP-binding enzyme;; AMP-binding enzyme C-terminal domain	Acetyl-coenzyme A synthetase GN=AcCoAS OS=Drosophila melanogaster (Fruit fly) PE=2 SV=1	I	Lipid transport and metabolism	PREDICTED: acetyl-coenzyme A synthetase [Bactrocera dorsalis]
LOC105229574	3310	2643	2760	7170	5760	7149	62.2108	49.3192	51.4063	121.637	94.2622	117.007	1.6e-10	1.1934	up	[GEPR]	Carbohydrate transport and metabolism;; Amino acid transport and metabolism;; Inorganic ion transport and metabolism;; General function prediction only	Molecular Function: secondary active organic cation transmembrane transporter activity (GO:0008513);; Cellular Component: integral component of membrane (GO:0016021);; Biological Process: transmembrane transport (GO:0055085);;	--	--	--	--	Sugar (and other) transporter;; Major Facilitator Superfamily	Organic cation transporter-like protein GN=Orct2 OS=Drosophila melanogaster (Fruit fly) PE=2 SV=2	R	General function prediction only	PREDICTED: organic cation transporter protein [Bactrocera dorsalis]
LOC105232380	108	97	114	268	221	244	10.7748	11.1209	12.6124	29.5016	24.5846	26.4851	0.000114765	1.18893	up	--	--	--	--	--	--	--	--	--	--	--	PREDICTED: LOW QUALITY PROTEIN: uncharacterized protein LOC105232380 [Bactrocera dorsalis]
LOC105224165	404	504	407	1012	799	1206	20.1333	24.805	20.4628	50.0627	39.2113	59.324	1.28e-05	1.18816	up	[G]	Carbohydrate transport and metabolism	Molecular Function: inositol monophosphate 1-phosphatase activity (GO:0008934);; Biological Process: dephosphorylation (GO:0016311);; Biological Process: phosphatidylinositol phosphorylation (GO:0046854);;	K01092|5.77325e-166|dme:Dmel_CG17026|CG17026 gene product from transcript CG17026-RA (EC:3.1.3.25); K01092 myo-inositol-1(or 4)-monophosphatase [EC:3.1.3.25] (A)	Inositol phosphate metabolism (ko00562);; Phosphatidylinositol signaling system (ko04070)	--	--	Inositol monophosphatase family	Inositol monophosphatase ttx-7 GN=ttx-7 OS=Caenorhabditis elegans PE=1 SV=3	G	Carbohydrate transport and metabolism	PREDICTED: inositol monophosphatase 1 [Bactrocera dorsalis]
LOC105229773	72	46	58	117	144	142	5.93781	3.9871	5.07501	10.093	12.3596	11.9559	0.00170601	1.18487	up	--	--	Cellular Component: mitochondrion (GO:0005739);; Molecular Function: flavin-linked sulfhydryl oxidase activity (GO:0016971);; Biological Process: tissue regeneration (GO:0042246);; Biological Process: regulation of cell cycle (GO:0051726);;	K17783|3.13913e-87|mde:101900794|FAD-linked sulfhydryl oxidase ALR-like; K17783 mitochondrial FAD-linked sulfhydryl oxidase [EC:1.8.3.2] (A)	--	--	--	Erv1 / Alr family	--	O	Posttranslational modification, protein turnover, chaperones	PREDICTED: FAD-linked sulfhydryl oxidase ALR [Bactrocera dorsalis]
LOC105226924	788	773	841	1867	1739	1892	11.0597	11.8518	11.8143	26.8416	25.7124	26.639	5.86e-09	1.18393	up	--	--	--	--	--	--	--	Ubiquitin-2 like Rad60 SUMO-like	--	S	Function unknown	PREDICTED: homeobox protein 5 [Bactrocera dorsalis]
LOC105230669	729	428	585	1356	1411	1219	36.3443	22.0609	30.1164	70.0501	73.22	62.4608	2.54e-08	1.18268	up	[F]	Nucleotide transport and metabolism	Molecular Function: ribonucleoside-diphosphate reductase activity, thioredoxin disulfide as acceptor (GO:0004748);; Cellular Component: ribonucleoside-diphosphate reductase complex (GO:0005971);; Biological Process: DNA replication (GO:0006260);; Biological Process: activation of cysteine-type endopeptidase activity involved in apoptotic process (GO:0006919);; Biological Process: deoxyribonucleos…	K10808|0|dgr:Dgri_GH20400|GH20400 gene product from transcript GH20400-RA; K10808 ribonucleoside-diphosphate reductase subunit M2 [EC:1.17.4.1] (A)	Purine metabolism (ko00230);; Pyrimidine metabolism (ko00240);; Glutathione metabolism (ko00480)	--	--	Ribonucleotide reductase, small chain	Ribonucleoside-diphosphate reductase subunit M2 GN=RnrS OS=Drosophila melanogaster (Fruit fly) PE=1 SV=2	F	Nucleotide transport and metabolism	PREDICTED: ribonucleoside-diphosphate reductase subunit M2 [Bactrocera dorsalis]
LOC105224987	1613	1812	1743	3810	3673	4330	16.8519	18.4239	17.7855	48.0569	44.5836	52.7388	5.28e-10	1.18256	up	--	--	Biological Process: store-operated calcium entry (GO:0002115);; Molecular Function: calcium ion binding (GO:0005509);; Cellular Component: plasma membrane (GO:0005886);; Biological Process: cell adhesion (GO:0007155);; Biological Process: imaginal disc-derived wing morphogenesis (GO:0007476);; Molecular Function: store-operated calcium channel activity (GO:0015279);; Biological Process: chaeta de…	K16059|0|mde:101897090|stromal interaction molecule homolog; K16059 stromal interaction molecule 1 (A)	--	--	--	SAM domain (Sterile alpha motif);; SAM domain (Sterile alpha motif)	Stromal interaction molecule homolog (Precursor) GN=Stim OS=Drosophila melanogaster (Fruit fly) PE=1 SV=1	R	General function prediction only	PREDICTED: stromal interaction molecule homolog isoform X4 [Bactrocera dorsalis]
LOC105231381	2814	2754	3546	6691	7921	6228	32.1746	32.2375	41.3763	79.9653	96.2173	73.6558	2.33e-10	1.18228	up	--	--	--	K06532|0|mde:101900316|prominin-like protein-like; K06532 prominin 1 (A)	--	--	--	Prominin	Prominin-like protein GN=CG7740 OS=Drosophila melanogaster (Fruit fly) PE=1 SV=1	R	General function prediction only	PREDICTED: prominin-like protein [Bactrocera dorsalis]
LOC105231448	910	898	983	2159	2022	2198	10.2123	10.3172	11.0183	23.8551	22.3416	24.945	3.44e-09	1.18182	up	--	--	Cellular Component: extracellular space (GO:0005615);; Biological Process: imaginal disc-derived wing vein specification (GO:0007474);;	--	--	--	--	Leucine rich repeat;; Leucine Rich repeats (2 copies);; Leucine rich repeats (6 copies);; Leucine Rich Repeat	Protein lap4 OS=Drosophila melanogaster (Fruit fly) PE=1 SV=1	R	General function prediction only	PREDICTED: probable serine/threonine-protein kinase DDB_G0278509 [Bactrocera dorsalis]
LOC105227860	1599	1147	1063	3000	3061	2646	54.4148	37.333	38.0752	108.359	104.258	93.1091	1.16e-09	1.18151	up	--	--	--	--	--	--	--	--	--	92		PREDICTED: uncharacterized protein LOC105227860 [Bactrocera dorsalis]
LOC105227243	771	544	565	1352	1544	1396	3.36019	2.42389	2.40783	5.77375	6.7681	6.11365	1.95e-08	1.18019	up	--	--	Biological Process: negative regulation of transcription from RNA polymerase II promoter (GO:0000122);; Molecular Function: RNA polymerase II activating transcription factor binding (GO:0001102);; Biological Process: regulation of antimicrobial peptide biosynthetic process (GO:0002805);; Cellular Component: nucleus (GO:0005634);; Biological Process: terminal region determination (GO:0007362);; Bi…	--	--	--	--	--	G protein-coupled receptor ligand (Precursor) GN=fog OS=Drosophila melanogaster (Fruit fly) PE=2 SV=1	153		PREDICTED: protein folded gastrulation [Bactrocera dorsalis]
LOC105231045	696	616	685	1671	1238	1644	25.5516	22.6884	25.3569	61.1123	45.1027	59.934	1.57e-08	1.17786	up	[S]	Function unknown	--	--	--	--	--	YhhN-like protein	--	S	Function unknown	PREDICTED: lysoplasmalogenase-like protein TMEM86A isoform X1 [Bactrocera dorsalis]
LOC105231563	1951	1660	1693	3971	3766	4341	88.8284	79.6586	79.697	187.362	180.545	207.155	6.08e-10	1.1767	up	--	--	--	--	--	--	--	--	--	282		PREDICTED: uncharacterized protein LOC105231563 isoform X1 [Bactrocera dorsalis]
LOC105227028	233	211	228	559	507	464	7.24551	6.99532	7.08967	17.2624	16.4674	14.6072	3.78e-06	1.17552	up	--	--	Cellular Component: trans-Golgi network (GO:0005802);; Biological Process: exocytosis (GO:0006887);; Biological Process: intra-Golgi vesicle-mediated transport (GO:0006891);; Biological Process: dsRNA transport (GO:0033227);;	--	--	--	--	COG (conserved oligomeric Golgi) complex component, COG2;; Domain of unknown function (DUF3510)	Conserved oligomeric Golgi complex subunit 2 GN=ldlCp OS=Drosophila melanogaster (Fruit fly) PE=2 SV=1	U	Intracellular trafficking, secretion, and vesicular transport	PREDICTED: conserved oligomeric Golgi complex subunit 2 [Bactrocera dorsalis]
LOC105232297	1495	1403	1371	2790	3311	3596	19.8763	17.8462	18.131	37.2829	43.4128	47.655	1.15e-09	1.17391	up	[T]	Signal transduction mechanisms	Molecular Function: protein serine/threonine phosphatase activity (GO:0004722);; Biological Process: protein dephosphorylation (GO:0006470);; Molecular Function: metal ion binding (GO:0046872);;	K17503|0|mde:101895307|protein phosphatase 1H-like; K17503 protein phosphatase 1H [EC:3.1.3.16] (A)	--	--	--	Protein phosphatase 2C	--	T	Signal transduction mechanisms	PREDICTED: protein phosphatase 1H isoform X1 [Bactrocera dorsalis]
LOC105225549	86	113	73	178	187	251	1.83651	2.91195	1.46012	4.0051	3.84514	5.83742	0.000336925	1.17039	up	--	--	Biological Process: negative regulation of transcription from RNA polymerase II promoter (GO:0000122);; Biological Process: instar larval development (GO:0002168);; Biological Process: negative regulation of heart induction by canonical Wnt signaling pathway (GO:0003136);; Molecular Function: frizzled-2 binding (GO:0005110);; Molecular Function: Notch binding (GO:0005112);; Molecular Function: gl…	K03209|0|dwi:Dwil_GK24298|Dwil_wg; GK24298 gene product from transcript GK24298-RA; K03209 wingless-type MMTV integration site family, member 1 (A)	Wnt signaling pathway (ko04310);; Hedgehog signaling pathway (ko04340);; Hippo signaling pathway - fly (ko04391)	--	--	wnt family	Protein wingless (Precursor) GN=wg OS=Drosophila melanogaster (Fruit fly) PE=1 SV=1	T	Signal transduction mechanisms	PREDICTED: protein wingless [Bactrocera dorsalis]
LOC105226504	161	110	125	325	286	287	2.80834	2.07802	2.21351	6.04205	5.73627	5.3627	5.64e-05	1.16967	up	--	--	Cellular Component: nucleus (GO:0005634);; Biological Process: mitotic DNA replication checkpoint (GO:0033314);;	--	--	--	--	--	Claspin homolog GN=CG32251 OS=Drosophila melanogaster (Fruit fly) PE=1 SV=1	275		PREDICTED: claspin homolog isoform X1 [Bactrocera dorsalis]
LOC105229592	424	454	457	1012	927	1085	2.41484	2.62402	2.55969	5.60975	5.22363	6.05286	1.42e-07	1.16917	up	--	--	--	--	--	--	--	--	--	369		PREDICTED: LOW QUALITY PROTEIN: mucin-12 [Bactrocera dorsalis]
LOC105232606	54	77	82	213	154	116	3.13855	4.63174	4.76604	12.0549	8.90456	6.63047	0.00492955	1.16839	up	[IQR]	Lipid transport and metabolism;; Secondary metabolites biosynthesis, transport and catabolism;; General function prediction only	Molecular Function: 3-hydroxybutyrate dehydrogenase activity (GO:0003858);; Biological Process: ecdysone biosynthetic process (GO:0006697);;	--	--	--	--	short chain dehydrogenase;; Fungal family of unknown function (DUF1776)	3 beta-hydroxysteroid dehydrogenase dhs-16 GN=dhs-16 OS=Caenorhabditis elegans PE=2 SV=1	Q	Secondary metabolites biosynthesis, transport and catabolism	PREDICTED: retinol dehydrogenase 7 isoform X1 [Bactrocera dorsalis]
LOC105222710	953	934	811	2195	1929	1983	20.3624	18.5537	17.0361	44.6679	37.7989	39.1018	6.22e-09	1.16753	up	--	--	Biological Process: G-protein coupled receptor signaling pathway (GO:0007186);; Biological Process: response to pheromone (GO:0019236);;	--	--	--	--	Rhodopsin-like GPCR transmembrane domain	--	S	Function unknown	PREDICTED: integral membrane protein GPR180 [Bactrocera dorsalis]
LOC105233019	3226	2617	2668	6566	6276	6380	69.3265	57.8944	57.3309	142.399	139.936	138.594	4.66e-10	1.1644	up	--	--	Biological Process: axonogenesis (GO:0007409);;	--	--	--	--	Glutathione S-transferase, C-terminal domain;; Glutathione S-transferase, C-terminal domain;; Glutathione S-transferase, N-terminal domain;; Glutathione S-transferase, C-terminal domain	Failed axon connections GN=fax OS=Drosophila melanogaster (Fruit fly) PE=1 SV=1	T	Signal transduction mechanisms	PREDICTED: failed axon connections isoform X1 [Bactrocera dorsalis]
LOC105225298	1111	730	855	2029	1804	2248	92.0032	63.5801	72.695	171.368	155.688	190.307	7.34e-09	1.16269	up	[R]	General function prediction only	Molecular Function: phosphomannomutase activity (GO:0004615);; Cellular Component: cytoplasm (GO:0005737);; Biological Process: GDP-mannose biosynthetic process (GO:0009298);; Biological Process: mannose biosynthetic process (GO:0019307);; Biological Process: cellular response to hypoxia (GO:0071456);;	K17497|8.07899e-153|dya:Dyak_GE21911|GE21911 gene product from transcript GE21911-RA; K17497 phosphomannomutase [EC:5.4.2.8] (A)	Fructose and mannose metabolism (ko00051);; Amino sugar and nucleotide sugar metabolism (ko00520)	--	--	Eukaryotic phosphomannomutase;; Sucrose-6F-phosphate phosphohydrolase;; haloacid dehalogenase-like hydrolase	Probable phosphomannomutase GN=CG10688 OS=Drosophila melanogaster (Fruit fly) PE=2 SV=1	G	Carbohydrate transport and metabolism	PREDICTED: probable phosphomannomutase [Bactrocera dorsalis]
LOC105228433	220	149	139	395	365	386	2.71537	1.51152	1.38615	4.6878	4.99694	4.27027	1.97e-05	1.16264	up	--	--	Biological Process: negative regulation of transcription from RNA polymerase II promoter (GO:0000122);; Cellular Component: chromatin (GO:0000785);; Molecular Function: DNA binding (GO:0003677);; Molecular Function: protein binding (GO:0005515);; Cellular Component: polytene chromosome (GO:0005700);; Biological Process: eggshell chorion gene amplification (GO:0007307);; Biological Process: determ…	--	--	--	--	Tesmin/TSO1-like CXC domain, cysteine-rich domain	Protein lin-54 homolog GN=mip120 OS=Drosophila melanogaster (Fruit fly) PE=1 SV=1	K	Transcription	PREDICTED: protein lin-54 homolog [Bactrocera dorsalis]
LOC105231030	181	140	140	350	364	324	16.1266	13.5021	12.8858	32.1112	34.5867	30.1581	3.3e-05	1.1599	up	--	--	Biological Process: phagocytosis (GO:0006909);; Molecular Function: N-acetyltransferase activity (GO:0008080);;	--	--	--	--	Acetyltransferase (GNAT) family;; Acetyltransferase (GNAT) domain;; FR47-like protein;; Acetyltransferase (GNAT) domain	--	R	General function prediction only	PREDICTED: N-alpha-acetyltransferase 40 [Bactrocera dorsalis]
LOC105225646	310	388	377	846	822	752	7.85801	9.99052	9.54855	21.1264	20.7843	18.8326	5.27e-07	1.15978	up	--	--	Molecular Function: alpha-N-acetylglucosaminidase activity (GO:0004561);;	K01205|0|dpo:Dpse_GA12255|GA12255 gene product from transcript GA12255-RA; K01205 alpha-N-acetylglucosaminidase [EC:3.2.1.50] (A)	Glycosaminoglycan degradation (ko00531);; Lysosome (ko04142)	--	--	Alpha-N-acetylglucosaminidase (NAGLU) tim-barrel domain;; Alpha-N-acetylglucosaminidase (NAGLU) C-terminal domain;; Alpha-N-acetylglucosaminidase (NAGLU) N-terminal domain	--	G	Carbohydrate transport and metabolism	PREDICTED: alpha-N-acetylglucosaminidase [Bactrocera dorsalis]
LOC105229679	441	330	307	780	831	814	9.4614	7.41107	6.55607	16.7625	18.544	17.7942	5.34e-07	1.15898	up	[D]	Cell cycle control, cell division, chromosome partitioning	Biological Process: regulation of cyclin-dependent protein serine/threonine kinase activity (GO:0000079);; Biological Process: mitotic anaphase B (GO:0000092);; Biological Process: mitotic cytokinesis (GO:0000281);; Cellular Component: chromosome, centromeric region (GO:0000775);; Biological Process: embryonic development via the syncytial blastoderm (GO:0001700);; Cellular Component: nucleus (GO…	K05868|0|mde:101895010|G2/mitotic-specific cyclin-B-like; K05868 cyclin B (A)	FoxO signaling pathway (ko04068)	--	--	Cyclin, N-terminal domain;; Cyclin, C-terminal domain	G2/mitotic-specific cyclin-B GN=CycB OS=Drosophila melanogaster (Fruit fly) PE=1 SV=2	D	Cell cycle control, cell division, chromosome partitioning	PREDICTED: G2/mitotic-specific cyclin-B [Bactrocera dorsalis]
LOC105227149	1485	1696	1589	3389	3616	3705	60.9566	68.2847	63.9508	135.623	144.847	147.704	1.57e-09	1.15673	up	[T]	Signal transduction mechanisms	Molecular Function: protein serine/threonine phosphatase activity (GO:0004722);; Biological Process: protein dephosphorylation (GO:0006470);; Molecular Function: metal ion binding (GO:0046872);;	K14803|2.95883e-137|mde:101898380|probable protein phosphatase 2C T23F11.1-like; K14803 protein phosphatase 2C homolog 2/3 [EC:3.1.3.16] (A)	--	--	--	Protein phosphatase 2C	Probable protein phosphatase 2C T23F11.1 GN=ppm-2 OS=Caenorhabditis elegans PE=3 SV=2	T	Signal transduction mechanisms	PREDICTED: probable protein phosphatase 2C T23F11.1 [Bactrocera cucurbitae]
LOC105222645	1490	1378	1051	3465	2406	2931	15.133	14.0215	10.6408	35.183	24.5172	30.0327	1.5e-06	1.15588	up	--	--	Biological Process: cell morphogenesis (GO:0000902);; Cellular Component: endoplasmic reticulum (GO:0005783);; Biological Process: neurogenesis (GO:0022008);;	--	--	--	--	Ankyrin repeats (3 copies);; Ankyrin repeats (many copies)	Ankyrin repeat and LEM domain-containing protein 2 homolog GN=lem-4 OS=Caenorhabditis elegans PE=1 SV=1	R	General function prediction only	PREDICTED: uncharacterized protein LOC105222645 [Bactrocera dorsalis]
LOC105223999	135	179	208	480	348	344	4.06282	5.02201	6.0371	13.5039	9.54846	9.39786	1.98e-05	1.15483	up	[P]	Inorganic ion transport and metabolism	Biological Process: sulfate transport (GO:0008272);; Molecular Function: high-affinity sulfate transmembrane transporter activity (GO:0015381);; Cellular Component: integral component of membrane (GO:0016021);;	K14708|0|dya:Dyak_GE21876|GE21876 gene product from transcript GE21876-RA; K14708 solute carrier family 26 (sodium-independent sulfate anion transporter), member 11 (A)	--	--	--	Sulfate transporter family;; Sulfate transporter N-terminal domain with GLY motif;; STAS domain	Sulfate permease family protein 3 GN=sulp-3 OS=Caenorhabditis elegans PE=2 SV=3	P	Inorganic ion transport and metabolism	PREDICTED: sodium-independent sulfate anion transporter isoform X1 [Bactrocera dorsalis]
LOC105226149	475	477	356	791	969	1170	11.4275	10.7971	8.32044	18.8371	21.8406	27.1536	2.11e-05	1.1545	up	[P]	Inorganic ion transport and metabolism	Molecular Function: alkaline phosphatase activity (GO:0004035);; Biological Process: dephosphorylation (GO:0016311);;	K01077|0|dwi:Dwil_GK25119|GK25119 gene product from transcript GK25119-RA; K01077 alkaline phosphatase [EC:3.1.3.1] (A)	Folate biosynthesis (ko00790)	--	--	Alkaline phosphatase;; Type I phosphodiesterase / nucleotide pyrophosphatase	Alkaline phosphatase 4 (Precursor) GN=Aph-4 OS=Drosophila melanogaster (Fruit fly) PE=2 SV=3	P	Inorganic ion transport and metabolism	PREDICTED: alkaline phosphatase [Bactrocera dorsalis]
LOC105227895	655	629	695	1645	1290	1504	46.1337	54.7575	49.8274	86.4097	68.3967	77.3984	3.39e-08	1.15419	up	--	--	Cellular Component: extracellular region (GO:0005576);; Cellular Component: mitochondrion (GO:0005739);; Biological Process: proteolysis (GO:0006508);; Molecular Function: peptidase activity (GO:0008233);; Molecular Function: glutaminyl-peptide cyclotransferase activity (GO:0016603);; Biological Process: peptidyl-pyroglutamic acid biosynthetic process, using glutaminyl-peptide cyclotransferase (G…	K00683|8.60314e-153|dme:Dmel_CG5976|isoQC; iso Glutaminyl cyclase (EC:2.3.2.5 3.4.-.-); K00683 glutaminyl-peptide cyclotransferase [EC:2.3.2.5] (A)	--	--	--	Peptidase family M28;; Nicastrin	Glutaminyl-peptide cyclotransferase (Precursor) GN=qpct OS=Dictyostelium discoideum (Slime mold) PE=3 SV=1	O	Posttranslational modification, protein turnover, chaperones	PREDICTED: glutaminyl-peptide cyclotransferase isoform X1 [Bactrocera dorsalis]
LOC105232563	4790	3443	3884	9126	9351	8670	34.9914	25.5293	28.0374	66.1883	67.4329	63.9419	6.16e-10	1.15264	up	--	--	Molecular Function: metalloendopeptidase activity (GO:0004222);; Molecular Function: calcium ion binding (GO:0005509);; Biological Process: proteolysis (GO:0006508);; Biological Process: defasciculation of motor neuron axon (GO:0007415);; Biological Process: motor neuron axon guidance (GO:0008045);; Molecular Function: zinc ion binding (GO:0008270);; Biological Process: imaginal disc-derived wing…	K13046|0|mde:101897629|dorsal-ventral patterning protein tolloid-like; K13046 tolkin [EC:3.4.24.-] (A)	--	--	--	CUB domain;; Astacin (Peptidase family M12A);; Coagulation Factor Xa inhibitory site;; Calcium-binding EGF domain;; CUB-like domain	Dorsal-ventral patterning protein tolloid (Precursor) GN=tld OS=Drosophila melanogaster (Fruit fly) PE=2 SV=2	O	Posttranslational modification, protein turnover, chaperones	PREDICTED: dorsal-ventral patterning protein tolloid isoform X1 [Bactrocera dorsalis]
LOC105233616	105	35	123	184	198	207	0.869116	0.287618	0.974618	1.59951	1.7498	1.75615	0.000496706	1.15174	up	[R]	General function prediction only	Molecular Function: sequence-specific DNA binding RNA polymerase II transcription factor activity (GO:0000981);; Molecular Function: nucleic acid binding (GO:0003676);; Cellular Component: nucleus (GO:0005634);; Biological Process: regulation of transcription from RNA polymerase II promoter (GO:0006357);; Biological Process: single-organism cellular process (GO:0044763);; Molecular Function: meta…	K09216|7.18135e-137|mde:101891221|protein ovo-like; K09216 ovo (A)	--	--	--	Zinc-finger double domain;; Zinc finger, C2H2 type	Protein ovo GN=ovo OS=Drosophila melanogaster (Fruit fly) PE=1 SV=2	K	Transcription	PREDICTED: protein ovo isoform X2 [Bactrocera dorsalis]
LOC105223169	2251	2152	2001	4239	5458	4620	14.4582	13.7957	12.5941	28.0819	36.3704	31.0686	1.1e-09	1.15052	up	--	--	Molecular Function: binding (GO:0005488);;	--	--	--	--	Protein of unknown function (DUF3585);; LIM domain	--	Z	Cytoskeleton	PREDICTED: mucin-5AC [Bactrocera dorsalis]
LOC105226845	565	570	488	1136	1270	1200	5.54118	5.3883	4.8067	11.0414	11.8787	11.5411	1.25e-07	1.14146	up	--	--	Molecular Function: transporter activity (GO:0005215);; Biological Process: R3/R4 cell fate commitment (GO:0007464);;	K05336|0|dvi:Dvir_GJ20902|GJ20902 gene product from transcript GJ20902-RA; K05336 solute carrier family 6 (neurotransmitter transporter), invertebrate (A)	--	--	--	Sodium:neurotransmitter symporter family	Sodium-dependent serotonin transporter GN=SerT OS=Drosophila melanogaster (Fruit fly) PE=2 SV=1	P	Inorganic ion transport and metabolism	PREDICTED: uncharacterized protein LOC105226845 isoform X1 [Bactrocera dorsalis]
LOC105231048	17027	10931	13191	36647	27889	27018	678.934	416.71	528.059	1470.95	1093.46	1057.85	3.07e-06	1.14139	up	[Q]	Secondary metabolites biosynthesis, transport and catabolism	Molecular Function: monooxygenase activity (GO:0004497);; Molecular Function: iron ion binding (GO:0005506);; Molecular Function: electron carrier activity (GO:0009055);; Cellular Component: membrane (GO:0016020);; Molecular Function: oxidoreductase activity, acting on paired donors, with incorporation or reduction of molecular oxygen (GO:0016705);; Biological Process: insecticide metabolic proce…	--	--	--	--	Cytochrome P450	Probable cytochrome P450 304a1 GN=Cyp304a1 OS=Drosophila melanogaster (Fruit fly) PE=2 SV=2	Q	Secondary metabolites biosynthesis, transport and catabolism	PREDICTED: probable cytochrome P450 304a1 [Bactrocera dorsalis]
LOC105228975	33	79	21	101	106	88	0.945087	2.25288	0.61661	2.92433	3.0979	2.56539	0.00966342	1.13987	up	--	--	Biological Process: mitotic metaphase (GO:0000089);; Biological Process: mitotic anaphase (GO:0000090);; Biological Process: meiotic spindle organization (GO:0000212);; Molecular Function: motor activity (GO:0003774);; Molecular Function: binding (GO:0005488);; Cellular Component: kinesin complex (GO:0005871);; Cellular Component: spindle microtubule (GO:0005876);; Biological Process: mitotic spi…	K10402|0|mde:101900860|kinesin-like protein subito-like; K10402 kinesin family member 20 (A)	--	--	--	Kinesin motor domain	Kinesin-like protein subito GN=sub OS=Drosophila melanogaster (Fruit fly) PE=1 SV=1	Z	Cytoskeleton	PREDICTED: kinesin-like protein subito [Bactrocera dorsalis]
LOC105232953	71	41	76	136	122	159	0.978797	0.545547	1.03031	1.87701	1.60909	2.2201	0.00227497	1.1384	up	[S]	Function unknown	Biological Process: imaginal disc-derived wing morphogenesis (GO:0007476);; Cellular Component: integral component of membrane (GO:0016021);; Biological Process: regulation of apoptotic process (GO:0042981);;	--	--	--	--	Leucine rich repeat;; Leucine Rich repeats (2 copies);; Leucine rich repeats (6 copies);; Leucine Rich Repeat	Leucine-rich repeat-containing protein let-4 (Precursor) GN=let-4 OS=Caenorhabditis elegans PE=2 SV=2	R	General function prediction only	PREDICTED: uncharacterized protein LOC105232953 [Bactrocera dorsalis]
LOC105232145	1409	1342	1399	2802	3565	2832	16.4194	16.0315	15.8695	31.0025	39.396	32.4315	4.23e-09	1.13789	up	--	--	--	--	--	--	--	Interferon regulatory factor 2-binding protein zinc finger	--	225		PREDICTED: interferon regulatory factor 2-binding protein-like isoform X1 [Bactrocera dorsalis]
LOC105227885	820	514	503	1513	1334	1227	13.5752	8.32161	8.26205	24.7549	21.5933	20.0862	7.74e-08	1.13728	up	--	--	--	--	--	--	--	von Willebrand factor type C domain	--	W	Extracellular structures	PREDICTED: uncharacterized protein LOC105227885 [Bactrocera dorsalis]
LOC105228639	1304	1132	1259	2673	2781	2727	11.143	9.35969	9.81034	20.76	22.5954	21.0751	6.18e-09	1.13597	up	--	--	Biological Process: regulation of alternative mRNA splicing, via spliceosome (GO:0000381);; Molecular Function: mRNA binding (GO:0003729);; Molecular Function: protein binding (GO:0005515);; Cellular Component: U1 snRNP (GO:0005685);; Biological Process: spermatogenesis (GO:0007283);; Biological Process: negative regulation of mRNA splicing, via spliceosome (GO:0048025);;	K13210|3.60672e-168|dan:Dana_GF13443|GF13443 gene product from transcript GF13443-RA; K13210 far upstream element-binding protein (A)	--	--	--	KH domain;; KH domain;; Domain of unknown function (DUF1897);; KH domain;; KH domain	--	R	General function prediction only	PREDICTED: far upstream element-binding protein 3 [Bactrocera dorsalis]
LOC109579986	5097	4754	4848	10600	11126	10785	54.029	50.7376	51.7578	110.267	116.058	112.158	1.24e-09	1.13459	up	--	--	Molecular Function: protein kinase activity (GO:0004672);; Biological Process: gamete generation (GO:0007276);; Biological Process: nervous system development (GO:0007399);; Biological Process: sensory organ development (GO:0007423);; Biological Process: organ morphogenesis (GO:0009887);; Cellular Component: intracellular organelle (GO:0043229);; Biological Process: primary metabolic process (GO:…	--	--	--	--	--	--	--	--	PREDICTED: probable serine/threonine-protein kinase dyrk2 isoform X4 [Bactrocera dorsalis]
LOC105222731	191	179	153	421	367	369	2.45645	2.22114	1.99466	5.29673	4.55667	4.62869	2.97e-05	1.13433	up	--	--	Molecular Function: tubulin-tyrosine ligase activity (GO:0004835);; Biological Process: protein polyglutamylation (GO:0018095);; Biological Process: neurogenesis (GO:0022008);;	K16601|0|dme:Dmel_CG3964|CG3964 gene product from transcript CG3964-RB (EC:6.3.2.25); K16601 tubulin polyglutamylase TTLL4 [EC:6.-.-.-] (A)	--	--	--	Tubulin-tyrosine ligase family	Tubulin polyglutamylase ttll-4 GN=ttll-4 OS=Caenorhabditis elegans PE=2 SV=3	O	Posttranslational modification, protein turnover, chaperones	PREDICTED: tubulin polyglutamylase TTLL4 isoform X1 [Bactrocera dorsalis]
LOC105226083	354	356	335	781	791	737	18.9275	19.0778	18.0268	41.8405	42.09	40.7418	1.2e-06	1.13297	up	[GER]	Carbohydrate transport and metabolism;; Amino acid transport and metabolism;; General function prediction only	Molecular Function: UDP-galactose transmembrane transporter activity (GO:0005459);; Cellular Component: endoplasmic reticulum membrane (GO:0005789);; Biological Process: protein N-linked glycosylation (GO:0006487);; Biological Process: axon guidance (GO:0007411);; Cellular Component: integral component of membrane (GO:0016021);; Biological Process: response to endoplasmic reticulum stress (GO:003…	K15275|2.59233e-175|mde:101901567|solute carrier family 35 member B1 homolog; K15275 solute carrier family 35 (UDP-galactose transporter), member B1 (A)	--	--	--	UAA transporter family;; EamA-like transporter family;; Triose-phosphate Transporter family	Solute carrier family 35 member B1 homolog GN=meigo OS=Drosophila melanogaster (Fruit fly) PE=2 SV=1	G	Carbohydrate transport and metabolism	PREDICTED: solute carrier family 35 member B1 homolog [Bactrocera dorsalis]
LOC105229437	6713	3494	2757	11345	9948	7371	220.32	109.488	90.4389	360.679	313.933	238.308	0.004445	1.13214	up	[E]	Amino acid transport and metabolism	Molecular Function: sulfinoalanine decarboxylase activity (GO:0004782);; Cellular Component: cytoplasm (GO:0005737);; Biological Process: proteolysis (GO:0006508);; Molecular Function: dipeptidyl-peptidase activity (GO:0008239);; Biological Process: carboxylic acid metabolic process (GO:0019752);; Molecular Function: pyridoxal phosphate binding (GO:0030170);;	K01594|0|dvi:Dvir_GJ13795|GJ13795 gene product from transcript GJ13795-RA; K01594 sulfinoalanine decarboxylase [EC:4.1.1.29] (A)	Taurine and hypotaurine metabolism (ko00430)	--	--	Pyridoxal-dependent decarboxylase conserved domain;; Beta-eliminating lyase	Glutamate decarboxylase GN=Gad1 OS=Drosophila melanogaster (Fruit fly) PE=2 SV=2	E	Amino acid transport and metabolism	PREDICTED: cysteine sulfinic acid decarboxylase [Bactrocera dorsalis]
LOC105223039	66	100	102	239	168	185	2.23891	3.46879	3.81869	8.31743	4.9966	5.71226	0.000613369	1.13175	up	--	--	--	--	--	--	--	--	--	--	--	PREDICTED: uncharacterized protein LOC105223039 [Bactrocera dorsalis]
LOC105226691	353	403	316	550	929	883	2.39909	2.55621	1.98107	3.56771	5.86039	5.76606	0.00155799	1.13112	up	[RTKL]	General function prediction only;; Signal transduction mechanisms;; Transcription;; Replication, recombination and repair	Molecular Function: nucleotide binding (GO:0000166);; Biological Process: activation of MAPKK activity (GO:0000186);; Molecular Function: transmembrane receptor protein tyrosine kinase activity (GO:0004714);; Molecular Function: receptor signaling protein tyrosine kinase activity (GO:0004716);; Cellular Component: plasma membrane (GO:0005886);; Biological Process: axon guidance (GO:0007411);; Bio…	K05119|0|dmo:Dmoj_GI18496|GI18496 gene product from transcript GI18496-RA; K05119 anaplastic lymphoma kinase [EC:2.7.10.1] (A)	--	--	--	Protein tyrosine kinase;; MAM domain;; Protein kinase domain;; Glycine rich protein;; Low-density lipoprotein receptor domain class A	Protein sevenless GN=sev OS=Drosophila melanogaster (Fruit fly) PE=1 SV=2	T	Signal transduction mechanisms	PREDICTED: ALK tyrosine kinase receptor [Bactrocera dorsalis]
LOC105225075	152	146	127	318	325	294	1.5716	1.52292	1.31817	3.30584	3.3555	3.0594	8.38e-05	1.12975	up	--	--	Molecular Function: Rho GTPase activator activity (GO:0005100);; Cellular Component: intracellular (GO:0005622);; Biological Process: small GTPase mediated signal transduction (GO:0007264);; Biological Process: imaginal disc-derived leg morphogenesis (GO:0007480);;	--	--	--	--	RhoGAP domain	--	T	Signal transduction mechanisms	PREDICTED: uncharacterized protein LOC105225075 isoform X1 [Bactrocera dorsalis]
LOC105232624	60	79	48	157	149	105	1.30327	1.87198	0.960301	3.28206	3.19475	2.14772	0.0027047	1.12469	up	--	--	Molecular Function: heparan sulfate 2-O-sulfotransferase activity (GO:0004394);; Cellular Component: chromosome (GO:0005694);; Cellular Component: Golgi apparatus (GO:0005794);; Biological Process: maternal specification of dorsal/ventral axis, oocyte, soma encoded (GO:0007313);; Biological Process: pole plasm assembly (GO:0007315);; Biological Process: imaginal disc-derived wing morphogenesis (G…	--	--	--	--	Sulfotransferase family	Heparan sulfate 2-O-sulfotransferase pipe GN=pip OS=Drosophila melanogaster (Fruit fly) PE=1 SV=1	O	Posttranslational modification, protein turnover, chaperones	PREDICTED: heparan sulfate 2-O-sulfotransferase pipe [Bactrocera dorsalis]
LOC105231503	610	621	585	1227	1286	1469	26.7039	28.4297	26.532	54.4726	58.8805	67.3649	1.31e-07	1.12276	up	--	--	--	--	--	--	--	Golgin subfamily A member 7/ERF4 family	--	S	Function unknown	PREDICTED: cysteine-rich hydrophobic domain-containing protein 2 [Bactrocera dorsalis]
LOC105224901	921	839	837	1896	2275	1512	16.8381	15.0575	15.1976	34.2593	41.5867	27.3567	9.44e-06	1.11858	up	--	--	--	--	--	--	--	Leucine Rich repeats (2 copies);; Leucine rich repeat	Uncharacterized protein F09G8.5 GN=F09G8.5 OS=Caenorhabditis elegans PE=4 SV=2	S	Function unknown	PREDICTED: RNA polymerase II degradation factor 1 [Bactrocera dorsalis]
LOC105227715	5295	5159	5246	11289	9940	13055	461.747	467.868	432.364	1172.37	1046.8	1333.97	2.44e-09	1.11649	up	--	--	--	--	--	--	--	--	--	60		PREDICTED: uncharacterized protein LOC105227715 [Bactrocera dorsalis]
LOC105225434	311	317	394	851	743	635	23.4358	24.8381	33.7232	67.8463	67.522	49.5931	2.12e-06	1.11312	up	--	--	--	--	--	--	--	C-type lysozyme/alpha-lactalbumin family	Lysozyme (Precursor) OS=Hyalophora cecropia (Cecropia moth) PE=2 SV=2	R	General function prediction only	PREDICTED: LOW QUALITY PROTEIN: lysozyme-like [Bactrocera dorsalis]
So5a1	2113	1544	1410	3888	3343	3813	26.834	16.6334	14.5645	44.0105	36.3529	39.9595	6e-09	1.11301	up	--	--	Molecular Function: organic anion transmembrane transporter activity (GO:0008514);; Biological Process: organic anion transport (GO:0015711);; Cellular Component: integral component of membrane (GO:0016021);;	K14353|0|mde:101891010|solute carrier organic anion transporter family member 4A1-like; K14353 solute carrier organic anion transporter family, member 3A (A)	--	--	--	Organic Anion Transporter Polypeptide (OATP) family;; Major Facilitator Superfamily;; Kazal-type serine protease inhibitor domain	--	Q	Secondary metabolites biosynthesis, transport and catabolism	PREDICTED: uncharacterized protein LOC105221776 isoform X1 [Bactrocera dorsalis]
LOC105222583	644	454	491	1100	1150	1208	11.21	7.7832	8.38931	20.0967	18.9261	20.3136	3.21e-07	1.1112	up	--	--	Molecular Function: calcium ion binding (GO:0005509);; Cellular Component: extracellular region (GO:0005576);; Cellular Component: muscle tendon junction (GO:0005927);; Molecular Function: heparin binding (GO:0008201);; Biological Process: muscle attachment (GO:0016203);; Cellular Component: extracellular matrix (GO:0031012);; Biological Process: cell adhesion mediated by integrin (GO:0033627);; …	K04659|0|mde:101901673|cartilage oligomeric matrix protein-like; K04659 thrombospondin 2/3/4/5 (A)	Phagosome (ko04145);; ECM-receptor interaction (ko04512)	--	--	Thrombospondin C-terminal region;; Thrombospondin type 3 repeat;; Calcium-binding EGF domain;; Cartilage oligomeric matrix protein;; EGF domain	Probable cubilin (Precursor) GN=ZC116.3 OS=Caenorhabditis elegans PE=1 SV=4	W	Extracellular structures	PREDICTED: cartilage oligomeric matrix protein-like isoform X1 [Bactrocera dorsalis]
LOC105227121	277	231	233	555	461	595	1.8855	1.51028	1.66509	3.84631	2.99895	4.01677	1.03e-05	1.10971	up	--	--	Molecular Function: serine-type endopeptidase inhibitor activity (GO:0004867);; Cellular Component: extracellular region (GO:0005576);; Biological Process: neuron recognition (GO:0008038);; Biological Process: transmission of nerve impulse (GO:0019226);;	--	--	--	--	Laminin G domain;; Laminin G domain;; Concanavalin A-like lectin/glucanases superfamily;; Kunitz/Bovine pancreatic trypsin inhibitor domain	Neurexin-4 (Precursor) GN=Nrx-IV OS=Drosophila melanogaster (Fruit fly) PE=1 SV=2	T	Signal transduction mechanisms	PREDICTED: LOW QUALITY PROTEIN: uncharacterized protein LOC105227121 [Bactrocera dorsalis]
LOC105230685	360	322	376	821	818	658	22.8128	15.3401	18.9935	41.0451	35.4436	29.9846	2.13e-06	1.10687	up	--	--	Cellular Component: integral component of membrane (GO:0016021);; Biological Process: transmembrane transport (GO:0055085);;	K08220|0|dgr:Dgri_GH20019|GH20019 gene product from transcript GH20019-RA; K08220 MFS transporter, FLVCR family, feline leukemia virus subgroup C receptor-related protein (A)	--	--	--	Major Facilitator Superfamily;; Vacuole effluxer Atg22 like	Uncharacterized MFS-type transporter C09D4.1 GN=C09D4.1 OS=Caenorhabditis elegans PE=3 SV=2	R	General function prediction only	PREDICTED: LOW QUALITY PROTEIN: feline leukemia virus subgroup C receptor-related protein 2 [Bactrocera dorsalis]
LOC105230226	681	589	629	1380	1456	1263	21.1687	18.6499	19.4803	42.9244	46.5326	39.5536	2.09e-07	1.09899	up	[MJ]	Cell wall/membrane/envelope biogenesis;; Translation, ribosomal structure and biogenesis	Molecular Function: mannose-1-phosphate guanylyltransferase activity (GO:0004475);; Molecular Function: GTP binding (GO:0005525);; Biological Process: GDP-mannose biosynthetic process (GO:0009298);;	K00966|0|mde:101892812|mannose-1-phosphate guanyltransferase beta-like; K00966 mannose-1-phosphate guanylyltransferase [EC:2.7.7.13] (A)	Fructose and mannose metabolism (ko00051);; Amino sugar and nucleotide sugar metabolism (ko00520)	--	--	Nucleotidyl transferase;; MobA-like NTP transferase domain;; Bacterial transferase hexapeptide (six repeats)	Mannose-1-phosphate guanyltransferase beta GN=GA10892 OS=Drosophila pseudoobscura pseudoobscura (Fruit fly) PE=3 SV=1	M	Cell wall/membrane/envelope biogenesis	PREDICTED: mannose-1-phosphate guanyltransferase beta [Bactrocera dorsalis]
LOC105233168	17675	16075	15778	38900	32574	35147	910.82	816.974	815.457	2028.75	1691.81	1818.65	3.28e-08	1.09496	up	[F]	Nucleotide transport and metabolism	Biological Process: inter-male aggressive behavior (GO:0002121);; Molecular Function: phosphoribosylaminoimidazole carboxylase activity (GO:0004638);; Molecular Function: phosphoribosylaminoimidazolesuccinocarboxamide synthase activity (GO:0004639);; Molecular Function: ATP binding (GO:0005524);; Cellular Component: cytoplasm (GO:0005737);; Biological Process: 'de novo' IMP biosynthetic process (…	K01587|0|dwi:Dwil_GK16398|GK16398 gene product from transcript GK16398-RA; K01587 phosphoribosylaminoimidazole carboxylase / phosphoribosylaminoimidazole-succinocarboxamide synthase [EC:4.1.1.21 6.3.2.6] (A)	Purine metabolism (ko00230)	--	--	SAICAR synthetase;; AIR carboxylase	Phosphoribosylaminoimidazole carboxylase OS=Drosophila melanogaster (Fruit fly) PE=2 SV=2	F	Nucleotide transport and metabolism	PREDICTED: multifunctional protein ADE2 [Bactrocera dorsalis]
LOC109579844	4645	4843	5384	10000	8518	13416	43.2051	44.5057	50.7263	90.2739	74.3314	120.74	0.000436712	1.09273	up	--	--	--	--	--	--	--	--	--	197		PREDICTED: uncharacterized protein LOC105230384 [Bactrocera dorsalis]
LOC105224038	364	258	347	618	729	732	3.05061	2.0606	2.85676	5.01867	5.73081	5.92006	4.75e-06	1.09092	up	[R]	General function prediction only	Molecular Function: protein binding (GO:0005515);; Cellular Component: cytoplasm (GO:0005737);; Cellular Component: adherens junction (GO:0005912);; Biological Process: border follicle cell migration (GO:0007298);; Biological Process: myoblast fusion (GO:0007520);; Molecular Function: zinc ion binding (GO:0008270);; Cellular Component: cell surface (GO:0009986);; Biological Process: anterior Malp…	--	--	--	--	Ankyrin repeats (3 copies);; Ankyrin repeat;; Ankyrin repeats (many copies);; Ankyrin repeat;; Ankyrin repeats (many copies);; TPR repeat	Ankyrin repeat and KH domain-containing protein mask OS=Drosophila melanogaster (Fruit fly) PE=1 SV=2	R	General function prediction only	PREDICTED: protein TANC2 [Bactrocera dorsalis]
LOC105233318	268	231	254	472	652	491	2.60674	2.19046	2.63203	4.73031	6.36225	4.9749	1.44e-05	1.09039	up	--	--	Cellular Component: integral component of plasma membrane (GO:0005887);; Biological Process: compound eye cone cell differentiation (GO:0042675);; Biological Process: negative regulation of photoreceptor cell differentiation (GO:0046533);; Biological Process: pigment cell differentiation (GO:0050931);;	K16353|0|mde:101893340|protein sidekick-like; K16353 protein sidekick (A)	--	--	--	Fibronectin type III domain;; Interferon-alpha/beta receptor, fibronectin type III;; Immunoglobulin I-set domain;; Immunoglobulin domain;; Immunoglobulin domain;; Immunoglobulin domain;; Immunoglobulin V-set domain;; CD80-like C2-set immunoglobulin domain	Protein sidekick (Precursor) GN=sdk OS=Drosophila melanogaster (Fruit fly) PE=1 SV=2	T	Signal transduction mechanisms	PREDICTED: protein sidekick, partial [Bactrocera dorsalis]
LOC105233573	164	125	121	265	265	349	20.567	16.2234	16.0038	35.1071	35.3331	44.3105	0.000195363	1.09034	up	--	--	--	--	--	--	--	Uncharacterised conserved protein	Protein MEF2BNB homolog GN=CG32590 OS=Drosophila melanogaster (Fruit fly) PE=2 SV=1	S	Function unknown	PREDICTED: protein MEF2BNB homolog [Bactrocera dorsalis]
LOC105226017	806	765	781	1762	1654	1622	36.0128	35.1591	34.1315	76.6291	74.1683	70.6218	1.25e-07	1.08792	up	--	--	Cellular Component: integral component of membrane (GO:0016021);;	K17346|7.08876e-174|mde:101887919|tetraspanin-33-like; K17346 tetraspanin-33 (A)	--	--	--	Tetraspanin family	23 kDa integral membrane protein OS=Schistosoma haematobium (Blood fluke) PE=2 SV=1	S	Function unknown	PREDICTED: tetraspanin-33 [Bactrocera dorsalis]
LOC105233146	2215	2790	2899	4920	5532	6437	152.684	206.046	208.73	357.905	405.33	470.698	1.5e-08	1.08588	up	--	--	--	--	--	--	--	--	--	118		PREDICTED: uncharacterized protein LOC105233146 [Bactrocera dorsalis]
LOC105230528	1218	1085	1030	2545	2396	2189	8.07344	6.99289	6.83537	16.7769	15.485	14.3517	4.15e-08	1.08582	up	--	--	Molecular Function: RNA polymerase II core promoter proximal region sequence-specific DNA binding transcription factor activity involved in positive regulation of transcription (GO:0001077);; Molecular Function: netrin receptor activity (GO:0005042);; Cellular Component: nucleus (GO:0005634);; Cellular Component: transcription factor complex (GO:0005667);; Cellular Component: cytoplasm (GO:000573…	--	--	--	--	Neogenin C-terminus;; Fibronectin type III domain;; Immunoglobulin I-set domain;; Immunoglobulin domain;; Immunoglobulin domain;; Interferon-alpha/beta receptor, fibronectin type III;; Immunoglobulin V-set domain;; Immunoglobulin domain;; Tissue factor;; CD80-like C2-set immunoglobulin domain	Protein sidekick homolog (Precursor) GN=rig-4 OS=Caenorhabditis elegans PE=1 SV=2	T	Signal transduction mechanisms	PREDICTED: neogenin isoform X1 [Bactrocera dorsalis]
LOC105233292	82	84	91	127	207	213	0.95361	0.864177	1.17781	1.87045	3.77371	3.90994	0.00216254	1.08101	up	--	--	Molecular Function: receptor signaling protein tyrosine kinase activity (GO:0004716);; Biological Process: cell adhesion (GO:0007155);; Biological Process: signal transduction (GO:0007165);;	--	--	--	--	F5/8 type C domain	--	T	Signal transduction mechanisms	PREDICTED: uncharacterized protein LOC105233292 [Bactrocera dorsalis]
LOC105226065	467	470	407	829	936	1082	10.0264	9.2706	8.1455	16.3055	18.5817	21.9504	1.82e-06	1.07333	up	--	--	--	--	--	--	--	Leucine Rich repeats (2 copies);; Leucine rich repeat	--	R	General function prediction only	PREDICTED: leucine-rich repeat-containing protein 15 isoform X1 [Bactrocera dorsalis]
LOC105224735	81	25	84	151	133	118	3.03336	0.990907	3.16876	5.63452	5.04415	4.42084	0.00471892	1.06835	up	[T]	Signal transduction mechanisms	Biological Process: centrosome organization (GO:0051297);;	K16482|0|mde:101891668|POC1 centriolar protein homolog; K16482 centriolar protein POC1 (A)	--	--	--	WD domain, G-beta repeat;; Eukaryotic translation initiation factor eIF2A;; Coatomer WD associated region	POC1 centriolar protein homolog GN=Poc1 OS=Drosophila melanogaster (Fruit fly) PE=2 SV=1	R	General function prediction only	PREDICTED: POC1 centriolar protein homolog [Bactrocera dorsalis]
LOC105224918	1262	1495	1157	3036	2706	2527	29.2271	32.3188	26.6079	69.2663	58.7319	56.3983	4.69e-08	1.068	up	[G]	Carbohydrate transport and metabolism	Cellular Component: extracellular space (GO:0005615);; Cellular Component: plasma membrane (GO:0005886);; Biological Process: carbohydrate metabolic process (GO:0005975);; Molecular Function: beta-N-acetylglucosaminidase activity (GO:0016231);; Biological Process: multicellular organism reproduction (GO:0032504);; Biological Process: negative regulation of growth of symbiont in host (GO:0044130);;	K12373|0|mde:101896517|chitooligosaccharidolytic beta-N-acetylglucosaminidase-like; K12373 hexosaminidase [EC:3.2.1.52] (A)	Other glycan degradation (ko00511);; Amino sugar and nucleotide sugar metabolism (ko00520);; Glycosaminoglycan degradation (ko00531);; Glycosphingolipid biosynthesis - globo series (ko00603);; Glycosphingolipid biosynthesis - ganglio series (ko00604);; Lysosome (ko04142)	--	--	Glycosyl hydrolase family 20, catalytic domain;; beta-acetyl hexosaminidase like	Chitooligosaccharidolytic beta-N-acetylglucosaminidase (Precursor) OS=Bombyx mori (Silk moth) PE=1 SV=1	G	Carbohydrate transport and metabolism	PREDICTED: chitooligosaccharidolytic beta-N-acetylglucosaminidase [Bactrocera dorsalis]
LOC105226318	78	113	98	203	214	193	0.567232	0.862076	0.716617	1.52856	1.68315	1.48688	0.00112325	1.06733	up	--	--	Molecular Function: protein binding (GO:0005515);; Biological Process: histone mRNA 3'-end processing (GO:0006398);; Cellular Component: histone locus body (GO:0035363);; Cellular Component: histone pre-mRNA 3'end processing complex (GO:0071204);;	--	--	--	--	--	--	102		PREDICTED: LOW QUALITY PROTEIN: uncharacterized protein LOC105226318 [Bactrocera dorsalis]
LOC105221903	703	692	746	1743	1454	1324	8.05856	8.31857	9.93841	18.6825	16.1899	13.3864	3.24e-07	1.06655	up	--	--	--	--	--	--	--	Leucine rich adaptor protein	--	379		PREDICTED: putative uncharacterized protein DDB_G0277255 [Bactrocera dorsalis]
LOC105233822	84	79	67	173	157	155	2.17998	2.05057	1.72032	4.37366	4.00367	3.93483	0.00260651	1.0653	up	--	--	Molecular Function: nucleotide binding (GO:0000166);; Molecular Function: RNA binding (GO:0003723);; Cellular Component: nucleus (GO:0005634);; Biological Process: mRNA processing (GO:0006397);;	K13159|1.13718e-158|dpo:Dpse_GA30475|GA30475 gene product from transcript GA30475-RA; K13159 heterogeneous nuclear ribonucleoprotein L (A)	--	--	--	RNA recognition motif. (a.k.a. RRM, RBD, or RNP domain);; RNA recognition motif (a.k.a. RRM, RBD, or RNP domain);; RNA recognition motif. (a.k.a. RRM, RBD, or RNP domain)	--	A	RNA processing and modification	PREDICTED: heterogeneous nuclear ribonucleoprotein L [Bactrocera dorsalis]
LOC105228271	902	799	952	1971	1847	1774	17.5816	14.8726	18.0004	35.8296	35.0644	32.4828	1.63e-07	1.06447	up	--	--	Biological Process: signal transduction (GO:0007165);; Molecular Function: phosphatidylinositol binding (GO:0035091);;	K17936|0|der:Dere_GG18475|GG18475 gene product from transcript GG18475-RA; K17936 sorting nexin-27 (A)	--	--	--	PX domain;; PDZ domain (Also known as DHR or GLGF);; Ras association (RalGDS/AF-6) domain;; PDZ domain	Protein lap4 OS=Drosophila melanogaster (Fruit fly) PE=1 SV=1	U	Intracellular trafficking, secretion, and vesicular transport	PREDICTED: sorting nexin-27 [Bactrocera dorsalis]
LOC105227302	436	396	413	799	820	1002	13.2701	12.6698	12.4162	25.6982	26.1775	31.8852	3.15e-06	1.064	up	[R]	General function prediction only	Biological Process: imaginal disc growth (GO:0007446);; Biological Process: cell proliferation (GO:0008283);; Biological Process: imaginal disc fusion, thorax closure (GO:0046529);; Molecular Function: chaperone binding (GO:0051087);;	--	--	--	--	TPR repeat;; Potential Monad-binding region of RPAP3;; Tetratricopeptide repeat;; Tetratricopeptide repeat;; Tetratricopeptide repeat;; Tetratricopeptide repeat	Stress-induced-phosphoprotein 1 {ECO:0000303|PubMed:19467242, ECO:0000312|EMBL:CCD63252.1} OS=Caenorhabditis elegans PE=1 SV=1	R	General function prediction only	PREDICTED: RNA polymerase II-associated protein 3 isoform X1 [Bactrocera dorsalis]
LOC105224633	7602	5258	6444	13471	12548	14635	646.929	459.474	563.961	1165.23	1077.88	1261.24	1.6e-08	1.06368	up	--	--	--	--	--	--	--	--	--	221		PREDICTED: uncharacterized protein LOC105224633 [Bactrocera dorsalis]
LOC105230778	116	74	68	205	133	205	3.42101	2.16515	2.0543	5.9594	3.7315	5.77972	0.00249186	1.06227	up	--	--	Biological Process: lipid catabolic process (GO:0016042);; Molecular Function: lipase activity (GO:0016298);;	--	--	--	--	Lipase	Phospholipase A1 3 (Precursor; Fragment) OS=Polistes dominula (European paper wasp) PE=2 SV=1	R	General function prediction only	PREDICTED: pancreatic triacylglycerol lipase [Bactrocera dorsalis]
LOC105222392	3050	2201	2617	5433	5470	5585	92.8649	67.9866	78.9236	163.493	169.168	167.283	2.03e-08	1.05644	up	[S]	Function unknown	Biological Process: response to stress (GO:0006950);; Biological Process: response to water (GO:0009415);;	--	--	--	--	AMMECR1	Uncharacterized protein CG5902 GN=CG5902 OS=Drosophila melanogaster (Fruit fly) PE=2 SV=1	S	Function unknown	PREDICTED: uncharacterized protein CG5902 [Bactrocera dorsalis]
LOC105230768	599	664	458	1110	1303	1185	3.80279	4.41437	2.93625	7.05058	8.1938	7.51184	1.11e-06	1.05396	up	--	--	Biological Process: lateral inhibition (GO:0046331);;	--	--	--	--	Sad1 / UNC-like C-terminal	SUN domain-containing protein 2 (Precursor) GN=sun2 OS=Dictyostelium discoideum (Slime mold) PE=3 SV=1	S	Function unknown	PREDICTED: SUN domain-containing ossification factor isoform X1 [Bactrocera dorsalis]
LOC105234228	367	286	291	626	710	638	3.62601	2.85327	2.62949	6.05025	6.92919	6.25778	1.23e-05	1.05358	up	[RTKL]	General function prediction only;; Signal transduction mechanisms;; Transcription;; Replication, recombination and repair	Cellular Component: kinetochore (GO:0000776);; Cellular Component: cytoplasm (GO:0005737);; Biological Process: mitotic spindle organization (GO:0007052);; Biological Process: male meiosis sister chromatid cohesion (GO:0007065);; Biological Process: female meiosis sister chromatid cohesion (GO:0007066);; Biological Process: mitotic spindle assembly checkpoint (GO:0007094);; Biological Process: re…	K02178|0|mde:101887526|uncharacterized LOC101887526; K02178 checkpoint serine/threonine-protein kinase [EC:2.7.11.1] (A)	--	--	--	Mad3/BUB1 homology region 1;; Protein kinase domain;; Protein tyrosine kinase	Probable inactive serine/threonine-protein kinase bub1 GN=bub1 OS=Dictyostelium discoideum (Slime mold) PE=3 SV=1	D	Cell cycle control, cell division, chromosome partitioning	PREDICTED: uncharacterized protein LOC105234228 [Bactrocera dorsalis]
LOC105225314	998	720	685	1590	1770	1664	25.0915	19.7251	16.8043	39.8646	42.0046	42.483	3.23e-07	1.05336	up	[U]	Intracellular trafficking, secretion, and vesicular transport	Biological Process: protein import into nucleus, docking (GO:0000059);; Molecular Function: RNA binding (GO:0003723);; Cellular Component: nuclear pore (GO:0005643);; Cellular Component: lipid particle (GO:0005811);; Cellular Component: microtubule associated complex (GO:0005875);; Biological Process: NLS-bearing protein import into nucleus (GO:0006607);; Biological Process: mitotic nuclear divis…	K15043|0|dmo:Dmoj_GI17589|GI17589 gene product from transcript GI17589-RA; K15043 importin subunit alpha-2 (A)	--	--	--	Armadillo/beta-catenin-like repeat;; Importin beta binding domain;; HEAT repeats;; HEAT-like repeat;; HEAT repeat	Importin subunit alpha GN=Pen OS=Drosophila melanogaster (Fruit fly) PE=1 SV=2	U	Intracellular trafficking, secretion, and vesicular transport	PREDICTED: importin subunit alpha [Bactrocera dorsalis]
LOC105222996	65	47	55	118	123	108	2.20521	1.97086	1.1444	3.60659	4.00396	2.89855	0.008342	1.05214	up	--	--	Molecular Function: sequence-specific DNA binding RNA polymerase II transcription factor activity (GO:0000981);; Biological Process: imaginal disc-derived wing vein specification (GO:0007474);; Biological Process: mesoderm development (GO:0007498);; Biological Process: somatic muscle development (GO:0007525);; Biological Process: muscle attachment (GO:0016203);; Biological Process: cell adhesion …	K09104|4.26855e-31|dmo:Dmoj_GI22620|GI22620 gene product from transcript GI22620-RA; K09104 bHLH factor, other (A)	--	--	--	Helix-loop-helix DNA-binding domain	Helix-loop-helix protein delilah GN=tx OS=Drosophila melanogaster (Fruit fly) PE=1 SV=3	K	Transcription	PREDICTED: helix-loop-helix protein delilah [Bactrocera dorsalis]
LOC105234246	2334	1657	1793	3852	3648	4563	9.88794	6.76265	7.51634	15.9286	14.501	18.6109	3.78e-08	1.05003	up	--	--	Molecular Function: metal ion binding (GO:0046872);;	--	--	--	--	Beige/BEACH domain;; FYVE zinc finger;; PH domain associated with Beige/BEACH;; WD domain, G-beta repeat	BEACH domain-containing protein lvsA GN=lvsA OS=Dictyostelium discoideum (Slime mold) PE=3 SV=2	U	Intracellular trafficking, secretion, and vesicular transport	PREDICTED: WD repeat and FYVE domain-containing protein 3, partial [Bactrocera dorsalis]
LOC105223558	104	67	109	220	182	181	4.01219	2.79534	4.26203	8.74289	7.6788	7.38929	0.00163009	1.04599	up	--	--	Molecular Function: nucleic acid binding (GO:0003676);; Molecular Function: zinc ion binding (GO:0008270);;	--	--	--	--	Zinc knuckle	--	S	Function unknown	PREDICTED: protein SREK1IP1 [Bactrocera dorsalis]
LOC105224675	3886	3734	4160	7889	8795	7812	40.1982	39.5466	42.737	81.0978	92.573	81.2173	2.35e-08	1.04551	up	[L]	Replication, recombination and repair	Molecular Function: hydrolase activity (GO:0016787);; Molecular Function: organic cyclic compound binding (GO:0097159);; Molecular Function: heterocyclic compound binding (GO:1901363);;	--	--	--	--	Ribonuclease III domain;; Dicer dimerisation domain;; Ribonuclease-III-like;; DEAD/DEAH box helicase;; Helicase conserved C-terminal domain;; Type III restriction enzyme, res subunit;; Double-stranded RNA binding motif	Endoribonuclease dcr-1 GN=dcr-1 OS=Caenorhabditis elegans PE=1 SV=3	A	RNA processing and modification	PREDICTED: endoribonuclease Dicer [Bactrocera dorsalis]
LOC105232493	201	176	110	398	353	262	6.57037	5.42089	3.67549	13.3834	11.8357	8.7672	0.000689872	1.0447	up	--	--	Cellular Component: extracellular region (GO:0005576);; Biological Process: chitin metabolic process (GO:0006030);; Molecular Function: chitin binding (GO:0008061);; Molecular Function: structural constituent of peritrophic membrane (GO:0016490);;	--	--	--	--	Chitin binding Peritrophin-A domain	--	R	General function prediction only	PREDICTED: uncharacterized protein LOC105232493 isoform X1 [Bactrocera dorsalis]
LOC105224990	151	127	151	265	286	338	3.39823	2.98575	3.4076	6.01731	6.38132	7.57508	0.000366351	1.04119	up	--	--	Molecular Function: G-protein coupled receptor activity (GO:0004930);; Biological Process: response to stress (GO:0006950);; Biological Process: G-protein coupled receptor signaling pathway (GO:0007186);; Biological Process: determination of adult lifespan (GO:0008340);; Cellular Component: integral component of membrane (GO:0016021);;	K04599|0|dya:Dyak_GE10076|GE10076 gene product from transcript GE10076-RA; K04599 G protein-coupled receptor Mth (Methuselah protein) (A)	--	--	--	--	Probable G-protein coupled receptor Mth-like 5 GN=mthl5 OS=Drosophila melanogaster (Fruit fly) PE=2 SV=2	680		PREDICTED: probable G-protein coupled receptor Mth-like 5 [Bactrocera dorsalis]
LOC105224950	5575	4890	4607	11113	10451	9627	227.48	190.05	194.794	470.314	423.347	398.052	3.05e-08	1.03801	up	[HE]	Coenzyme transport and metabolism;; Amino acid transport and metabolism	Molecular Function: phosphoglycerate dehydrogenase activity (GO:0004617);; Biological Process: L-serine biosynthetic process (GO:0006564);; Molecular Function: NAD binding (GO:0051287);; Biological Process: oxidation-reduction process (GO:0055114);;	K00058|0|dvi:Dvir_GJ14930|GJ14930 gene product from transcript GJ14930-RA; K00058 D-3-phosphoglycerate dehydrogenase [EC:1.1.1.95] (A)	Glycine, serine and threonine metabolism (ko00260);; Carbon metabolism (ko01200);; Biosynthesis of amino acids (ko01230)	--	--	D-isomer specific 2-hydroxyacid dehydrogenase, NAD binding domain;; D-isomer specific 2-hydroxyacid dehydrogenase, catalytic domain;; Acetohydroxy acid isomeroreductase, catalytic domain	D-3-phosphoglycerate dehydrogenase GN=serA OS=Dictyostelium discoideum (Slime mold) PE=1 SV=1	E	Amino acid transport and metabolism	PREDICTED: D-3-phosphoglycerate dehydrogenase [Bactrocera dorsalis]
LOC105222853	1373	1250	1568	3128	2840	2702	53.0547	49.5158	62.096	123.74	112.059	107.1	1.03e-07	1.03729	up	[O]	Posttranslational modification, protein turnover, chaperones	Biological Process: inter-male aggressive behavior (GO:0002121);; Molecular Function: peptidyl-prolyl cis-trans isomerase activity (GO:0003755);; Molecular Function: FK506 binding (GO:0005528);; Cellular Component: extracellular space (GO:0005615);; Cellular Component: endoplasmic reticulum (GO:0005783);; Biological Process: imaginal disc-derived wing margin morphogenesis (GO:0008587);; Biologica…	K09577|5.08531e-100|mde:101888800|peptidyl-prolyl cis-trans isomerase FKBP14-like; K09577 FK506-binding protein 14 [EC:5.2.1.8] (A)	--	--	--	FKBP-type peptidyl-prolyl cis-trans isomerase	FK506-binding protein 2 (Precursor) GN=fkbp2 OS=Dictyostelium discoideum (Slime mold) PE=3 SV=1	O	Posttranslational modification, protein turnover, chaperones	PREDICTED: peptidyl-prolyl cis-trans isomerase FKBP14-like [Ceratitis capitata]
LOC105232527	119	69	58	142	210	156	3.64965	2.23958	1.81553	4.3825	6.74513	4.89124	0.00604803	1.03577	up	[L]	Replication, recombination and repair	Biological Process: mitotic cell cycle (GO:0000278);; Molecular Function: DNA-directed DNA polymerase activity (GO:0003887);; Molecular Function: DNA primase activity (GO:0003896);; Cellular Component: alpha DNA polymerase:primase complex (GO:0005658);; Biological Process: DNA-dependent DNA replication (GO:0006261);;	K02685|0|mde:101889075|DNA primase large subunit-like; K02685 DNA primase large subunit [EC:2.7.7.-] (A)	Purine metabolism (ko00230);; Pyrimidine metabolism (ko00240);; DNA replication (ko03030)	--	--	Eukaryotic and archaeal DNA primase, large subunit	DNA primase large subunit GN=DNApol-alpha60 OS=Drosophila melanogaster (Fruit fly) PE=1 SV=2	L	Replication, recombination and repair	PREDICTED: DNA primase large subunit [Bactrocera dorsalis]
LOC105224269	104	122	89	212	221	217	8.08652	9.80187	7.03822	16.8832	18.0001	17.3549	0.00127487	1.03488	up	[J]	Translation, ribosomal structure and biogenesis	Cellular Component: nuclear exosome (RNase complex) (GO:0000176);; Cellular Component: cytoplasm (GO:0005737);; Biological Process: regulation of gene expression (GO:0010468);;	K12587|2.14618e-113|mde:101901574|exosome complex component MTR3-like; K12587 exosome complex component MTR3 (A)	RNA degradation (ko03018)	--	--	3' exoribonuclease family, domain 1	--	J	Translation, ribosomal structure and biogenesis	PREDICTED: exosome complex component MTR3 [Bactrocera dorsalis]
LOC105229197	724	950	696	1501	1510	1876	12.2468	16.2561	12.0309	27.39	26.0962	33.6567	5.92e-07	1.03459	up	[E]	Amino acid transport and metabolism	Molecular Function: oxidoreductase activity (GO:0016491);; Biological Process: oxidation-reduction process (GO:0055114);;	K14157|0|mde:101897193|alpha-aminoadipic semialdehyde synthase, mitochondrial-like; K14157 alpha-aminoadipic semialdehyde synthase [EC:1.5.1.8 1.5.1.9] (A)	Lysine degradation (ko00310)	--	--	Saccharopine dehydrogenase;; Alanine dehydrogenase/PNT, C-terminal domain;; Alanine dehydrogenase/PNT, N-terminal domain;; Shikimate / quinate 5-dehydrogenase	Probable saccharopine dehydrogenase [NADP(+), L-glutamate-forming] GN=sdh OS=Dictyostelium discoideum (Slime mold) PE=2 SV=1	E	Amino acid transport and metabolism	PREDICTED: alpha-aminoadipic semialdehyde synthase, mitochondrial [Bactrocera dorsalis]
LOC105229544	141	112	145	250	304	266	1.9507	1.4171	1.92218	3.48441	4.01377	3.38528	0.000556071	1.03223	up	--	--	--	--	--	--	--	--	--	276		PREDICTED: uncharacterized protein LOC105229544 [Bactrocera dorsalis]
LOC105222954	133	155	114	345	284	200	2.11123	2.40225	1.62219	5.62626	4.81489	3.25565	0.00250669	1.03192	up	--	--	--	--	--	--	--	--	--	--	--	PREDICTED: uncharacterized protein LOC105222954 [Bactrocera dorsalis]
LOC105223273	387	322	357	760	771	664	3.52951	2.91659	3.18113	6.81423	7.08792	5.94729	1.25e-05	1.03074	up	[RTKL]	General function prediction only;; Signal transduction mechanisms;; Transcription;; Replication, recombination and repair	Biological Process: MAPK cascade (GO:0000165);; Molecular Function: MAP kinase activity (GO:0004707);; Molecular Function: ATP binding (GO:0005524);; Biological Process: protein phosphorylation (GO:0006468);; Biological Process: imaginal disc-derived wing vein specification (GO:0007474);; Biological Process: imaginal disc-derived wing vein morphogenesis (GO:0008586);; Biological Process: ommatidi…	K04468|4.09827e-172|dmo:Dmoj_GI13148|GI13148 gene product from transcript GI13148-RA; K04468 nemo like kinase [EC:2.7.11.24] (A)	FoxO signaling pathway (ko04068);; Wnt signaling pathway (ko04310)	--	--	Protein kinase domain;; Protein tyrosine kinase;; Protein kinase domain	Serine/threonine kinase NLK {ECO:0000250|UniProtKB:O54949} OS=Caenorhabditis elegans PE=1 SV=1	T	Signal transduction mechanisms	PREDICTED: serine/threonine-protein kinase NLK2 [Bactrocera dorsalis]
LOC105233950	57	53	66	106	113	143	1.97266	1.97486	2.39635	3.45952	3.6928	4.6492	0.0089297	1.03062	up	--	--	Cellular Component: integral component of membrane (GO:0016021);; Biological Process: lipid modification (GO:0030258);; Molecular Function: lysophospholipid acyltransferase activity (GO:0071617);;	K13516|0|dgr:Dgri_GH10461|GH10461 gene product from transcript GH10461-RA; K13516 lysophospholipid acyltransferase 7 [EC:2.3.1.-] (A)	Glycerophospholipid metabolism (ko00564)	--	--	MBOAT, membrane-bound O-acyltransferase family	Lysophospholipid acyltransferase 7 {ECO:0000250|UniProtKB:Q96N66} OS=Caenorhabditis elegans PE=1 SV=2	S	Function unknown	PREDICTED: lysophospholipid acyltransferase 7 [Bactrocera dorsalis]
LOC105233479	196	161	173	350	391	349	4.29184	3.58293	3.78052	7.81675	8.98225	7.83972	0.000195363	1.0295	up	--	--	Biological Process: actomyosin contractile ring contraction (GO:0000916);; Cellular Component: cytoplasm (GO:0005737);; Cellular Component: centrosome (GO:0005813);; Biological Process: neurogenesis (GO:0022008);; Biological Process: mitotic spindle stabilization (GO:0043148);; Cellular Component: spindle midzone (GO:0051233);; Biological Process: centrosome duplication (GO:0051298);; Biological …	K16732|0|mde:101895060|protein regulator of cytokinesis 1-like; K16732 protein regulator of cytokinesis 1 (A)	--	--	--	Microtubule associated protein (MAP65/ASE1 family)	--	Z	Cytoskeleton	PREDICTED: protein regulator of cytokinesis 1-like [Bactrocera dorsalis]
LOC105224228	743	623	544	1404	1311	1209	8.94408	7.50604	6.49885	16.5764	15.534	14.2884	1.47e-06	1.02749	up	--	--	Biological Process: inter-male aggressive behavior (GO:0002121);; Molecular Function: UDP-glucose 6-dehydrogenase activity (GO:0003979);; Molecular Function: phosphatidylinositol phospholipase C activity (GO:0004435);; Molecular Function: proline dehydrogenase activity (GO:0004657);; Molecular Function: signal transducer activity (GO:0004871);; Molecular Function: calcium ion binding (GO:0005509)…	K01116|0|mde:101900328|1-phosphatidylinositol 4,5-bisphosphate phosphodiesterase gamma-1-like; K01116 phosphatidylinositol phospholipase C, gamma-1 [EC:3.1.4.11] (A)	Inositol phosphate metabolism (ko00562);; Phosphatidylinositol signaling system (ko04070)	--	--	Phosphatidylinositol-specific phospholipase C, X domain;; Phosphatidylinositol-specific phospholipase C, Y domain;; SH2 domain;; C2 domain;; SH3 domain;; Phosphoinositide-specific phospholipase C, efhand-like;; PH domain;; Variant SH3 domain	1-phosphatidylinositol 4,5-bisphosphate phosphodiesterase GN=norpA OS=Drosophila melanogaster (Fruit fly) PE=1 SV=4	I	Lipid transport and metabolism	PREDICTED: 1-phosphatidylinositol 4,5-bisphosphate phosphodiesterase gamma-1 [Bactrocera dorsalis]
LOC105227103	477	320	380	717	748	951	28.2137	19.2971	22.9958	43.0341	45.1858	56.4209	1.45e-05	1.02745	up	[P]	Inorganic ion transport and metabolism	--	--	--	--	--	ChaC-like protein	--	P	Inorganic ion transport and metabolism	PREDICTED: putative glutathione-specific gamma-glutamylcyclotransferase 2 [Bactrocera dorsalis]
LOC105231069	148	107	122	269	274	230	9.04136	6.84993	7.80506	16.5684	17.6101	14.45	0.000755578	1.02445	up	[F]	Nucleotide transport and metabolism	Molecular Function: thymidine kinase activity (GO:0004797);; Molecular Function: ATP binding (GO:0005524);; Cellular Component: mitochondrion (GO:0005739);; Biological Process: nucleoside diphosphate phosphorylation (GO:0006165);; Biological Process: TMP biosynthetic process (GO:0006230);; Molecular Function: phosphotransferase activity, alcohol group as acceptor (GO:0016773);;	--	--	--	--	Deoxynucleoside kinase;; AAA domain	Deoxynucleoside kinase GN=dnk OS=Drosophila melanogaster (Fruit fly) PE=1 SV=1	F	Nucleotide transport and metabolism	PREDICTED: deoxynucleoside kinase isoform X1 [Bactrocera dorsalis]
LOC105227023	237	242	234	515	497	449	12.917	13.9946	13.221	30.1493	29.9836	26.4888	6.88e-05	1.02388	up	[R]	General function prediction only	Molecular Function: nucleotide binding (GO:0000166);; Cellular Component: microtubule associated complex (GO:0005875);; Molecular Function: poly(A) binding (GO:0008143);;	K14837|8.38079e-90|dgr:Dgri_GH17992|GH17992 gene product from transcript GH17992-RA; K14837 nucleolar protein 12 (A)	--	--	--	RNA recognition motif. (a.k.a. RRM, RBD, or RNP domain);; RNA recognition motif (a.k.a. RRM, RBD, or RNP domain);; RNA recognition motif. (a.k.a. RRM, RBD, or RNP domain)	Polyadenylate-binding protein 2 OS=Drosophila pseudoobscura pseudoobscura (Fruit fly) PE=3 SV=1	R	General function prediction only	PREDICTED: nucleolar protein 12 [Bactrocera dorsalis]
LOC105227663	226	212	252	474	423	516	8.71609	7.80733	9.52837	19.9698	16.8774	21.0503	7.94e-05	1.02348	up	--	--	Cellular Component: septate junction (GO:0005918);; Biological Process: establishment or maintenance of cell polarity (GO:0007163);; Biological Process: establishment of glial blood-brain barrier (GO:0060857);;	--	--	--	--	Lipoma HMGIC fusion partner-like protein	--	S	Function unknown	PREDICTED: lipoma HMGIC fusion partner-like 2 protein [Bactrocera dorsalis]
LOC105228305	577	516	603	1164	1153	1155	16.8435	14.7635	17.5265	33.5002	32.9368	32.8926	2.59e-06	1.02276	up	[E]	Amino acid transport and metabolism	Molecular Function: gamma-glutamyltransferase activity (GO:0003840);; Molecular Function: CAAX-protein geranylgeranyltransferase activity (GO:0004662);; Cellular Component: extracellular space (GO:0005615);; Biological Process: glutathione metabolic process (GO:0006749);; Biological Process: Ras protein signal transduction (GO:0007265);; Biological Process: neurogenesis (GO:0022008);; Biological …	K18592|0|mde:101887728|gamma-glutamyltranspeptidase 1-like; K18592 gamma-glutamyltranspeptidase / glutathione hydrolase / leukotriene-C4 hydrolase [EC:2.3.2.2 3.4.19.13 3.4.19.14] (A)	Taurine and hypotaurine metabolism (ko00430);; Cyanoamino acid metabolism (ko00460);; Glutathione metabolism (ko00480);; Arachidonic acid metabolism (ko00590)	--	--	Gamma-glutamyltranspeptidase	--	E	Amino acid transport and metabolism	PREDICTED: gamma-glutamyltranspeptidase 1 isoform X1 [Bactrocera dorsalis]
LOC105228500	263	250	303	576	567	527	8.85247	8.96071	10.621	20.1313	20.0083	18.5396	4.23e-05	1.02208	up	--	--	Cellular Component: Golgi apparatus (GO:0005794);; Cellular Component: membrane (GO:0016020);; Molecular Function: transferase activity, transferring glycosyl groups (GO:0016757);;	K09669|4.18722e-54|dwi:Dwil_GK24808|GK24808 gene product from transcript GK24808-RA; K09669 alpha-1,3-fucosyltransferase 10 [EC:2.4.1.-] (A)	--	--	--	Glycosyltransferase family 10 (fucosyltransferase)	Alpha-(1,3)-fucosyltransferase B GN=FucTB OS=Drosophila melanogaster (Fruit fly) PE=1 SV=2	G	Carbohydrate transport and metabolism	PREDICTED: alpha-(1,3)-fucosyltransferase B [Bactrocera dorsalis]
LOC105226002	101	81	56	178	153	156	1.30989	1.04475	0.721707	2.29358	1.95084	2.0067	0.00388697	1.02175	up	--	--	Molecular Function: RNA polymerase II regulatory region sequence-specific DNA binding (GO:0000977);; Molecular Function: RNA polymerase II core promoter proximal region sequence-specific DNA binding transcription factor activity involved in positive regulation of transcription (GO:0001077);; Cellular Component: nucleus (GO:0005634);; Cellular Component: cytoplasm (GO:0005737);; Biological Process…	--	--	--	--	Homeobox domain	Aristaless homeobox protein (Fragment) GN=ALX OS=Strongylocentrotus purpuratus (Purple sea urchin) PE=2 SV=2	K	Transcription	PREDICTED: uncharacterized protein LOC105226002 [Bactrocera dorsalis]
LOC105222557	178	153	117	307	249	360	6.71799	5.41363	4.50873	11.7888	8.9443	13.3756	0.000424936	1.02164	up	--	--	--	--	--	--	--	--	--	100		PREDICTED: uncharacterized protein LOC105222557 [Bactrocera dorsalis]
LOC105227920	98	92	133	230	232	197	1.62049	1.37179	2.1627	3.68785	3.49211	3.07442	0.00145377	1.0173	up	--	--	--	K17461|0|dmo:Dmoj_GI13937|GI13937 gene product from transcript GI13937-RA; K17461 reversion-inducing-cysteine-rich protein with kazal motifs (A)	--	--	--	Kazal-type serine protease inhibitor domain;; Kazal-type serine protease inhibitor domain	--	R	General function prediction only	PREDICTED: reversion-inducing cysteine-rich protein with Kazal motifs, partial [Bactrocera dorsalis]
LOC105224699	78	56	67	164	125	121	12.6428	10.1951	11.6903	28.6045	22.7728	21.398	0.00687722	1.01614	up	--	--	Molecular Function: structural constituent of ribosome (GO:0003735);; Cellular Component: mitochondrial large ribosomal subunit (GO:0005762);; Biological Process: mitochondrial translation (GO:0032543);;	K17434|1.46717e-61|dme:Dmel_CG30481|mRpL53; mitochondrial ribosomal protein L53; K17434 large subunit ribosomal protein L53 (A)	--	--	--	39S ribosomal protein L53/MRP-L53	--	J	Translation, ribosomal structure and biogenesis	PREDICTED: 39S ribosomal protein L53, mitochondrial [Bactrocera dorsalis]
LOC105225938	1078	1049	911	2052	1930	2196	10.6283	9.7793	8.19581	19.3313	18.6157	20.5389	4.89e-07	1.01361	up	--	--	Cellular Component: intracellular (GO:0005622);; Molecular Function: Ral guanyl-nucleotide exchange factor activity (GO:0008321);; Molecular Function: Ras GTPase binding (GO:0017016);; Biological Process: activation of Ral GTPase activity (GO:0032859);;	K17635|0|dvi:Dvir_GJ11816|GJ11816 gene product from transcript GJ11816-RA; K17635 ral guanine nucleotide dissociation stimulator-like 1 (A)	--	--	--	RasGEF domain;; RasGEF N-terminal motif;; Ras association (RalGDS/AF-6) domain	Ras guanine nucleotide exchange factor P GN=gefP OS=Dictyostelium discoideum (Slime mold) PE=2 SV=1	T	Signal transduction mechanisms	PREDICTED: ral guanine nucleotide dissociation stimulator-like 1 [Bactrocera dorsalis]
LOC105231344	1329	1447	1437	2981	2734	2853	18.3283	20.8074	19.2818	40.0229	38.5044	38.9143	2.15e-07	1.0133	up	[R]	General function prediction only	Biological Process: establishment of imaginal disc-derived wing hair orientation (GO:0001737);; Molecular Function: protein binding (GO:0005515);; Cellular Component: extracellular region (GO:0005576);; Cellular Component: endoplasmic reticulum (GO:0005783);; Cellular Component: plasma membrane (GO:0005886);; Biological Process: pattern specification process (GO:0007389);; Biological Process: per…	K16675|0|mde:101896635|probable palmitoyltransferase ZDHHC14-like; K16675 palmitoyltransferase ZDHHC9/14/18 [EC:2.3.1.225] (A)	Hippo signaling pathway - fly (ko04391)	--	--	DHHC palmitoyltransferase	Putative ZDHHC-type palmitoyltransferase 1 GN=DDB_G0276997 OS=Dictyostelium discoideum (Slime mold) PE=3 SV=3	R	General function prediction only	PREDICTED: uncharacterized protein LOC105231344 [Bactrocera dorsalis]
LOC105230986	134	87	101	218	242	195	4.98266	3.54499	3.77208	8.23242	9.59425	7.52244	0.00155699	1.01312	up	--	--	--	--	--	--	--	--	--	146		PREDICTED: uncharacterized protein LOC105230986 [Bactrocera dorsalis]
LOC105227347	477	385	383	851	831	843	11.9888	9.9874	9.65384	21.3776	21.336	21.3274	1.14e-05	1.00927	up	[RTKL]	General function prediction only;; Signal transduction mechanisms;; Transcription;; Replication, recombination and repair	Biological Process: cytokinesis (GO:0000910);; Cellular Component: spindle pole (GO:0000922);; Cellular Component: condensed chromosome outer kinetochore (GO:0000940);; Molecular Function: protein serine/threonine kinase activity (GO:0004674);; Molecular Function: ATP binding (GO:0005524);; Cellular Component: nuclear envelope (GO:0005635);; Cellular Component: centriole (GO:0005814);; Cellular C…	K06631|0|mde:101895764|serine/threonine-protein kinase polo-like; K06631 polo-like kinase 1 [EC:2.7.11.21] (A)	FoxO signaling pathway (ko04068)	--	--	Protein kinase domain;; Protein tyrosine kinase;; POLO box duplicated region;; Kinase-like	Serine/threonine-protein kinase polo GN=polo OS=Drosophila melanogaster (Fruit fly) PE=1 SV=2	D	Cell cycle control, cell division, chromosome partitioning	PREDICTED: serine/threonine-protein kinase polo [Bactrocera dorsalis]
LOC105232064	253	296	235	484	605	500	1.34652	1.45437	1.23013	2.48441	2.98958	2.54592	6.51e-05	1.00911	up	[R]	General function prediction only	Cellular Component: euchromatin (GO:0000791);; Biological Process: instar larval or pupal development (GO:0002165);; Cellular Component: nucleus (GO:0005634);; Cellular Component: polytene chromosome interband (GO:0005705);; Biological Process: short-term memory (GO:0007614);; Biological Process: long-term memory (GO:0007616);; Molecular Function: zinc ion binding (GO:0008270);; Biological Proces…	K11420|0|dpo:Dpse_GA15565|GA15565 gene product from transcript GA15565-RA (EC:2.1.1.43); K11420 euchromatic histone-lysine N-methyltransferase [EC:2.1.1.43] (A)	Lysine degradation (ko00310)	--	--	Ankyrin repeats (3 copies);; Ankyrin repeat;; Ankyrin repeats (many copies);; SET domain;; Ankyrin repeat;; Ankyrin repeats (many copies)	Histone-lysine N-methyltransferase Su(var)3-9 GN=Su(var)3-9 OS=Drosophila pseudoobscura pseudoobscura (Fruit fly) PE=3 SV=1	B	Chromatin structure and dynamics	PREDICTED: LOW QUALITY PROTEIN: uncharacterized protein LOC105232064 [Bactrocera dorsalis]
LOC105231165	155	189	223	283	400	465	1.80105	2.11652	2.60071	3.20776	4.57024	5.42524	0.00272912	1.00888	up	[Z]	Cytoskeleton	Molecular Function: motor activity (GO:0003774);; Molecular Function: actin binding (GO:0003779);; Molecular Function: ATP binding (GO:0005524);; Cellular Component: myosin complex (GO:0016459);; Molecular Function: ATPase activity, coupled (GO:0042623);;	K10359|0|mde:101893477|myosin-VIIa-like; K10359 myosin VII (A)	--	--	--	Myosin head (motor domain);; IQ calmodulin-binding motif	Myosin-VIIa OS=Aedes aegypti (Yellowfever mosquito) PE=3 SV=1	Z	Cytoskeleton	PREDICTED: unconventional myosin-VIIa [Bactrocera dorsalis]
LOC105228488	842	818	847	1668	1639	1774	18.2256	17.2807	17.3831	35.6277	38.7634	40.2846	9.9e-07	1.00864	up	--	--	--	--	--	--	--	--	--	526		PREDICTED: uncharacterized protein LOC105228488 [Bactrocera dorsalis]
LOC105227983	2354	1722	1796	4086	3974	3842	29.3579	22.3371	22.2644	50.0563	51.4331	48.7347	1.34e-07	1.00813	up	--	--	Biological Process: instar larval or pupal development (GO:0002165);; Molecular Function: steroid hormone receptor activity (GO:0003707);; Molecular Function: thyroid hormone receptor activity (GO:0004887);; Cellular Component: extracellular region (GO:0005576);; Cellular Component: nucleus (GO:0005634);; Biological Process: chitin metabolic process (GO:0006030);; Biological Process: regulation o…	--	--	--	--	--	Ecdysone-induced protein 78C GN=Eip78C OS=Drosophila melanogaster (Fruit fly) PE=2 SV=4	K	Transcription	PREDICTED: ecdysone-induced protein 78C [Bactrocera dorsalis]
LOC105224707	1020	1063	979	1944	2123	2123	14.3065	14.9962	13.771	27.0553	29.5338	29.4837	6.09e-07	1.00525	up	[O]	Posttranslational modification, protein turnover, chaperones	Molecular Function: ubiquitin-protein transferase activity (GO:0004842);; Cellular Component: nucleus (GO:0005634);; Cellular Component: cytoplasm (GO:0005737);; Biological Process: protein ubiquitination involved in ubiquitin-dependent protein catabolic process (GO:0042787);;	K10589|0|mde:101890843|ubiquitin-protein ligase E3C-like; K10589 ubiquitin-protein ligase E3 C [EC:6.3.2.19] (A)	Ubiquitin mediated proteolysis (ko04120)	--	--	HECT-domain (ubiquitin-transferase)	E3 ubiquitin-protein ligase Smurf1 GN=lack OS=Drosophila melanogaster (Fruit fly) PE=1 SV=3	O	Posttranslational modification, protein turnover, chaperones	PREDICTED: ubiquitin-protein ligase E3C isoform X1 [Bactrocera dorsalis]
LOC105224091	450	534	472	1063	879	1001	12.7618	15.2402	13.3658	31.4167	25.6719	29.319	7.19e-06	1.00446	up	--	--	Molecular Function: receptor binding (GO:0005102);; Cellular Component: cytoplasm (GO:0005737);; Biological Process: border follicle cell migration (GO:0007298);; Biological Process: salivary gland morphogenesis (GO:0007435);; Biological Process: Malpighian tubule morphogenesis (GO:0007443);; Molecular Function: heparin binding (GO:0008201);; Biological Process: cell projection assembly (GO:00300…	--	--	--	--	PDGF/VEGF domain	--	S	Function unknown	PREDICTED: balbiani ring protein 3 [Bactrocera dorsalis]
LOC105221813	63	63	63	118	99	164	2.20667	2.28384	2.24588	4.0957	3.52951	5.79975	0.00968569	1.00181	up	--	--	Molecular Function: galactosyltransferase activity (GO:0008378);; Biological Process: heparan sulfate proteoglycan biosynthetic process (GO:0015012);; Cellular Component: membrane (GO:0016020);; Biological Process: chondroitin sulfate biosynthetic process (GO:0030206);;	K00734|2.61787e-164|dwi:Dwil_GK24661|GK24661 gene product from transcript GK24661-RA; K00734 galactosylxylosylprotein 3-beta-galactosyltransferase [EC:2.4.1.134] (A)	Glycosaminoglycan biosynthesis - chondroitin sulfate / dermatan sulfate (ko00532);; Glycosaminoglycan biosynthesis - heparan sulfate / heparin (ko00534)	--	--	Galactosyltransferase	Beta-1,3-galactosyltransferase sqv-2 GN=sqv-2 OS=Caenorhabditis elegans PE=2 SV=1	G	Carbohydrate transport and metabolism	PREDICTED: beta-1,3-galactosyltransferase 6 [Bactrocera dorsalis]
LOC105229121	701	881	825	1311	1634	1904	2.34911	2.82381	2.71561	4.41277	5.22576	6.30608	4.23e-05	1.00138	up	--	--	Biological Process: negative regulation of transcription from RNA polymerase II promoter (GO:0000122);; Molecular Function: RNA polymerase II activating transcription factor binding (GO:0001102);; Molecular Function: RNA polymerase II transcription coactivator activity (GO:0001105);; Molecular Function: RNA polymerase II distal enhancer sequence-specific DNA binding transcription factor activity …	--	--	--	--	Zinc finger, C2H2 type;; Zinc-finger double-stranded RNA-binding;; Zinc-finger double domain;; Zinc-finger of C2H2 type;; C2H2-type zinc finger	Krueppel homolog 1 GN=Kr-h1 OS=Drosophila melanogaster (Fruit fly) PE=2 SV=2	K	Transcription	PREDICTED: LOW QUALITY PROTEIN: uncharacterized protein LOC105229121 [Bactrocera dorsalis]
LOC105223552	1752	2189	1806	1173	803	920	22.7194	22.9513	26.5073	49.8115	21.7225	27.7139	8.46e-07	-1.0003	down	--	--	Molecular Function: actin binding (GO:0003779);; Molecular Function: calcium-dependent protein serine/threonine phosphatase activity (GO:0004723);; Molecular Function: calcium ion binding (GO:0005509);; Molecular Function: calmodulin binding (GO:0005516);; Cellular Component: calcineurin complex (GO:0005955);; Biological Process: protein dephosphorylation (GO:0006470);; Molecular Function: calciu…	K04512|0|mde:101889038|disheveled-associated activator of morphogenesis 1-like; K04512 dishevelled associated activator of morphogenesis (A)	Wnt signaling pathway (ko04310)	--	--	Formin Homology 2 Domain;; Diaphanous FH3 Domain;; Diaphanous GTPase-binding Domain	Formin-H GN=forH OS=Dictyostelium discoideum (Slime mold) PE=1 SV=1	Z	Cytoskeleton	PREDICTED: disheveled-associated activator of morphogenesis 1-like isoform X1 [Ceratitis capitata]
LOC105224603	2085	2284	2322	1121	1233	1014	21.6231	23.6696	30.6347	12.8352	15.2755	12.1033	5.36e-07	-1.00116	down	[RTKL]	General function prediction only;; Signal transduction mechanisms;; Transcription;; Replication, recombination and repair	Molecular Function: protein serine/threonine kinase activity (GO:0004674);; Molecular Function: ATP binding (GO:0005524);; Biological Process: protein phosphorylation (GO:0006468);;	--	--	--	--	Protein kinase domain;; Protein tyrosine kinase;; Lipopolysaccharide kinase (Kdo/WaaP) family;; DDE superfamily endonuclease	Serine/threonine-protein kinase par-1 {ECO:0000250|UniProtKB:Q9TW45, ECO:0000312|EMBL:CAP25402.1} GN=par-1 OS=Caenorhabditis briggsae PE=3 SV=1	T	Signal transduction mechanisms	PREDICTED: microtubule-associated protein futsch isoform X6 [Bactrocera cucurbitae]
LOC105222512	1862	1902	1709	899	916	938	356.018	373.108	347.882	180.789	177.235	178.091	9.12e-07	-1.00174	down	--	--	Biological Process: response to reactive oxygen species (GO:0000302);; Cellular Component: mitochondrial respiratory chain complex III (GO:0005750);; Biological Process: mitochondrial electron transport, ubiquinol to cytochrome c (GO:0006122);; Molecular Function: ubiquinol-cytochrome-c reductase activity (GO:0008121);; Biological Process: determination of adult lifespan (GO:0008340);; Biological…	K00417|2.08188e-65|dwi:Dwil_GK19174|GK19174 gene product from transcript GK19174-RA; K00417 ubiquinol-cytochrome c reductase subunit 7 (A)	Oxidative phosphorylation (ko00190)	--	--	Ubiquinol-cytochrome C reductase complex 14kD subunit	Cytochrome b-c1 complex subunit 7 GN=UBCRBP OS=Fasciola hepatica (Liver fluke) PE=3 SV=2	C	Energy production and conversion	PREDICTED: cytochrome b-c1 complex subunit 7 [Bactrocera dorsalis]
LOC105231310	802	1071	852	373	507	489	6.72042	8.46218	7.38333	2.42165	3.16774	3.77217	9.38e-06	-1.00233	down	--	--	Biological Process: imaginal disc-derived wing morphogenesis (GO:0007476);;	--	--	--	--	--	--	707		PREDICTED: uncharacterized protein LOC105231310 [Bactrocera dorsalis]
LOC105232060	1795	2113	1484	904	999	808	54.8145	60.5639	45.2964	27.2747	28.8771	23.883	4.69e-06	-1.00255	down	--	--	--	--	--	--	--	--	--	538		PREDICTED: uncharacterized protein LOC105232060 [Bactrocera dorsalis]
LOC105234034	1056	1371	1329	694	609	586	84.7597	109.498	115.875	62.984	51.2612	50.7235	3.08e-06	-1.00271	down	--	--	Molecular Function: serine-type endopeptidase inhibitor activity (GO:0004867);;	--	--	--	--	Kunitz/Bovine pancreatic trypsin inhibitor domain	Protease inhibitor OS=Sarcophaga bullata (Grey flesh fly) PE=1 SV=1	O	Posttranslational modification, protein turnover, chaperones	PREDICTED: kunitz-type serine protease inhibitor kunitoxin-Phi1-like [Bactrocera dorsalis]
LOC105222301	439	570	470	246	255	242	48.0734	67.824	51.1037	26.9594	30.9688	28.8982	8.94e-05	-1.00354	down	--	--	--	--	--	--	--	--	--	I	Lipid transport and metabolism	PREDICTED: uncharacterized protein LOC105222301, partial [Bactrocera dorsalis]
LOC105222078	4589	5187	4785	2499	2475	2340	164.467	187.795	171.221	89.4839	88.8893	83.8315	1.18e-07	-1.00411	down	[CE]	Energy production and conversion;; Amino acid transport and metabolism	Molecular Function: magnesium ion binding (GO:0000287);; Molecular Function: isocitrate dehydrogenase (NAD+) activity (GO:0004449);; Cellular Component: mitochondrion (GO:0005739);; Cellular Component: microtubule associated complex (GO:0005875);; Biological Process: tricarboxylic acid cycle (GO:0006099);; Molecular Function: NAD binding (GO:0051287);;	K00030|0|mde:101898021|isocitrate dehydrogenase [NAD] subunit beta, mitochondrial-like; K00030 isocitrate dehydrogenase (NAD+) [EC:1.1.1.41] (A)	Citrate cycle (TCA cycle) (ko00020);; Carbon metabolism (ko01200);; 2-Oxocarboxylic acid metabolism (ko01210);; Biosynthesis of amino acids (ko01230)	--	--	Isocitrate/isopropylmalate dehydrogenase	Probable isocitrate dehydrogenase [NAD] subunit beta, mitochondrial (Precursor) GN=idhb-1 OS=Caenorhabditis elegans PE=3 SV=1	E	Amino acid transport and metabolism	PREDICTED: isocitrate dehydrogenase [NAD] subunit beta, mitochondrial [Bactrocera dorsalis]
LOC105226702	924	1082	945	512	511	459	138.122	160.787	153.145	84.7038	81.2642	73.1149	6.94e-06	-1.00446	down	--	--	Cellular Component: mitochondrial respiratory chain complex I (GO:0005747);; Biological Process: mitochondrial electron transport, NADH to ubiquinone (GO:0006120);; Molecular Function: NADH dehydrogenase (ubiquinone) activity (GO:0008137);;	K03950|1.47088e-79|dmo:Dmoj_GI18433|GI18433 gene product from transcript GI18433-RA; K03950 NADH dehydrogenase (ubiquinone) 1 alpha subcomplex subunit 6 (A)	Oxidative phosphorylation (ko00190)	--	--	Complex 1 protein (LYR family);; Complex1_LYR-like	--	C	Energy production and conversion	PREDICTED: NADH dehydrogenase [ubiquinone] 1 alpha subcomplex subunit 6 [Bactrocera dorsalis]
LOC105225396	6497	8105	6713	3722	3753	3227	104.298	129.071	105.995	59.4889	59.9343	51.3992	8.86e-08	-1.0048	down	[GEPR]	Carbohydrate transport and metabolism;; Amino acid transport and metabolism;; Inorganic ion transport and metabolism;; General function prediction only	Molecular Function: secondary active monocarboxylate transmembrane transporter activity (GO:0015355);; Cellular Component: integral component of membrane (GO:0016021);; Biological Process: transmembrane transport (GO:0055085);;	--	--	--	--	Major Facilitator Superfamily	--	G	Carbohydrate transport and metabolism	PREDICTED: uncharacterized protein LOC105225396 [Bactrocera dorsalis]
LOC105230195	743	908	820	371	562	306	11.9048	13.2991	13.0397	5.62772	8.39245	4.66013	1.27e-05	-1.00648	down	[C]	Energy production and conversion	Cellular Component: peroxisome (GO:0005777);; Molecular Function: alkylglycerone-phosphate synthase activity (GO:0008609);; Biological Process: ether lipid biosynthetic process (GO:0008611);; Molecular Function: UDP-N-acetylmuramate dehydrogenase activity (GO:0008762);; Molecular Function: flavin adenine dinucleotide binding (GO:0050660);; Biological Process: oxidation-reduction process (GO:00551…	K00803|0|dvi:Dvir_GJ20622|GJ20622 gene product from transcript GJ20622-RA; K00803 alkyldihydroxyacetonephosphate synthase [EC:2.5.1.26] (A)	Ether lipid metabolism (ko00565);; Peroxisome (ko04146)	--	--	FAD linked oxidases, C-terminal domain;; FAD binding domain	Alkyldihydroxyacetonephosphate synthase GN=CG10253 OS=Drosophila melanogaster (Fruit fly) PE=2 SV=1	R	General function prediction only	PREDICTED: alkyldihydroxyacetonephosphate synthase [Bactrocera dorsalis]
LOC105228072	491	711	585	301	358	237	63.9694	97.6545	78.1501	40.0764	48.8022	31.8217	9.16e-05	-1.00676	down	--	--	Cellular Component: mitochondrion (GO:0005739);; Biological Process: mitochondrial electron transport, succinate to ubiquinone (GO:0006121);; Biological Process: protein-FAD linkage (GO:0018293);;	K18168|9.76376e-53|mde:101888486|succinate dehydrogenase assembly factor 2-B, mitochondrial-like; K18168 succinate dehydrogenase assembly factor 2 (A)	--	--	--	Flavinator of succinate dehydrogenase	Succinate dehydrogenase assembly factor 2-A, mitochondrial {ECO:0000255|HAMAP-Rule:MF_03057} (Precursor) GN=GI20197 OS=Drosophila mojavensis (Fruit fly) PE=3 SV=1	S	Function unknown	PREDICTED: succinate dehydrogenase assembly factor 2-A, mitochondrial [Bactrocera dorsalis]
LOC105225409	3959	3308	3971	2365	1883	1394	183.404	156.38	186.751	109.351	88.624	65.1057	2.59e-07	-1.00694	down	[E]	Amino acid transport and metabolism	Molecular Function: ornithine decarboxylase activity (GO:0004586);; Biological Process: polyamine biosynthetic process (GO:0006596);;	K01581|0|dpo:Dpse_GA21280|GA21280 gene product from transcript GA21280-RA; K01581 ornithine decarboxylase [EC:4.1.1.17] (A)	Arginine and proline metabolism (ko00330);; Glutathione metabolism (ko00480)	--	--	Pyridoxal-dependent decarboxylase, pyridoxal binding domain;; Pyridoxal-dependent decarboxylase, C-terminal sheet domain	Ornithine decarboxylase 1 GN=Odc1 OS=Drosophila melanogaster (Fruit fly) PE=2 SV=3	E	Amino acid transport and metabolism	PREDICTED: ornithine decarboxylase 1 [Bactrocera dorsalis]
LOC105226497	100	165	126	66	78	52	1.52429	2.44925	2.22805	1.63938	1.97588	0.77505	0.0083917	-1.00696	down	[V]	Defense mechanisms	Molecular Function: ATP binding (GO:0005524);; Cellular Component: integral component of plasma membrane (GO:0005887);; Cellular Component: pleated septate junction (GO:0005919);; Biological Process: ATP catabolic process (GO:0006200);; Molecular Function: xenobiotic-transporting ATPase activity (GO:0008559);; Molecular Function: efflux transmembrane transporter activity (GO:0015562);; Biological…	K05658|0|mde:101899426|multidrug resistance protein homolog 65-like; K05658 ATP-binding cassette, subfamily B (MDR/TAP), member 1 [EC:3.6.3.44] (A)	ABC transporters (ko02010)	--	--	ABC transporter transmembrane region;; ABC transporter;; RecF/RecN/SMC N terminal domain;; AAA domain;; Predicted ATPase of the ABC class;; Protein of unknown function, DUF258;; AAA domain;; P-loop containing region of AAA domain;; AAA domain;; AAA ATPase domain;; Zeta toxin;; ATPase family associated with various cellular activities (AAA);; AAA domain (dynein-related subfamily);; Protein of unkn…	Multidrug resistance protein homolog 65 GN=Mdr65 OS=Drosophila melanogaster (Fruit fly) PE=1 SV=2	Q	Secondary metabolites biosynthesis, transport and catabolism	PREDICTED: multidrug resistance protein homolog 65 [Bactrocera dorsalis]
LOC105224222	931	688	788	378	403	425	27.2115	19.9174	23.7091	11.3025	11.825	12.6566	1.36e-05	-1.00753	down	--	--	Molecular Function: GTPase activity (GO:0003924);; Molecular Function: cytokine activity (GO:0005125);; Molecular Function: transforming growth factor beta receptor binding (GO:0005160);; Cellular Component: extracellular space (GO:0005615);; Cellular Component: heterotrimeric G-protein complex (GO:0005834);; Cellular Component: microtubule associated complex (GO:0005875);; Biological Process: ac…	K16621|0|mde:101899867|protein 60A-like; K16621 bone morphogenetic protein 7 (A)	TGF-beta signaling pathway (ko04350)	--	--	TGF-beta propeptide;; Transforming growth factor beta like domain	Protein 60A (Precursor) GN=gbb OS=Drosophila melanogaster (Fruit fly) PE=1 SV=1	T	Signal transduction mechanisms	PREDICTED: protein 60A [Bactrocera dorsalis]
Bactrocera_dorsalis_newGene_2795	155	179	179	99	75	83	43.126	55.1127	51.9429	29.8683	21.5834	23.5743	0.00367247	-1.0086	down	--	--	--	--	--	[O]	Posttranslational modification, protein turnover, chaperones	--	--	--	--	PREDICTED: glutaminyl-peptide cyclotransferase-like [Ceratitis capitata]
LOC105227986	1022	1252	1348	803	517	496	20.3727	25.6791	28.0148	15.7168	10.2305	9.48199	2.35e-05	-1.00868	down	--	--	--	--	--	--	--	CUE domain	--	517		PREDICTED: uncharacterized protein LOC105227986 isoform X1 [Bactrocera dorsalis]
LOC105228668	691	757	721	365	402	319	14.3973	16.012	14.9443	7.48122	8.37067	6.5578	1.96e-05	-1.0089	down	[GEPR]	Carbohydrate transport and metabolism;; Amino acid transport and metabolism;; Inorganic ion transport and metabolism;; General function prediction only	Molecular Function: sucrose:proton symporter activity (GO:0008506);; Biological Process: sucrose transport (GO:0015770);; Cellular Component: cytoplasmic vesicle (GO:0031410);; Cellular Component: apical part of cell (GO:0045177);;	K15378|0|dan:Dana_GF23582|GF23582 gene product from transcript GF23582-RA; K15378 solute carrier family 45, member 1/2/4 (A)	--	--	--	Major Facilitator Superfamily;; MFS/sugar transport protein	--	G	Carbohydrate transport and metabolism	PREDICTED: proton-associated sugar transporter A [Bactrocera dorsalis]
LOC105231895	3032	2965	2848	1456	1521	1449	422.893	445.232	444.81	235.328	233.811	223.463	2.2e-07	-1.00949	down	--	--	Cellular Component: mitochondrial proton-transporting ATP synthase complex, coupling factor F(o) (GO:0000276);; Cellular Component: mitochondrial proton-transporting ATP synthase, central stalk (GO:0005756);; Molecular Function: hydrogen-exporting ATPase activity, phosphorylative mechanism (GO:0008553);; Biological Process: ATP synthesis coupled proton transport (GO:0015986);; Biological Process:…	K02131|1.66152e-57|mde:101898826|ATP synthase-coupling factor 6, mitochondrial-like; K02131 F-type H+-transporting ATPase subunit 6 (A)	Oxidative phosphorylation (ko00190)	--	--	Mitochondrial ATP synthase coupling factor 6	ATP synthase-coupling factor 6, mitochondrial (Precursor) GN=ATPsyn-Cf6 OS=Drosophila melanogaster (Fruit fly) PE=3 SV=1	C	Energy production and conversion	PREDICTED: ATP synthase-coupling factor 6, mitochondrial [Bactrocera dorsalis]
LOC105227030	3046	3065	2839	1513	1508	1456	492.364	576.309	519.651	281.449	283.514	269.413	2.12e-07	-1.01009	down	--	--	Cellular Component: mitochondrial proton-transporting ATP synthase complex, coupling factor F(o) (GO:0000276);; Cellular Component: lipid particle (GO:0005811);; Molecular Function: hydrogen-exporting ATPase activity, phosphorylative mechanism (GO:0008553);; Biological Process: ATP synthesis coupled proton transport (GO:0015986);;	K02140|1.30621e-58|mde:101900668|ATP synthase subunit g, mitochondrial-like; K02140 F-type H+-transporting ATPase subunit g (A)	Oxidative phosphorylation (ko00190)	--	--	Mitochondrial ATP synthase g subunit	Probable ATP synthase subunit g 2, mitochondrial GN=asg-2 OS=Caenorhabditis elegans PE=3 SV=1	C	Energy production and conversion	PREDICTED: ATP synthase subunit g, mitochondrial [Bactrocera dorsalis]
LOC105230756	6218	7008	6043	2981	3151	3500	197.353	217.659	194.852	95.1206	97.3573	104.565	7.59e-08	-1.01026	down	[V]	Defense mechanisms	Molecular Function: GTPase activity (GO:0003924);; Molecular Function: ATP binding (GO:0005524);; Molecular Function: GTP binding (GO:0005525);; Biological Process: ATP catabolic process (GO:0006200);; Cellular Component: integral component of membrane (GO:0016021);; Molecular Function: ATPase activity, coupled to transmembrane movement of substances (GO:0042626);; Cellular Component: ATP-binding…	--	--	--	--	ABC-2 type transporter;; ABC transporter;; AAA domain;; Protein of unknown function, DUF258;; Protein of unknown function (DUF1602)	Protein white GN=W OS=Ceratitis capitata (Mediterranean fruit fly) PE=2 SV=1	V	Defense mechanisms	PREDICTED: ATP-binding cassette sub-family G member 1 [Bactrocera dorsalis]
LOC105222220	366	455	417	201	212	206	10.7157	13.1963	12.2717	5.85083	6.09081	5.96362	0.000155531	-1.01032	down	[M]	Cell wall/membrane/envelope biogenesis	Cellular Component: outer membrane (GO:0019867);;	K07277|0|mde:101892343|SAM50-like protein CG7639-like; K07277 outer membrane protein insertion porin family (A)	--	--	--	Surface antigen	SAM50-like protein CG7639 GN=CG7639 OS=Drosophila melanogaster (Fruit fly) PE=2 SV=2	R	General function prediction only	PREDICTED: SAM50-like protein CG7639 [Bactrocera dorsalis]
LOC105231948	1873	2481	2151	1271	891	1090	85.604	112.594	101.404	58.7401	40.4057	49.784	4.43e-07	-1.01143	down	--	--	Molecular Function: dopachrome isomerase activity (GO:0004167);; Cellular Component: extracellular region (GO:0005576);; Biological Process: melanin biosynthetic process from tyrosine (GO:0006583);; Biological Process: indole-containing compound biosynthetic process (GO:0042435);; Biological Process: cuticle pigmentation (GO:0048067);;	--	--	--	--	Major royal jelly protein	Protein yellow (Precursor) GN=y OS=Drosophila subobscura (Fruit fly) PE=3 SV=1	R	General function prediction only	PREDICTED: protein yellow-like, partial [Bactrocera dorsalis]
LOC105233496	590	680	610	267	349	322	19.9398	22.1283	21.3089	9.79834	13.0154	11.4911	3.04e-05	-1.01275	down	--	--	Biological Process: larval heart development (GO:0007508);; Cellular Component: cytoplasmic membrane-bounded vesicle (GO:0016023);; Cellular Component: lateral plasma membrane (GO:0016328);; Molecular Function: hydrolase activity (GO:0016787);; Cellular Component: cell leading edge (GO:0031252);;	K17725|0|dpo:Dpse_GA30463|GA30463 gene product from transcript GA30463-RA; K17725 sulfur dioxygenase [EC:1.13.11.18] (A)	Sulfur metabolism (ko00920)	--	--	--	--	704		PREDICTED: uncharacterized protein LOC105233496 [Bactrocera dorsalis]
LOC105226732	2150	2244	1972	1026	1070	1075	155.935	171.213	147.476	76.5065	80.4453	80.1092	4.09e-07	-1.0158	down	--	--	Cellular Component: mitochondrial respiratory chain complex II (GO:0005749);; Biological Process: tricarboxylic acid cycle (GO:0006099);; Molecular Function: succinate dehydrogenase (ubiquinone) activity (GO:0008177);;	K00237|1.03581e-63|mde:101892117|putative succinate dehydrogenase [ubiquinone] cytochrome b small subunit, mitochondrial-like; K00237 succinate dehydrogenase (ubiquinone) membrane anchor subunit (A)	Citrate cycle (TCA cycle) (ko00020);; Oxidative phosphorylation (ko00190);; Carbon metabolism (ko01200)	--	--	CybS	Putative succinate dehydrogenase [ubiquinone] cytochrome b small subunit, mitochondrial (Precursor) GN=CG10219 OS=Drosophila melanogaster (Fruit fly) PE=2 SV=1	C	Energy production and conversion	PREDICTED: putative succinate dehydrogenase [ubiquinone] cytochrome b small subunit, mitochondrial isoform X1 [Bactrocera dorsalis]
LOC105223685	2251	2754	2906	1293	1389	1259	37.7322	45.5003	48.6794	21.8083	22.9855	21.1982	2.34e-07	-1.01588	down	--	--	Molecular Function: catalytic activity (GO:0003824);; Biological Process: nucleoside metabolic process (GO:0009116);; Biological Process: lateral inhibition (GO:0046331);;	--	--	--	--	Phosphorylase superfamily	--	S	Function unknown	PREDICTED: uncharacterized protein LOC105223685 isoform X1 [Bactrocera dorsalis]
LOC105230433	102	162	128	51	69	75	1.63497	2.50841	2.11322	0.809183	1.0908	1.17992	0.00762902	-1.01608	down	--	--	Biological Process: negative regulation of transcription from RNA polymerase II promoter (GO:0000122);; Molecular Function: sequence-specific DNA binding RNA polymerase II transcription factor activity (GO:0000981);; Cellular Component: nucleus (GO:0005634);; Biological Process: ectoderm development (GO:0007398);; Biological Process: neuroblast fate determination (GO:0007400);; Biological Process…	K08029|3.63e-50|mde:101901100|homeobox protein vnd-like; K08029 homeobox protein Nkx-2.2 (A)	--	--	--	Homeobox domain	Homeobox protein vnd GN=vnd OS=Drosophila melanogaster (Fruit fly) PE=1 SV=3	K	Transcription	PREDICTED: homeobox protein vnd [Bactrocera dorsalis]
LOC105223067	830	705	902	371	455	387	34.5848	30.2789	38.6992	17.7181	25.928	22.8825	1.08e-05	-1.01715	down	[IQ]	Lipid transport and metabolism;; Secondary metabolites biosynthesis, transport and catabolism	Molecular Function: catalytic activity (GO:0003824);; Biological Process: metabolic process (GO:0008152);;	--	--	--	--	AMP-binding enzyme;; GRAM domain	Luciferin 4-monooxygenase OS=Photuris pennsylvanica (Pennsylvania firefly) PE=2 SV=2	I	Lipid transport and metabolism	PREDICTED: 4-coumarate--CoA ligase-like 7, partial [Bactrocera dorsalis]
LOC105227579	1815	1960	1509	827	923	878	684.68	801.779	669.461	381.774	405.286	382.742	6.61e-07	-1.01781	down	--	--	--	--	--	--	--	--	--	135		PREDICTED: uncharacterized protein LOC101458947 [Ceratitis capitata]
LOC105223117	386	339	389	165	208	181	5.97359	5.09826	5.92583	2.54617	3.44219	3.0746	0.000205581	-1.01815	down	--	--	Biological Process: GPI anchor metabolic process (GO:0006505);; Biological Process: intracellular protein transport (GO:0006886);; Biological Process: determination of adult lifespan (GO:0008340);; Molecular Function: hydrolase activity, acting on ester bonds (GO:0016788);;	--	--	--	--	PGAP1-like protein	--	S	Function unknown	PREDICTED: protein SERAC1 [Bactrocera dorsalis]
LOC105230496	811	911	799	399	393	461	21.6881	24.3492	21.3119	10.5446	10.3419	12.0958	9.08e-06	-1.01862	down	--	--	--	--	--	--	--	--	--	62		PREDICTED: uncharacterized protein LOC105230496 [Bactrocera dorsalis]
LOC105229157	4846	5497	4425	2395	2578	2369	426.422	482.039	412.534	229.687	227.359	216.712	7.39e-08	-1.01862	down	--	--	Molecular Function: enzyme inhibitor activity (GO:0004857);; Cellular Component: mitochondrion (GO:0005739);; Biological Process: negative regulation of catalytic activity (GO:0043086);; Biological Process: negative regulation of nucleotide metabolic process (GO:0045980);; Biological Process: defense response to Gram-positive bacterium (GO:0050830);;	--	--	--	--	Mitochondrial ATPase inhibitor, IATP	--	S	Function unknown	PREDICTED: ATPase inhibitor mai-1, mitochondrial [Bactrocera dorsalis]
LOC105229020	2282	2699	2615	1381	1299	1098	120.933	141.855	138.22	73.2506	68.2882	58.1084	2.42e-07	-1.01893	down	--	--	Cellular Component: muscle thin filament tropomyosin (GO:0005862);; Biological Process: muscle contraction (GO:0006936);; Biological Process: mitochondrion organization (GO:0007005);; Biological Process: regulation of lamellipodium assembly (GO:0010591);; Cellular Component: sarcoplasmic reticulum (GO:0016529);; Cellular Component: integral component of mitochondrial inner membrane (GO:0031305);;…	--	--	--	--	Mitochondrial morphogenesis regulator	Transmembrane protein 11 homolog, mitochondrial GN=Pmi OS=Drosophila melanogaster (Fruit fly) PE=1 SV=3	S	Function unknown	PREDICTED: transmembrane protein 11 homolog, mitochondrial [Bactrocera dorsalis]
LOC105222459	315	360	357	154	196	162	10.4067	11.915	11.8205	5.0241	6.41665	5.26243	0.000261423	-1.02142	down	[I]	Lipid transport and metabolism	Molecular Function: phosphatidate cytidylyltransferase activity (GO:0004605);; Cellular Component: nuclear envelope (GO:0005635);; Cellular Component: smooth endoplasmic reticulum (GO:0005790);; Cellular Component: integral component of plasma membrane (GO:0005887);; Biological Process: terminal branching, open tracheal system (GO:0007430);; Biological Process: regulation of lipid storage (GO:001…	K00981|0|dya:Dyak_GE21660|GE21660 gene product from transcript GE21660-RA; K00981 phosphatidate cytidylyltransferase [EC:2.7.7.41] (A)	Glycerophospholipid metabolism (ko00564);; Phosphatidylinositol signaling system (ko04070)	--	--	Cytidylyltransferase family	Phosphatidate cytidylyltransferase, photoreceptor-specific GN=CdsA OS=Drosophila melanogaster (Fruit fly) PE=1 SV=2	I	Lipid transport and metabolism	PREDICTED: phosphatidate cytidylyltransferase, photoreceptor-specific [Bactrocera dorsalis]
LOC105228364	845	1091	1084	327	604	565	54.1178	70.7822	70.9393	21.5981	40.0339	37.2821	4.81e-05	-1.02187	down	[O]	Posttranslational modification, protein turnover, chaperones	Molecular Function: glutathione transferase activity (GO:0004364);; Cellular Component: cytoplasm (GO:0005737);; Biological Process: glutathione metabolic process (GO:0006749);;	K00799|1.0195e-100|dse:Dsec_GM21142|GM21142 gene product from transcript GM21142-RA; K00799 glutathione S-transferase [EC:2.5.1.18] (A)	Glutathione metabolism (ko00480);; Metabolism of xenobiotics by cytochrome P450 (ko00980);; Drug metabolism - cytochrome P450 (ko00982)	--	--	Glutathione S-transferase, N-terminal domain;; Glutathione S-transferase, N-terminal domain;; Glutathione S-transferase, C-terminal domain;; Glutathione S-transferase, N-terminal domain	Glutathione S-transferase 1 GN=Gst1 OS=Musca domestica (House fly) PE=2 SV=1	O	Posttranslational modification, protein turnover, chaperones	PREDICTED: glutathione S-transferase theta-1 [Bactrocera dorsalis]
LOC105223851	544	415	679	208	369	234	15.9142	11.9332	19.5844	5.85623	10.0474	6.46084	0.0064192	-1.02449	down	[ER]	Amino acid transport and metabolism;; General function prediction only	Molecular Function: sodium-dependent multivitamin transmembrane transporter activity (GO:0008523);; Cellular Component: integral component of membrane (GO:0016021);; Biological Process: transmembrane transport (GO:0055085);;	K14388|0|dwi:Dwil_GK15674|GK15674 gene product from transcript GK15674-RA; K14388 solute carrier family 5 (sodium-coupled monocarboxylate transporter), member 8/12 (A)	--	--	--	Sodium:solute symporter family	Putative sodium-dependent multivitamin transporter GN=CG32669 OS=Drosophila melanogaster (Fruit fly) PE=2 SV=1	P	Inorganic ion transport and metabolism	PREDICTED: putative sodium-dependent multivitamin transporter [Bactrocera dorsalis]
LOC105232512	590	802	888	359	367	402	10.2617	13.3392	15.528	6.25691	6.16601	6.88484	4.74e-05	-1.0254	down	[C]	Energy production and conversion	Molecular Function: oxoglutarate dehydrogenase (succinyl-transferring) activity (GO:0004591);; Biological Process: tricarboxylic acid cycle (GO:0006099);; Molecular Function: thiamine pyrophosphate binding (GO:0030976);;	K15791|0|mde:101890127|probable 2-oxoglutarate dehydrogenase E1 component DHKTD1 homolog, mitochondrial-like; K15791 probable 2-oxoglutarate dehydrogenase E1 component DHKTD1 [EC:1.2.4.2] (A)	--	--	--	Transketolase, pyrimidine binding domain;; Dehydrogenase E1 component	Probable 2-oxoglutarate dehydrogenase E1 component DHKTD1 homolog, mitochondrial (Precursor) GN=CG1544 OS=Drosophila melanogaster (Fruit fly) PE=2 SV=2	C	Energy production and conversion	PREDICTED: probable 2-oxoglutarate dehydrogenase E1 component DHKTD1 homolog, mitochondrial [Bactrocera dorsalis]
LOC105226680	1826	2196	1838	1039	846	1006	272.755	292.831	271.178	154.803	117.216	148.171	3.57e-07	-1.03002	down	--	--	Molecular Function: nucleic acid binding (GO:0003676);; Molecular Function: sequence-specific DNA binding transcription factor activity (GO:0003700);; Molecular Function: 1-acylglycerol-3-phosphate O-acyltransferase activity (GO:0003841);; Cellular Component: nucleus (GO:0005634);; Molecular Function: zinc ion binding (GO:0008270);; Biological Process: phospholipid biosynthetic process (GO:000865…	K13509|1.08316e-51|mde:101896987|1-acyl-sn-glycerol-3-phosphate acyltransferase alpha-like; K13509 lysophosphatidate acyltransferase [EC:2.3.1.51] (A)	Glycerolipid metabolism (ko00561);; Glycerophospholipid metabolism (ko00564)	--	--	Acyltransferase	--	I	Lipid transport and metabolism	PREDICTED: 1-acyl-sn-glycerol-3-phosphate acyltransferase alpha-like [Bactrocera dorsalis]
LOC105230504	3147	3414	3040	1528	1581	1621	522.256	601.114	545.171	276.065	278.331	282.586	9.68e-08	-1.03164	down	--	--	Molecular Function: cytochrome-c oxidase activity (GO:0004129);; Cellular Component: mitochondrial respiratory chain complex IV (GO:0005751);; Cellular Component: lipid particle (GO:0005811);; Biological Process: mitochondrial electron transport, cytochrome c to oxygen (GO:0006123);; Biological Process: determination of adult lifespan (GO:0008340);; Molecular Function: enzyme regulator activity (…	K02266|3.41449e-64|dpo:Dpse_GA14437|GA14437 gene product from transcript GA14437-RA (EC:1.9.3.1); K02266 cytochrome c oxidase subunit 6a (A)	Oxidative phosphorylation (ko00190)	--	--	Cytochrome c oxidase subunit VIa	Probable cytochrome c oxidase subunit 6A, mitochondrial (Precursor) GN=tag-174 OS=Caenorhabditis elegans PE=3 SV=1	C	Energy production and conversion	PREDICTED: cytochrome c oxidase subunit 6A, mitochondrial [Bactrocera dorsalis]
LOC105225477	749	897	962	434	448	403	29.1972	35.4579	38.0255	17.3165	17.8728	16.0468	6.12e-06	-1.03197	down	--	--	Molecular Function: transferase activity, transferring phosphorus-containing groups (GO:0016772);;	--	--	--	--	Ecdysteroid kinase;; Protein of unknown function (DUF1679)	--	R	General function prediction only	PREDICTED: uncharacterized protein LOC105225477 [Bactrocera dorsalis]
LOC105232068	5561	4910	5779	2479	2916	2604	162	134.847	174.358	51.1791	59.6071	51.2309	4.29e-08	-1.03311	down	[U]	Intracellular trafficking, secretion, and vesicular transport	Biological Process: cytokinesis (GO:0000910);; Cellular Component: cytosol (GO:0005829);; Biological Process: vesicle docking involved in exocytosis (GO:0006904);; Biological Process: regulation of pole plasm oskar mRNA localization (GO:0007317);; Biological Process: response to light stimulus (GO:0009416);; Cellular Component: vesicle membrane (GO:0012506);; Biological Process: synaptic vesicle …	K15292|0|dwi:Dwil_GK25120|GK25120 gene product from transcript GK25120-RA; K15292 syntaxin-binding protein 1 (A)	--	--	--	Sec1 family	Protein ROP GN=Rop OS=Drosophila melanogaster (Fruit fly) PE=2 SV=2	U	Intracellular trafficking, secretion, and vesicular transport	PREDICTED: protein ROP isoform X1 [Bactrocera dorsalis]
LOC105228312	2266	3126	3075	1280	1437	1448	192.547	277.289	273.149	113.596	128.168	127.524	9.66e-07	-1.03346	down	[IQR]	Lipid transport and metabolism;; Secondary metabolites biosynthesis, transport and catabolism;; General function prediction only	Molecular Function: oxidoreductase activity, acting on CH-OH group of donors (GO:0016614);; Biological Process: oxidation-reduction process (GO:0055114);;	K03331|7.73099e-128|mde:101898206|L-xylulose reductase-like; K03331 L-xylulose reductase [EC:1.1.1.10] (A)	Pentose and glucuronate interconversions (ko00040)	--	--	short chain dehydrogenase;; Enoyl-(Acyl carrier protein) reductase;; KR domain;; NAD dependent epimerase/dehydratase family;; NADH(P)-binding;; Fungal family of unknown function (DUF1776)	L-xylulose reductase {ECO:0000250|UniProtKB:Q7Z4W1} OS=Caenorhabditis elegans PE=1 SV=2	Q	Secondary metabolites biosynthesis, transport and catabolism	PREDICTED: L-xylulose reductase [Bactrocera dorsalis]
LOC109580093	208	224	217	93	98	128	2.1713	2.79271	2.61052	1.03342	1.19724	1.31298	0.00123157	-1.03412	down	--	--	--	--	--	--	--	--	--	--	--	PREDICTED: uncharacterized protein LOC105218041 isoform X2 [Bactrocera cucurbitae]
LOC105229678	29893	32824	28152	14276	15786	14539	765.933	827.806	742.632	377.726	405.111	378.699	1.36e-07	-1.03705	down	[C]	Energy production and conversion	Cellular Component: mitochondrial proton-transporting ATP synthase complex, catalytic core F(1) (GO:0000275);; Molecular Function: ATP binding (GO:0005524);; Cellular Component: lipid particle (GO:0005811);; Cellular Component: microtubule associated complex (GO:0005875);; Biological Process: phagocytosis (GO:0006909);; Biological Process: spermatid development (GO:0007286);; Molecular Function: …	K02132|0|dan:Dana_GF13537|GF13537 gene product from transcript GF13537-RA; K02132 F-type H+-transporting ATPase subunit alpha (A)	Oxidative phosphorylation (ko00190)	--	--	ATP synthase alpha/beta family, nucleotide-binding domain;; ATP synthase alpha/beta chain, C terminal domain;; ATP synthase alpha/beta family, beta-barrel domain;; HAS barrel domain	ATP synthase subunit alpha, mitochondrial (Precursor) GN=blw OS=Drosophila melanogaster (Fruit fly) PE=1 SV=2	C	Energy production and conversion	PREDICTED: ATP synthase subunit alpha, mitochondrial [Bactrocera dorsalis]
LOC105223252	838	980	1012	463	456	467	7.48842	9.1006	8.71399	3.97151	4.14604	4.14822	3.7e-06	-1.04043	down	[D]	Cell cycle control, cell division, chromosome partitioning	Biological Process: regulation of cyclin-dependent protein serine/threonine kinase activity (GO:0000079);; Cellular Component: nucleus (GO:0005634);; Molecular Function: protein kinase binding (GO:0019901);; Biological Process: cell division (GO:0051301);;	K10151|2.72145e-111|dpe:Dper_GL20678|GL20678 gene product from transcript GL20678-RA; K10151 cyclin D2 (A)	FoxO signaling pathway (ko04068);; Wnt signaling pathway (ko04310);; Jak-STAT signaling pathway (ko04630)	--	--	Cyclin, N-terminal domain;; Cyclin, C-terminal domain	G2/mitotic-specific cyclin-A OS=Patella vulgata (Common limpet) PE=2 SV=1	D	Cell cycle control, cell division, chromosome partitioning	PREDICTED: G1/S-specific cyclin-D1 [Bactrocera dorsalis]
LOC105225527	2005	2087	2075	921	1059	1034	13.6691	14.2118	14.7926	6.92604	7.51809	7.97626	2.11e-07	-1.04303	down	--	--	Molecular Function: collagen binding (GO:0005518);; Cellular Component: plasma membrane (GO:0005886);; Biological Process: maternal specification of dorsal/ventral axis, oocyte, soma encoded (GO:0007313);; Biological Process: terminal region determination (GO:0007362);; Biological Process: amnioserosa formation (GO:0007378);; Biological Process: ectoderm development (GO:0007398);; Molecular Funct…	K04657|0|mde:101896391|dorsal-ventral patterning protein Sog-like; K04657 chordin (A)	TGF-beta signaling pathway (ko04350)	--	--	CHRD domain;; von Willebrand factor type C domain	Dorsal-ventral patterning protein Sog GN=sog OS=Drosophila melanogaster (Fruit fly) PE=1 SV=1	T	Signal transduction mechanisms	PREDICTED: dorsal-ventral patterning protein Sog [Bactrocera dorsalis]
LOC105224156	153	189	170	95	64	91	7.47143	8.9129	9.04263	5.19514	3.26916	4.80325	0.00256865	-1.04512	down	--	--	--	--	--	--	--	--	--	78		PREDICTED: uncharacterized protein LOC105224156 [Bactrocera dorsalis]
LOC105225429	308	412	354	162	184	178	8.90554	11.8831	10.175	4.68584	5.34597	5.11026	0.000156863	-1.04528	down	[R]	General function prediction only	Molecular Function: GTPase activity (GO:0003924);; Molecular Function: GTP binding (GO:0005525);; Cellular Component: plasma membrane (GO:0005886);; Biological Process: small GTPase mediated signal transduction (GO:0007264);; Biological Process: peripheral nervous system development (GO:0007422);; Biological Process: protein transport (GO:0015031);; Cellular Component: vesicle (GO:0031982);; Cell…	K07890|3.35865e-142|dpo:Dpse_GA17740|GA17740 gene product from transcript GA17740-RA; K07890 Ras-related protein Rab-21 (A)	--	--	--	Ras family;; Miro-like protein;; ADP-ribosylation factor family;; Gtr1/RagA G protein conserved region	Ras-related protein RabJ GN=rabJ OS=Dictyostelium discoideum (Slime mold) PE=3 SV=1	U	Intracellular trafficking, secretion, and vesicular transport	PREDICTED: vacuolar protein sorting-associated protein 21 [Bactrocera dorsalis]
LOC105234069	588	595	837	348	327	310	192.373	224.815	322.809	137.592	126.537	118.022	8.15e-05	-1.04749	down	[Q]	Secondary metabolites biosynthesis, transport and catabolism	Molecular Function: homogentisate 1,2-dioxygenase activity (GO:0004411);; Biological Process: L-phenylalanine catabolic process (GO:0006559);; Biological Process: tyrosine catabolic process (GO:0006572);; Biological Process: oxidation-reduction process (GO:0055114);;	K00451|6.55843e-78|dse:Dsec_GM18940|GM18940 gene product from transcript GM18940-RA; K00451 homogentisate 1,2-dioxygenase [EC:1.13.11.5] (A)	Tyrosine metabolism (ko00350)	--	--	homogentisate 1,2-dioxygenase	Homogentisate 1,2-dioxygenase GN=hgo OS=Drosophila melanogaster (Fruit fly) PE=1 SV=3	E	Amino acid transport and metabolism	PREDICTED: homogentisate 1,2-dioxygenase-like, partial [Bactrocera dorsalis]
LOC105229215	1008	1203	1005	485	563	517	121.2	155.254	130.295	63.1731	72.708	65.996	1.8e-06	-1.04918	down	--	--	Cellular Component: mitochondrial respiratory chain complex I (GO:0005747);; Biological Process: mitochondrial electron transport, NADH to ubiquinone (GO:0006120);; Molecular Function: NADH dehydrogenase (ubiquinone) activity (GO:0008137);;	K03968|4.40888e-58|dwi:Dwil_GK18269|GK18269 gene product from transcript GK18269-RA; K03968 NADH dehydrogenase (ubiquinone) 1 subunit C2 (A)	Oxidative phosphorylation (ko00190)	--	--	NADH-ubiquinone oxidoreductase subunit b14.5b (NDUFC2)	--	C	Energy production and conversion	PREDICTED: NADH dehydrogenase [ubiquinone] 1 subunit C2 [Bactrocera dorsalis]
LOC105230953	1191	1371	1416	698	669	570	68.4778	80.076	82.5881	40.2469	38.4194	32.7866	8.11e-07	-1.0495	down	[R]	General function prediction only	Molecular Function: carboxylic ester hydrolase activity (GO:0004091);; Molecular Function: S-formylglutathione hydrolase activity (GO:0018738);; Biological Process: formaldehyde catabolic process (GO:0046294);; Molecular Function: retinyl-palmitate esterase activity (GO:0050253);; Molecular Function: methyl indole-3-acetate esterase activity (GO:0080030);; Molecular Function: methyl salicylate es…	K01070|6.96713e-153|mde:101901250|S-formylglutathione hydrolase-like; K01070 S-formylglutathione hydrolase [EC:3.1.2.12] (A)	Carbon metabolism (ko01200)	--	--	Putative esterase;; Alpha/beta hydrolase family	--	R	General function prediction only	PREDICTED: S-formylglutathione hydrolase [Bactrocera dorsalis]
LOC105227197	178	195	203	72	92	116	5.31764	5.52223	6.02237	2.09382	2.59452	3.32406	0.00158604	-1.04953	down	[GEPR]	Carbohydrate transport and metabolism;; Amino acid transport and metabolism;; Inorganic ion transport and metabolism;; General function prediction only	Molecular Function: secondary active organic cation transmembrane transporter activity (GO:0008513);; Cellular Component: integral component of membrane (GO:0016021);; Biological Process: transmembrane transport (GO:0055085);;	--	--	--	--	Sugar (and other) transporter;; Major Facilitator Superfamily	Organic cation transporter protein GN=Orct OS=Drosophila melanogaster (Fruit fly) PE=1 SV=1	R	General function prediction only	PREDICTED: solute carrier family 22 member 3-like [Bactrocera dorsalis]
LOC105224422	15698	14655	12363	7469	6772	6525	295.089	277.907	237.435	150.72	133.144	132.81	2.54e-08	-1.05169	down	--	--	--	K06963|4.77868e-104|mde:101899550|THUMP domain-containing protein 1 homolog; K06963 tRNA acetyltransferase TAN1 (A)	--	--	--	THUMP domain	THUMP domain-containing protein 1 homolog GN=CG15014 OS=Drosophila melanogaster (Fruit fly) PE=1 SV=2	R	General function prediction only	PREDICTED: THUMP domain-containing protein 1 homolog [Bactrocera dorsalis]
LOC105222180	234	365	248	137	149	125	26.9421	45.2622	29.3459	16.1127	18.1979	14.9801	0.0012605	-1.05348	down	--	--	--	--	--	--	--	DDE superfamily endonuclease	--	108		PREDICTED: putative nuclease HARBI1, partial [Bactrocera dorsalis]
LOC105227064	316	311	356	165	175	137	13.3924	12.5524	15.0966	7.01403	7.31854	5.88066	0.00019857	-1.05449	down	[LR]	Replication, recombination and repair;; General function prediction only	Biological Process: DNA repair (GO:0006281);; Molecular Function: hydrolase activity (GO:0016787);;	K17817|0|mde:101888835|8-oxo-dGDP phosphatase NUDT18-like; K17817 8-oxo-dGDP phosphatase [EC:3.6.1.58] (A)	--	--	--	NUDIX domain	Putative nudix hydrolase 1 GN=ndx-1 OS=Caenorhabditis elegans PE=3 SV=1	L	Replication, recombination and repair	PREDICTED: 8-oxo-dGDP phosphatase NUDT18 [Bactrocera dorsalis]
LOC105231355	716	672	660	385	307	301	77.0659	75.0972	73.7025	42.7059	34.1716	33.243	1e-05	-1.05608	down	--	--	--	--	--	--	--	--	--	233		PREDICTED: uncharacterized protein LOC105231355 [Bactrocera dorsalis]
LOC105230483	61442	76465	57545	31531	31505	31628	210.56	254.704	201.541	110.637	105.656	109.351	4.54e-07	-1.05621	down	--	--	Cellular Component: proteinaceous extracellular matrix (GO:0005578);; Cellular Component: lipid particle (GO:0005811);; Biological Process: defasciculation of motor neuron axon (GO:0007415);; Biological Process: motor neuron axon guidance (GO:0008045);; Biological Process: maintenance of epithelial cell apical/basal polarity (GO:0045199);; Biological Process: response to anesthetic (GO:0072347);;…	--	--	--	--	Low-density lipoprotein receptor domain class A;; Immunoglobulin I-set domain;; Immunoglobulin domain;; Laminin B (Domain IV);; Laminin G domain;; Immunoglobulin domain;; Laminin G domain;; Immunoglobulin domain;; Immunoglobulin V-set domain;; Laminin EGF-like (Domains III and V);; EGF-like domain;; Human growth factor-like EGF	Basement membrane proteoglycan (Precursor) GN=unc-52 OS=Caenorhabditis elegans PE=1 SV=2	T	Signal transduction mechanisms	PREDICTED: basement membrane-specific heparan sulfate proteoglycan core protein [Bactrocera dorsalis]
LOC105231841	602	795	601	291	383	293	18.5564	24.0236	18.6032	8.86716	11.4705	8.91036	1.05e-05	-1.05696	down	[C]	Energy production and conversion	Biological Process: metabolic process (GO:0008152);; Molecular Function: transferase activity (GO:0016740);;	K18703|0|mde:101898519|caiB/baiF CoA-transferase family protein C7orf10 homolog; K18703 succinate---hydroxymethylglutarate CoA-transferase [EC:2.8.3.13] (A)	--	--	--	CoA-transferase family III	CaiB/baiF CoA-transferase family protein DDB_G0269880 GN=DDB_G0269880 OS=Dictyostelium discoideum (Slime mold) PE=3 SV=1	I	Lipid transport and metabolism	PREDICTED: succinate--hydroxymethylglutarate CoA-transferase [Bactrocera dorsalis]
LOC105224526	1379	1710	1510	808	751	667	221	316.406	315.609	160.537	153.04	138.575	3.84e-07	-1.05797	down	[E]	Amino acid transport and metabolism	Molecular Function: lactoylglutathione lyase activity (GO:0004462);; Molecular Function: metal ion binding (GO:0046872);;	K01759|5.74947e-108|dvi:Dvir_GJ20556|GJ20556 gene product from transcript GJ20556-RA; K01759 lactoylglutathione lyase [EC:4.4.1.5] (A)	Pyruvate metabolism (ko00620)	--	--	Glyoxalase/Bleomycin resistance protein/Dioxygenase superfamily;; Glyoxalase-like domain;; Glyoxalase/Bleomycin resistance protein/Dioxygenase superfamily	--	G	Carbohydrate transport and metabolism	PREDICTED: lactoylglutathione lyase [Bactrocera dorsalis]
LOC105222640	264	280	333	117	151	156	21.501	22.3992	27.7238	9.92456	12.3381	12.8991	0.000290556	-1.05814	down	--	--	Cellular Component: integral component of peroxisomal membrane (GO:0005779);;	K13348|2.31807e-94|mde:101898674|mpv17-like protein 2-like; K13348 protein Mpv17 (A)	Peroxisome (ko04146)	--	--	Mpv17 / PMP22 family	PXMP2/4 family protein 4 GN=DDB_G0290631 OS=Dictyostelium discoideum (Slime mold) PE=3 SV=1	S	Function unknown	PREDICTED: mpv17-like protein 2 [Bactrocera dorsalis]
LOC105226437	6378	7423	6636	3430	3275	3181	399.725	465.848	426.573	223.462	212.483	206.549	1.63e-08	-1.05848	down	--	--	Cellular Component: mitochondrial proton-transporting ATP synthase complex, catalytic core F(1) (GO:0000275);; Cellular Component: mitochondrial proton-transporting ATP synthase complex, coupling factor F(o) (GO:0000276);; Molecular Function: ATP binding (GO:0005524);; Cellular Component: lipid particle (GO:0005811);; Biological Process: phagocytosis (GO:0006909);; Molecular Function: hydrogen-ex…	K02127|2.05302e-142|mde:101893304|ATP synthase subunit b, mitochondrial-like; K02127 F-type H+-transporting ATPase subunit b (A)	Oxidative phosphorylation (ko00190)	--	--	Mitochondrial ATP synthase B chain precursor (ATP-synt_B)	ATP synthase subunit b, mitochondrial (Precursor) GN=ATPsyn-b OS=Drosophila melanogaster (Fruit fly) PE=2 SV=2	C	Energy production and conversion	PREDICTED: ATP synthase subunit b, mitochondrial [Bactrocera dorsalis]
LOC105225034	899	1174	1195	555	406	619	27.0894	35.3506	35.6096	18.1207	13.7348	21.3381	1.89e-06	-1.05881	down	--	--	Biological Process: nuclear-transcribed mRNA poly(A) tail shortening (GO:0000289);; Cellular Component: lipid particle (GO:0005811);; Biological Process: response to light stimulus (GO:0009416);; Cellular Component: CCR4-NOT complex (GO:0030014);; Biological Process: locomotor rhythm (GO:0045475);;	K18764|0|dpo:Dpse_GA16160|GA16160 gene product from transcript GA16160-RD; K18764 nocturnin [EC:3.1.13.4] (A)	--	--	--	Endonuclease/Exonuclease/phosphatase family	Protein angel GN=angel OS=Drosophila melanogaster (Fruit fly) PE=1 SV=2	K	Transcription	PREDICTED: uncharacterized protein LOC105225034 [Bactrocera dorsalis]
LOC105231095	731	756	732	384	318	371	54.2369	57.7853	55.7479	29.0263	24.101	27.9214	6.64e-06	-1.05915	down	[MG]	Cell wall/membrane/envelope biogenesis;; Carbohydrate transport and metabolism	Molecular Function: NADPH dehydrogenase activity (GO:0003959);; Molecular Function: biliverdin reductase activity (GO:0004074);; Biological Process: multicellular organism reproduction (GO:0032504);;	--	--	--	--	NADH(P)-binding;; NmrA-like family;; NAD dependent epimerase/dehydratase family;; 3-beta hydroxysteroid dehydrogenase/isomerase family	--	R	General function prediction only	PREDICTED: flavin reductase (NADPH) [Bactrocera dorsalis]
LOC105228945	2094	2606	2162	1148	1075	1084	42.1115	49.1812	43.2105	22.7103	20.46	20.9584	8.77e-08	-1.06372	down	[E]	Amino acid transport and metabolism	Molecular Function: aminomethyltransferase activity (GO:0004047);; Cellular Component: cytoplasm (GO:0005737);; Biological Process: glycine catabolic process (GO:0006546);; Molecular Function: sarcosine dehydrogenase activity (GO:0008480);; Molecular Function: hydrolase activity (GO:0016787);; Biological Process: oxidation-reduction process (GO:0055114);;	--	--	--	--	FAD dependent oxidoreductase;; Aminomethyltransferase folate-binding domain;; Glycine cleavage T-protein C-terminal barrel domain;; Thi4 family;; FAD binding domain;; NAD(P)-binding Rossmann-like domain	Aminomethyltransferase, mitochondrial (Precursor) GN=gcvT OS=Dictyostelium discoideum (Slime mold) PE=3 SV=1	E	Amino acid transport and metabolism	PREDICTED: sarcosine dehydrogenase, mitochondrial [Bactrocera dorsalis]
LOC105223170	1923	2178	1937	870	1002	1035	6.36274	6.94877	6.42299	2.85234	3.21569	3.39017	1.24e-07	-1.06435	down	--	--	Cellular Component: cytoplasm (GO:0005737);; Biological Process: neuromuscular junction development (GO:0007528);; Biological Process: protein localization (GO:0008104);; Biological Process: olfactory learning (GO:0008355);; Cellular Component: integral component of membrane (GO:0016021);; Biological Process: mushroom body development (GO:0016319);; Biological Process: compound eye cone cell diff…	--	--	--	--	Beige/BEACH domain;; Domain of Unknown Function (DUF1088);; PH domain associated with Beige/BEACH;; WD domain, G-beta repeat;; Concanavalin A-like lectin/glucanases superfamily	Neurobeachin GN=rg OS=Drosophila melanogaster (Fruit fly) PE=1 SV=3	U	Intracellular trafficking, secretion, and vesicular transport	PREDICTED: neurobeachin [Bactrocera dorsalis]
LOC105226789	8528	10709	8955	4418	4971	4178	327.656	418.893	356.774	174.627	195.218	164.679	1.22e-08	-1.06562	down	[R]	General function prediction only	Molecular Function: metalloendopeptidase activity (GO:0004222);; Cellular Component: mitochondrial respiratory chain complex III (GO:0005750);; Cellular Component: lipid particle (GO:0005811);; Cellular Component: microtubule associated complex (GO:0005875);; Biological Process: mitochondrial electron transport, ubiquinol to cytochrome c (GO:0006122);; Biological Process: proteolysis (GO:0006508)…	K17732|0|mde:101897250|mitochondrial-processing peptidase subunit beta-like; K17732 mitochondrial-processing peptidase subunit beta [EC:3.4.24.64] (A)	--	--	--	Insulinase (Peptidase family M16);; Peptidase M16 inactive domain	Mitochondrial-processing peptidase subunit beta GN=mppB OS=Dictyostelium discoideum (Slime mold) PE=1 SV=1	O	Posttranslational modification, protein turnover, chaperones	PREDICTED: mitochondrial-processing peptidase subunit beta [Bactrocera dorsalis]
LOC105229051	2080	2492	1905	1167	932	1016	64.9788	76.2785	60.0711	36.2181	28.8618	32.4018	9.55e-08	-1.06711	down	[G]	Carbohydrate transport and metabolism	Molecular Function: magnesium ion binding (GO:0000287);; Molecular Function: phosphoglucomutase activity (GO:0004614);; Molecular Function: phosphoglycerate mutase activity (GO:0004619);; Cellular Component: cytosol (GO:0005829);; Biological Process: glycogen biosynthetic process (GO:0005978);; Biological Process: trehalose biosynthetic process (GO:0005992);; Biological Process: glucose metabolic…	K01835|0|mde:101898680|phosphoglucomutase-like; K01835 phosphoglucomutase [EC:5.4.2.2] (A)	Glycolysis / Gluconeogenesis (ko00010);; Pentose phosphate pathway (ko00030);; Galactose metabolism (ko00052);; Purine metabolism (ko00230);; Starch and sucrose metabolism (ko00500);; Amino sugar and nucleotide sugar metabolism (ko00520)	--	--	Phosphoglucomutase/phosphomannomutase, alpha/beta/alpha domain I;; Phosphoglucomutase/phosphomannomutase, alpha/beta/alpha domain III;; Phosphoglucomutase/phosphomannomutase, alpha/beta/alpha domain II;; Phosphoglucomutase/phosphomannomutase, C-terminal domain	Phosphoglucomutase OS=Drosophila melanogaster (Fruit fly) PE=1 SV=1	G	Carbohydrate transport and metabolism	PREDICTED: phosphoglucomutase [Bactrocera dorsalis]
Bactrocera_dorsalis_newGene_166	188	181	209	117	71	90	7.87202	8.40645	8.73961	4.76869	3.06573	3.70406	0.00134165	-1.06815	down	--	--	--	--	--	--	--	--	--	TZ	Signal transduction mechanisms;; Cytoskeleton	PREDICTED: LIM domain and actin-binding protein 1 [Bactrocera dorsalis]
LOC105226756	17256	16502	15189	7080	8333	8094	173.851	166.534	155.196	71.336	83.6583	81.3839	1.69e-08	-1.0682	down	--	--	Molecular Function: motor activity (GO:0003774);; Molecular Function: calmodulin binding (GO:0005516);; Molecular Function: ATP binding (GO:0005524);; Cellular Component: microtubule associated complex (GO:0005875);; Cellular Component: cell cortex (GO:0005938);; Biological Process: nucleus organization (GO:0006997);; Biological Process: actin filament organization (GO:0007015);; Biological Proce…	K10358|0|mde:101897251|myosin heavy chain 95F-like; K10358 myosin VI (A)	--	--	--	Myosin head (motor domain);; Myosin N-terminal SH3-like domain	Myosin heavy chain 95F GN=jar OS=Drosophila melanogaster (Fruit fly) PE=2 SV=4	Z	Cytoskeleton	PREDICTED: myosin heavy chain 95F [Bactrocera dorsalis]
LOC105227426	1872	1999	1982	959	973	880	30.6688	34.162	31.9352	14.7696	15.4489	13.5752	1.25e-07	-1.06845	down	--	--	--	--	--	--	--	Helix-loop-helix DNA-binding domain	--	K	Transcription	PREDICTED: protein kinase 4 isoform X1 [Bactrocera dorsalis]
LOC105226942	2944	5086	4264	2335	1787	1786	91.8822	154.1	135.171	72.8196	53.8146	54.7188	0.00224628	-1.06852	down	[E]	Amino acid transport and metabolism	Molecular Function: aminopeptidase activity (GO:0004177);; Biological Process: proteolysis (GO:0006508);; Molecular Function: dipeptidyl-peptidase activity (GO:0008239);; Biological Process: cellular process (GO:0009987);; Molecular Function: dipeptidase activity (GO:0016805);; Molecular Function: manganese ion binding (GO:0030145);;	K14213|0|mde:101894966|xaa-Pro dipeptidase-like; K14213 Xaa-Pro dipeptidase [EC:3.4.13.9] (A)	--	--	--	Metallopeptidase family M24;; Aminopeptidase P, N-terminal domain	Xaa-Pro dipeptidase GN=pepd OS=Dictyostelium discoideum (Slime mold) PE=1 SV=1	R	General function prediction only	PREDICTED: LOW QUALITY PROTEIN: xaa-Pro dipeptidase [Bactrocera dorsalis]
LOC105232591	5646	6114	7587	2568	3754	2954	141.285	159.219	193.145	65.4327	98.3307	75.7515	2.3e-06	-1.07055	down	[O]	Posttranslational modification, protein turnover, chaperones	Molecular Function: metallopeptidase activity (GO:0008237);;	--	--	--	--	Peptidase family M13;; Peptidase family M13	Neprilysin-2 {ECO:0000312|WormBase:T05A8.4} OS=Caenorhabditis elegans PE=1 SV=2	O	Posttranslational modification, protein turnover, chaperones	PREDICTED: membrane metallo-endopeptidase-like 1 [Bactrocera dorsalis]
LOC105222238	364	468	406	175	220	198	8.97729	9.73032	9.53441	4.03354	4.38784	4.08978	5.84e-05	-1.0717	down	--	--	Molecular Function: protein binding (GO:0005515);; Cellular Component: endoplasmic reticulum membrane (GO:0005789);; Cellular Component: plasma membrane (GO:0005886);; Biological Process: response to oxidative stress (GO:0006979);; Biological Process: long-term memory (GO:0007616);; Biological Process: asymmetric protein localization (GO:0008105);; Biological Process: olfactory learning (GO:00083…	K17233|0|mde:101890139|dual oxidase maturation factor 1-like; K17233 dual oxidase maturation factor 1 (A)	--	--	--	Dual oxidase maturation factor	DUOXA-like protein C06E1.3 GN=C06E1.3 OS=Caenorhabditis elegans PE=3 SV=2	S	Function unknown	PREDICTED: dual oxidase maturation factor 1 [Bactrocera dorsalis]
LOC105224404	4870	5865	5104	2632	2421	2537	177.541	222.015	190.748	97.9985	92.0923	95.2745	1.28e-08	-1.07193	down	[G]	Carbohydrate transport and metabolism	Molecular Function: phosphoglycerate kinase activity (GO:0004618);; Biological Process: glycolytic process (GO:0006096);; Biological Process: synaptic transmission (GO:0007268);; Biological Process: phosphorylation (GO:0016310);; Cellular Component: Z disc (GO:0030018);; Cellular Component: M band (GO:0031430);; Biological Process: muscle cell cellular homeostasis (GO:0046716);;	K00927|0|dpo:Dpse_GA16139|GA16139 gene product from transcript GA16139-RA (EC:2.7.2.3); K00927 phosphoglycerate kinase [EC:2.7.2.3] (A)	Glycolysis / Gluconeogenesis (ko00010);; Carbon metabolism (ko01200);; Biosynthesis of amino acids (ko01230)	--	--	Phosphoglycerate kinase	Phosphoglycerate kinase GN=Pgk OS=Drosophila melanogaster (Fruit fly) PE=2 SV=2	G	Carbohydrate transport and metabolism	PREDICTED: phosphoglycerate kinase [Bactrocera dorsalis]
LOC105232178	290	334	330	157	151	149	2.77364	3.05543	3.18396	1.49264	1.44298	1.44306	0.000171578	-1.07255	down	--	--	Biological Process: detection of chemical stimulus involved in sensory perception of bitter taste (GO:0001580);; Biological Process: mucosal immune response (GO:0002385);; Molecular Function: phosphatidylinositol phospholipase C activity (GO:0004435);; Molecular Function: signal transducer activity (GO:0004871);; Molecular Function: GTPase activator activity (GO:0005096);; Molecular Function: cal…	K05858|0|mde:101890926|1-phosphatidylinositol 4,5-bisphosphate phosphodiesterase-like; K05858 phosphatidylinositol phospholipase C, beta [EC:3.1.4.11] (A)	Inositol phosphate metabolism (ko00562);; Phosphatidylinositol signaling system (ko04070);; Wnt signaling pathway (ko04310);; Phototransduction - fly (ko04745)	--	--	Phosphatidylinositol-specific phospholipase C, X domain;; Phosphatidylinositol-specific phospholipase C, Y domain;; Protein of unknown function (DUF1154);; Phosphoinositide-specific phospholipase C, efhand-like	1-phosphatidylinositol 4,5-bisphosphate phosphodiesterase GN=norpA OS=Drosophila melanogaster (Fruit fly) PE=1 SV=4	I	Lipid transport and metabolism	PREDICTED: LOW QUALITY PROTEIN: 1-phosphatidylinositol 4,5-bisphosphate phosphodiesterase [Bactrocera dorsalis]
LOC105232992	3754	4071	3318	1651	1910	1769	1284.15	1548.63	1315.27	676.017	760.735	698.135	1.97e-08	-1.07405	down	--	--	Molecular Function: NADH dehydrogenase activity (GO:0003954);; Cellular Component: mitochondrial respiratory chain complex I (GO:0005747);; Biological Process: mitochondrial electron transport, NADH to ubiquinone (GO:0006120);;	K03948|1.21191e-49|dmo:Dmoj_GI23793|GI23793 gene product from transcript GI23793-RA; K03948 NADH dehydrogenase (ubiquinone) 1 alpha subcomplex subunit 4 (A)	Oxidative phosphorylation (ko00190)	--	--	NADH-ubiquinone reductase complex 1 MLRQ subunit	--	C	Energy production and conversion	PREDICTED: cytochrome c oxidase subunit NDUFA4 [Bactrocera dorsalis]
LOC105227619	1986	2383	1900	1054	858	1086	27.9461	33.5655	25.8354	14.4872	11.9584	14.9386	8.38e-08	-1.07466	down	--	--	Cellular Component: lipid particle (GO:0005811);; Biological Process: RNA metabolic process (GO:0016070);;	--	--	--	--	--	--	355		PREDICTED: putative uncharacterized protein DDB_G0282133 [Bactrocera dorsalis]
LOC105224013	1197	1883	1126	646	673	691	22.9731	33.689	20.9179	11.843	11.6998	12.4934	0.00536205	-1.07494	down	[P]	Inorganic ion transport and metabolism	Molecular Function: inorganic anion exchanger activity (GO:0005452);; Biological Process: sulfate transport (GO:0008272);; Molecular Function: calcium ion transmembrane transporter activity (GO:0015085);; Molecular Function: bicarbonate transmembrane transporter activity (GO:0015106);; Molecular Function: high-affinity sulfate transmembrane transporter activity (GO:0015381);; Molecular Function: …	K14453|0|dwi:Dwil_GK20575|GK20575 gene product from transcript GK20575-RA; K14453 solute carrier family 26, other (A)	--	--	--	Sulfate transporter family;; Sulfate transporter N-terminal domain with GLY motif;; STAS domain	Sulfate permease family protein 3 GN=sulp-3 OS=Caenorhabditis elegans PE=2 SV=3	P	Inorganic ion transport and metabolism	PREDICTED: solute carrier family 26 member 10 [Bactrocera dorsalis]
LOC105229897	4603	3517	4044	2004	1985	1825	200.955	154.268	177.961	87.2641	85.2815	79.4697	1.63e-08	-1.07627	down	--	--	--	--	--	--	--	Gamma interferon inducible lysosomal thiol reductase (GILT)	GILT-like protein C02D5.2 GN=C02D5.2 OS=Caenorhabditis elegans PE=3 SV=1	O	Posttranslational modification, protein turnover, chaperones	PREDICTED: GILT-like protein C02D5.2 [Bactrocera dorsalis]
LOC105227634	289	388	377	154	172	176	29.3128	40.4169	38.8283	15.9767	18.0007	18.2763	0.000100394	-1.08002	down	--	--	Biological Process: pyruvate metabolic process (GO:0006090);; Biological Process: mitochondrial pyruvate transport (GO:0006850);; Cellular Component: integral component of mitochondrial inner membrane (GO:0031305);; Molecular Function: pyruvate transmembrane transporter activity (GO:0050833);;	--	--	--	--	Uncharacterised protein family (UPF0041)	Mitochondrial pyruvate carrier 1 GN=Mpc1 OS=Drosophila melanogaster (Fruit fly) PE=3 SV=1	S	Function unknown	PREDICTED: mitochondrial pyruvate carrier 1 [Bactrocera dorsalis]
LOC105222525	509	589	467	328	231	186	23.5845	26.7042	21.5481	14.8187	10.2946	8.32644	1.87e-05	-1.08347	down	--	--	Cellular Component: integral component of membrane (GO:0016021);;	--	--	--	--	Integral membrane protein DUF92	--	S	Function unknown	PREDICTED: transmembrane protein 19 [Bactrocera dorsalis]
Bactrocera_dorsalis_newGene_1410	231	246	132	87	92	110	7.00991	7.78815	3.84873	2.6946	3.0559	3.8732	0.00817231	-1.08477	down	--	--	Molecular Function: calcium-transporting ATPase activity (GO:0005388);; Molecular Function: ATP binding (GO:0005524);; Cellular Component: plasma membrane (GO:0005886);; Biological Process: cellular calcium ion homeostasis (GO:0006874);; Cellular Component: integral component of membrane (GO:0016021);; Molecular Function: metal ion binding (GO:0046872);; Biological Process: calcium ion transmembr…	K05850|9.22679e-38|dpo:Dpse_GA22511|GA22511 gene product from transcript GA22511-RA (EC:3.6.3.8); K05850 Ca2+ transporting ATPase, plasma membrane [EC:3.6.3.8] (A)	--	[P]	Inorganic ion transport and metabolism	Plasma membrane calcium transporter ATPase C terminal	Probable RNA-directed DNA polymerase from transposon BS OS=Drosophila melanogaster (Fruit fly) PE=2 SV=1	P	Inorganic ion transport and metabolism	PREDICTED: plasma membrane calcium-transporting ATPase 3-like isoform X4 [Ceratitis capitata]
LOC105228702	824	1004	843	411	406	451	5.71052	7.20185	5.57465	2.34619	2.52625	2.87244	1.72e-06	-1.08491	down	--	--	Biological Process: regulation of alternative mRNA splicing, via spliceosome (GO:0000381);; Molecular Function: DNA binding (GO:0003677);; Cellular Component: nucleus (GO:0005634);; Biological Process: apoptotic process (GO:0006915);; Biological Process: peripheral nervous system development (GO:0007422);; Biological Process: imaginal disc-derived wing morphogenesis (GO:0007476);; Biological Proc…	K14943|1.99915e-117|tca:100142119|protein muscleblind; K14943 muscleblind (A)	--	--	--	--	Protein muscleblind GN=mbl OS=Drosophila melanogaster (Fruit fly) PE=2 SV=2	K	Transcription	PREDICTED: putative GPI-anchored protein PB15E9.01c isoform X2 [Bactrocera cucurbitae]
LOC105224343	1453	1716	1695	792	727	789	38.4901	46.8024	44.3108	20.2001	19.009	20.2821	1.46e-07	-1.08612	down	--	--	Biological Process: positive regulation of synaptic transmission, cholinergic (GO:0032224);;	--	--	--	--	SNARE associated Golgi protein	Transmembrane protein 41 homolog GN=stas OS=Drosophila melanogaster (Fruit fly) PE=2 SV=2	S	Function unknown	PREDICTED: transmembrane protein 41 homolog [Bactrocera dorsalis]
LOC105222101	3845	3897	3319	1604	1768	1874	51.0593	49.0327	43.5572	21.2524	22.6195	24.5711	1.36e-08	-1.08615	down	--	--	Molecular Function: protein binding (GO:0005515);; Cellular Component: trans-Golgi network (GO:0005802);; Biological Process: post-Golgi vesicle-mediated transport (GO:0006892);; Biological Process: lysosomal transport (GO:0007041);; Cellular Component: clathrin-coated vesicle (GO:0030136);; Cellular Component: perinuclear region of cytoplasm (GO:0048471);;	K06564|0|dan:Dana_GF18566|GF18566 gene product from transcript GF18566-RA; K06564 insulin-like growth factor 2 receptor (A)	Lysosome (ko04142)	--	--	Cation-independent mannose-6-phosphate receptor repeat;; Autophagy-related protein 27	--	T	Signal transduction mechanisms	PREDICTED: cation-independent mannose-6-phosphate receptor [Bactrocera dorsalis]
LOC105229816	284	261	298	124	155	121	33.1074	32.5254	38.0363	16.6247	21.147	16.0638	0.000235975	-1.08621	down	--	--	Molecular Function: tumor necrosis factor-activated receptor activity (GO:0005031);; Molecular Function: protein binding (GO:0005515);; Cellular Component: integral component of plasma membrane (GO:0005887);; Biological Process: apoptotic process (GO:0006915);; Biological Process: cell surface receptor signaling pathway (GO:0007166);; Biological Process: neuron cellular homeostasis (GO:0070050);;…	--	--	--	--	TNFR/NGFR cysteine-rich region	--	R	General function prediction only	PREDICTED: LOW QUALITY PROTEIN: GATA zinc finger domain-containing protein 4-like [Bactrocera dorsalis]
LOC105224861	2270	2658	2041	1206	1073	1028	56.4641	63.7144	50.9071	29.5783	25.7145	24.8206	4.37e-08	-1.08643	down	[G]	Carbohydrate transport and metabolism	Cellular Component: plasma membrane (GO:0005886);; Biological Process: carbohydrate metabolic process (GO:0005975);; Molecular Function: beta-N-acetylglucosaminidase activity (GO:0016231);;	K12373|0|mde:101894273|chitooligosaccharidolytic beta-N-acetylglucosaminidase-like; K12373 hexosaminidase [EC:3.2.1.52] (A)	Other glycan degradation (ko00511);; Amino sugar and nucleotide sugar metabolism (ko00520);; Glycosaminoglycan degradation (ko00531);; Glycosphingolipid biosynthesis - globo series (ko00603);; Glycosphingolipid biosynthesis - ganglio series (ko00604);; Lysosome (ko04142)	--	--	Glycosyl hydrolase family 20, catalytic domain;; beta-acetyl hexosaminidase like	Chitooligosaccharidolytic beta-N-acetylglucosaminidase (Precursor) OS=Bombyx mori (Silk moth) PE=1 SV=1	G	Carbohydrate transport and metabolism	PREDICTED: LOW QUALITY PROTEIN: chitooligosaccharidolytic beta-N-acetylglucosaminidase [Bactrocera dorsalis]
LOC105227669	5169	4775	5277	2469	2231	2515	45.1475	36.5435	43.3724	24.2447	19.1405	23.8183	8.04e-09	-1.08779	down	[RTKL]	General function prediction only;; Signal transduction mechanisms;; Transcription;; Replication, recombination and repair	Molecular Function: nucleotide binding (GO:0000166);; Molecular Function: calmodulin-dependent protein kinase activity (GO:0004683);; Molecular Function: myosin light chain kinase activity (GO:0004687);; Molecular Function: structural constituent of cytoskeleton (GO:0005200);; Cellular Component: microtubule associated complex (GO:0005875);; Biological Process: protein phosphorylation (GO:0006468…	--	--	--	--	Immunoglobulin I-set domain;; Immunoglobulin domain;; Immunoglobulin domain;; Immunoglobulin domain;; Immunoglobulin V-set domain;; Protein kinase domain;; Protein tyrosine kinase;; Fibronectin type III domain	Twitchin {ECO:0000303|PubMed:7190524} OS=Caenorhabditis elegans PE=1 SV=3	T	Signal transduction mechanisms	PREDICTED: titin isoform X9 [Bactrocera dorsalis]
LOC105224755	2446	2094	3087	1168	1553	894	185.304	161.147	240.626	91.8289	120.422	69.2296	0.000310579	-1.08862	down	--	--	--	K11224|5.2567e-71|mde:101895093|signal transducer and transcription activator-like; K11224 signal transducer and activator of transcription 5B (A)	Jak-STAT signaling pathway (ko04630)	--	--	STAT protein, DNA binding domain;; STAT protein, all-alpha domain	Signal transducer and transcription activator GN=Stat92E OS=Drosophila melanogaster (Fruit fly) PE=1 SV=1	K	Transcription	PREDICTED: signal transducer and transcription activator-like [Bactrocera dorsalis]
LOC105228049	1177	802	1018	351	670	397	31.9845	20.9538	28.4864	9.75774	17.7816	10.7747	0.000943136	-1.08984	down	[G]	Carbohydrate transport and metabolism	Molecular Function: alpha-1,4-glucosidase activity (GO:0004558);; Biological Process: glucose metabolic process (GO:0006006);; Molecular Function: cation binding (GO:0043169);;	--	--	--	--	Alpha amylase, catalytic domain	Maltase A2 (Precursor) GN=Mal-A2 OS=Drosophila melanogaster (Fruit fly) PE=2 SV=2	G	Carbohydrate transport and metabolism	PREDICTED: maltase A2 [Bactrocera dorsalis]
LOC105226694	402	583	509	221	272	212	10.6574	15.2572	13.3183	5.73629	7.07068	5.49018	1.82e-05	-1.09372	down	[Q]	Secondary metabolites biosynthesis, transport and catabolism	Molecular Function: fatty-acyl-CoA reductase (alcohol-forming) activity (GO:0080019);;	--	--	--	--	Male sterility protein;; Male sterility protein;; NAD dependent epimerase/dehydratase family	Putative fatty acyl-CoA reductase CG8303 {ECO:0000250|UniProtKB:Q922J9, ECO:0000312|EMBL:AAF57976.2} GN=CG8303 OS=Drosophila melanogaster (Fruit fly) PE=2 SV=2	I	Lipid transport and metabolism	PREDICTED: putative fatty acyl-CoA reductase CG8303 [Bactrocera dorsalis]
LOC105232843	390	602	351	233	232	169	12.4656	18.5398	11.2811	7.46741	7.15909	5.32746	0.00738813	-1.09385	down	[R]	General function prediction only	Molecular Function: nucleic acid binding (GO:0003676);; Cellular Component: nucleus (GO:0005634);; Molecular Function: zinc ion binding (GO:0008270);;	--	--	--	--	Zinc-finger double domain;; Zinc finger, C2H2 type;; C2H2-type zinc finger;; Zinc-finger double-stranded RNA-binding;; Zinc-finger associated domain (zf-AD);; Zinc-finger of C2H2 type;; C2H2-type zinc finger	Protein glass GN=gl OS=Drosophila virilis (Fruit fly) PE=3 SV=1	K	Transcription	PREDICTED: zinc finger protein 75A [Bactrocera dorsalis]
LOC105222926	8119	9778	8540	4007	4373	4087	170.02	204.147	182.097	84.7986	91.2322	86.098	4.57e-09	-1.09473	down	[E]	Amino acid transport and metabolism	Molecular Function: glucose dehydrogenase activity (GO:0004344);; Molecular Function: glutamate dehydrogenase (NAD+) activity (GO:0004352);; Molecular Function: glutamate dehydrogenase [NAD(P)+] activity (GO:0004353);; Molecular Function: glycerol-3-phosphate dehydrogenase [NAD+] activity (GO:0004367);; Cellular Component: extracellular region (GO:0005576);; Cellular Component: mitochondrial matr…	K00261|0|mde:101887252|glutamate dehydrogenase, mitochondrial-like; K00261 glutamate dehydrogenase (NAD(P)+) [EC:1.4.1.3] (A)	Alanine, aspartate and glutamate metabolism (ko00250);; Arginine and proline metabolism (ko00330);; D-Glutamine and D-glutamate metabolism (ko00471);; Nitrogen metabolism (ko00910)	--	--	Glutamate/Leucine/Phenylalanine/Valine dehydrogenase;; Glu/Leu/Phe/Val dehydrogenase, dimerisation domain	Glutamate dehydrogenase, mitochondrial (Precursor) GN=Gdh OS=Drosophila melanogaster (Fruit fly) PE=1 SV=2	E	Amino acid transport and metabolism	PREDICTED: glutamate dehydrogenase, mitochondrial isoform X1 [Bactrocera dorsalis]
LOC105224876	834	1164	862	395	546	407	24.979	33.6365	26.0781	11.925	15.7966	12.0699	2.81e-05	-1.09501	down	--	--	--	--	--	--	--	UDP-glucoronosyl and UDP-glucosyl transferase	Putative UDP-glucuronosyltransferase ugt-58 (Precursor) GN=ugt-58 OS=Caenorhabditis elegans PE=3 SV=2	G	Carbohydrate transport and metabolism	PREDICTED: UDP-glucuronosyltransferase 2B33 isoform X1 [Bactrocera dorsalis]
LOC105226900	7907	10050	9222	4769	3876	4171	156.066	185.95	179.871	92.4703	72.2813	79.4928	4.57e-09	-1.09561	down	--	--	Molecular Function: serine-type endopeptidase inhibitor activity (GO:0004867);; Cellular Component: extracellular region (GO:0005576);;	--	--	--	--	Spondin_N;; Thrombospondin type 1 domain;; Reeler domain;; Kunitz/Bovine pancreatic trypsin inhibitor domain	Kunitz-type serine protease inhibitor BmKTT-2 (Precursor) OS=Mesobuthus martensii (Manchurian scorpion) PE=2 SV=2	W	Extracellular structures	PREDICTED: spondin-1 [Bactrocera dorsalis]
LOC105229182	1622	1968	1467	762	868	752	21.2247	24.1512	19.9523	10.4493	11.6697	9.92859	9.53e-08	-1.09635	down	--	--	--	--	--	--	--	Zinc-finger associated domain (zf-AD)	--	K	Transcription	PREDICTED: zinc finger and BTB domain-containing protein 17-like [Bactrocera cucurbitae]
LOC105227533	1097	1299	833	440	548	531	10.1208	11.283	7.58117	3.99224	4.903	4.78208	8.92e-05	-1.09742	down	--	--	--	--	--	--	--	--	--	431		PREDICTED: uncharacterized protein LOC105227533 isoform X1 [Bactrocera dorsalis]
LOC105223394	400	389	471	165	243	185	17.5525	16.7057	20.1651	6.96231	10.626	7.94814	3.57e-05	-1.09746	down	--	--	Molecular Function: heparan sulfate 2-O-sulfotransferase activity (GO:0004394);; Biological Process: signal transduction (GO:0007165);; Biological Process: open tracheal system development (GO:0007424);; Cellular Component: integral component of membrane (GO:0016021);;	K02513|0|dpo:Dpse_GA10178|GA10178 gene product from transcript GA10178-RA (EC:2.8.2.-); K02513 heparan sulfate 2-O-sulfotransferase HS2ST1 [EC:2.8.2.-] (A)	Glycosaminoglycan biosynthesis - heparan sulfate / heparin (ko00534)	--	--	Sulfotransferase family	Heparin sulfate O-sulfotransferase GN=Hs2st OS=Drosophila melanogaster (Fruit fly) PE=2 SV=2	O	Posttranslational modification, protein turnover, chaperones	PREDICTED: heparin sulfate O-sulfotransferase [Bactrocera dorsalis]
LOC105229750	2527	2514	2364	1169	1129	1176	88.2295	88.229	84.442	41.8195	40.3946	42.1397	2.24e-08	-1.10253	down	[C]	Energy production and conversion	Molecular Function: succinate-CoA ligase (GDP-forming) activity (GO:0004776);; Molecular Function: ATP binding (GO:0005524);; Cellular Component: lipid particle (GO:0005811);; Biological Process: tricarboxylic acid cycle (GO:0006099);; Cellular Component: succinate-CoA ligase complex (GDP-forming) (GO:0045244);;	K01900|0|mde:101898855|probable succinyl-CoA ligase [GDP-forming] subunit beta, mitochondrial-like; K01900 succinyl-CoA synthetase beta subunit [EC:6.2.1.4 6.2.1.5] (A)	Citrate cycle (TCA cycle) (ko00020);; Propanoate metabolism (ko00640);; Carbon metabolism (ko01200)	--	--	ATP-grasp domain;; CoA-ligase;; ATP-grasp domain;; Phosphoribosylglycinamide synthetase, ATP-grasp (A) domain	Probable succinyl-CoA ligase [GDP-forming] subunit beta, mitochondrial (Precursor) GN=C50F7.4 OS=Caenorhabditis elegans PE=3 SV=1	C	Energy production and conversion	PREDICTED: probable succinyl-CoA ligase [GDP-forming] subunit beta, mitochondrial [Bactrocera dorsalis]
LOC105233897	350	327	246	90	120	222	30.6312	29.3974	23.0422	8.29274	10.6412	19.7257	0.00334796	-1.10264	down	--	--	--	--	--	--	--	Optic atrophy 3 protein (OPA3)	Putative OPA3-like protein CG13603 GN=CG13601 OS=Drosophila melanogaster (Fruit fly) PE=2 SV=1	S	Function unknown	PREDICTED: putative OPA3-like protein CG13603 [Bactrocera dorsalis]
LOC105231958	987	1210	1278	482	543	603	22.101	26.0495	28.449	10.6773	11.7904	13.2771	3.56e-07	-1.10364	down	[H]	Coenzyme transport and metabolism	Biological Process: embryonic development via the syncytial blastoderm (GO:0001700);; Biological Process: Mo-molybdopterin cofactor biosynthetic process (GO:0006777);;	K15376|0|mde:101890800|molybdenum cofactor synthesis protein cinnamon-like; K15376 gephyrin [EC:2.10.1.1 2.7.7.75] (A)	--	--	--	Probable molybdopterin binding domain;; MoeA N-terminal region (domain I and II);; MoeA C-terminal region (domain IV)	Molybdopterin molybdenumtransferase GN=cin OS=Drosophila melanogaster (Fruit fly) PE=1 SV=3	H	Coenzyme transport and metabolism	PREDICTED: molybdenum cofactor synthesis protein cinnamon [Bactrocera dorsalis]
LOC105224878	490	378	336	182	221	161	8.35846	6.75387	5.67459	3.12449	3.70154	2.70503	3.91e-05	-1.10505	down	--	--	Molecular Function: structural constituent of cuticle (GO:0042302);;	--	--	--	--	Insect cuticle protein	--	S	Function unknown	PREDICTED: uncharacterized protein LOC105224878 [Bactrocera dorsalis]
LOC105227779	3620	3599	3473	1858	1609	1542	52.4753	52.3509	49.7463	26.584	23.1283	22.3162	8.31e-09	-1.10533	down	--	--	Biological Process: positive regulation of antifungal peptide production (GO:0002804);; Molecular Function: Toll binding (GO:0005121);; Molecular Function: phosphatidylinositol-4,5-bisphosphate binding (GO:0005546);; Cellular Component: plasma membrane (GO:0005886);; Biological Process: Toll signaling pathway (GO:0008063);; Biological Process: dorsal/ventral pattern formation (GO:0009953);; Biolo…	K04729|2.94657e-86|dan:Dana_GF13086|GF13086 gene product from transcript GF13086-RA; K04729 myeloid differentiation primary response protein MyD88 (A)	--	--	--	TIR domain;; TIR domain	--	T	Signal transduction mechanisms	PREDICTED: uncharacterized protein LOC105227779 [Bactrocera dorsalis]
[truncated: 1,195 more rows]
