# Supplementary material for: RNA-seq analysis of gene expression changes during pupariation in Bactrocera dorsalis (Hendel) (Diptera: Tephritidae)
Source: BMC Genomics. 2018 Sep 21;19:693. doi: 10.1186/s12864-018-5077-z (PMC6150976; doi:10.1186/s12864-018-5077-z)
Supplement: Supplementary file 8 — Table S5. Detail information about DEGs for wandering stage and white puparium stage in Bactrocera dorsalis. (XLSX 683 kb) [file 12864_2018_5077_MOESM8_ESM.xlsx]

## Sheet: Sheet1
Table S5 Detail information about DEGs for wandering stage and white puparium stage in Bactrocera dorsalis.
#ID	WS-1_Count	WS-2_Count	WS-3_Count	WPS-1_Count	WPS-2_Count	WPS-3_Count	WS-1_FPKM	WS-2_FPKM	WS-3_FPKM	WPS-1_FPKM	WPS-2_FPKM	WPS-3_FPKM	FDR	log2FC	regulated	COG_class	COG_class_annotation	GO_annotation	KEGG_annotation	KEGG_pathway_annotation	KOG_class	KOG_class_annotation	Pfam_annotation	Swiss-Prot_annotation	eggNOG_class	eggNOG_class_annotation	NR_annotation
LOC105229686	0	0	0	30	26	51	0.0827592	0	0	2.66191	2.29361	4.45064	3.63e-10	Inf	up	[O]	Posttranslational modification, protein turnover, chaperones	Molecular Function: glutathione transferase activity (GO:0004364);; Cellular Component: cytoplasm (GO:0005737);; Biological Process: glutathione metabolic process (GO:0006749);;	K00799|6.42977e-98|dvi:Dvir_GJ12879|GJ12879 gene product from transcript GJ12879-RA; K00799 glutathione S-transferase [EC:2.5.1.18] (A)	Glutathione metabolism (ko00480);; Metabolism of xenobiotics by cytochrome P450 (ko00980);; Drug metabolism - cytochrome P450 (ko00982)	--	--	Glutathione S-transferase, N-terminal domain;; Glutathione S-transferase, N-terminal domain;; Glutathione S-transferase, N-terminal domain;; Glutathione S-transferase, C-terminal domain	Glutathione S-transferase 1 GN=GST1 OS=Manduca sexta (Tobacco hawkmoth) PE=2 SV=1	O	Posttranslational modification, protein turnover, chaperones	PREDICTED: glutathione S-transferase 1-like [Bactrocera dorsalis]
LOC105233904	0	0	0	21	24	22	0	0	0	0.899589	1.05684	0.962094	8.26e-08	Inf	up	--	--	--	--	--	--	--	--	--	172		PREDICTED: uncharacterized protein LOC105233904 [Bactrocera dorsalis]
LOC105232330	0	0	0	48	20	43	0	0	0	5.77565	2.45717	5.19874	1.76e-09	Inf	up	--	--	--	--	--	--	--	--	--	--	--	PREDICTED: uncharacterized protein LOC105232330 [Bactrocera dorsalis]
LOC105227248	0	0	0	364	206	214	0	0	0	36.7198	20.8514	21.6802	4.26e-21	Inf	up	--	--	--	--	--	--	--	--	--	74		PREDICTED: uncharacterized protein LOC105227248 [Bactrocera dorsalis]
LOC105227270	0	0	0	61	54	74	0	0	0	3.51375	3.09778	4.27846	2.6e-17	Inf	up	--	--	--	--	--	--	--	--	--	--	--	PREDICTED: proline-rich extensin-like protein EPR1 [Bactrocera dorsalis]
LOC105225950	1	0	3	726	893	1501	0.153178	0	0.300249	51.3012	58.8487	103.484	5.3e-19	9.57743	up	--	--	Molecular Function: structural constituent of chitin-based cuticle (GO:0005214);;	--	--	--	--	Insect cuticle protein	Endocuticle structural glycoprotein SgAbd-9 OS=Schistocerca gregaria (Desert locust) PE=1 SV=1	S	Function unknown	PREDICTED: uncharacterized protein LOC105225950 [Bactrocera dorsalis]
LOC105224112	0	2	1	670	565	639	0.53556	0.638589	0.277914	148.992	124.575	142.536	2.1e-85	9.26068	up	--	--	--	--	--	--	--	Trypsin Inhibitor like cysteine rich domain	IMPI alpha (Precursor) GN=IMPI OS=Galleria mellonella (Greater wax moth) PE=1 SV=2	--	--	PREDICTED: venom peptide CtAPI-like [Bactrocera dorsalis]
LOC105227249	21	43	37	24044	14769	16373	1.48483	3.04259	2.81282	1734.36	1083.16	1198.36	1.81e-44	9.0656	up	--	--	--	--	--	--	--	--	--	E	Amino acid transport and metabolism	PREDICTED: gibberellin-regulated protein 14-like isoform X1 [Bactrocera dorsalis]
LOC105227245	27	18	20	17318	9000	8754	4.60999	5.81189	4.15102	3450.27	1899.92	1711.62	1.13e-18	9.04657	up	--	--	--	--	--	--	--	--	--	--	--	PREDICTED: extensin-like [Bactrocera dorsalis]
LOC105226520	0	0	1	81	153	289	0.0359369	0	0.0797105	3.59914	6.98053	12.8294	4.97e-07	9.00027	up	--	--	--	--	--	--	--	--	--	--	--	PREDICTED: uncharacterized protein LOC105226520 [Bactrocera dorsalis]
LOC105227250	9	15	19	9184	6890	5994	0.747604	1.21955	1.5437	729.146	554.905	482.212	2.59e-61	8.97474	up	--	--	--	--	--	--	--	Pentapeptide repeats (8 copies)	--	E	Amino acid transport and metabolism	PREDICTED: extensin-like [Bactrocera dorsalis]
LOC105224035	58	66	75	36646	26548	28525	5.84188	6.3387	7.88427	3545	2601.41	2786.94	7.88e-103	8.82003	up	--	--	--	--	--	--	--	--	--	--	--	PREDICTED: uncharacterized protein LOC105224035 [Bactrocera dorsalis]
LOC105225032	21	24	16	2829	11103	9008	1.08534	1.25291	0.825245	145.634	566.47	455.93	1.45e-09	8.53023	up	--	--	Cellular Component: extracellular space (GO:0005615);; Biological Process: chorion-containing eggshell formation (GO:0007304);; Biological Process: determination of bilateral symmetry (GO:0009855);; Biological Process: pupariation (GO:0035073);; Cellular Component: chorion (GO:0042600);; Biological Process: regulation of developmental growth (GO:0048638);; Biological Process: cellular response to…	--	--	--	--	--	--	165		PREDICTED: uncharacterized protein LOC105225032 [Bactrocera dorsalis]
LOC105223129	60	87	56	8741	36301	29369	1.01382	1.45991	0.950382	143.461	597.398	482.646	4.15e-09	8.49342	up	[Q]	Secondary metabolites biosynthesis, transport and catabolism	Biological Process: spliceosomal complex assembly (GO:0000245);; Molecular Function: RNA polymerase II core promoter sequence-specific DNA binding transcription factor activity involved in preinitiation complex assembly (GO:0001075);; Biological Process: histamine metabolic process (GO:0001692);; Biological Process: startle response (GO:0001964);; Biological Process: inter-male aggressive behavio…	--	--	--	--	AMP-binding enzyme;; AMP-binding enzyme C-terminal domain	Acetyl-coenzyme A synthetase GN=acsA OS=Dictyostelium discoideum (Slime mold) PE=3 SV=1	Q	Secondary metabolites biosynthesis, transport and catabolism	PREDICTED: putative acyl-activating enzyme 19 [Bactrocera dorsalis]
Bactrocera_dorsalis_newGene_2062	129	136	158	59201	46505	46501	30.1559	35.0894	42.8866	15529.8	12149.3	12095.2	8.9e-146	8.46298	up	--	--	--	--	--	--	--	--	--	--	--	PREDICTED: uncharacterized protein LOC105209979 [Bactrocera cucurbitae]
LOC105234094	0	0	6	866	493	549	0.488274	0	3.73556	511.723	289.322	318.023	1.8e-24	8.27959	up	--	--	--	--	--	--	--	Kunitz/Bovine pancreatic trypsin inhibitor domain	Kunitz-type serine protease inhibitor U1-aranetoxin-Av1a OS=Araneus ventricosus (Orbweaver spider) PE=2 SV=1	W	Extracellular structures	PREDICTED: kunitz-type protease inhibitor kalicludine-3 [Bactrocera dorsalis]
LOC105224036	152	175	316	68344	63919	58113	4.86754	5.38886	10.2817	2131.98	2002.02	1818.1	7e-155	8.18116	up	--	--	--	--	--	--	--	--	--	--	--	PREDICTED: uncharacterized protein LOC105224036 [Bactrocera dorsalis]
LOC105224034	6	8	6	2324	1211	1400	0.748167	0.948795	0.722572	257.66	136.094	157.013	5.12e-20	7.91857	up	--	--	--	--	--	--	--	--	--	--	--	PREDICTED: uncharacterized protein LOC105224034 [Bactrocera dorsalis]
LOC105231811	18	21	26	6871	2112	4121	2.55634	3.03557	3.97277	982.093	303.777	592.955	5.1e-09	7.62561	up	--	--	--	--	--	--	--	--	--	--	--	PREDICTED: uncharacterized protein LOC105231811 [Bactrocera dorsalis]
LOC105224037	2	0	1	390	94	112	0.376936	0	0.170501	52.4282	12.741	15.2698	0.000672719	7.60221	up	--	--	--	--	--	--	--	--	--	--	--	PREDICTED: uncharacterized protein LOC105224037 [Bactrocera dorsalis]
LOC105224770	770	644	535	70048	161427	149601	13.9106	11.7825	9.73032	1266.34	2886.22	2672.87	1.12e-16	7.58563	up	[E]	Amino acid transport and metabolism	Molecular Function: tyrosine 3-monooxygenase activity (GO:0004511);; Molecular Function: iron ion binding (GO:0005506);; Biological Process: male courtship behavior (GO:0008049);; Biological Process: adult locomotory behavior (GO:0008344);; Biological Process: aromatic amino acid family metabolic process (GO:0009072);; Biological Process: response to wounding (GO:0009611);; Biological Process: wi…	K00501|0|dgr:Dgri_GH15635|GH15635 gene product from transcript GH15635-RA; K00501 tyrosine 3-monooxygenase [EC:1.14.16.2] (A)	Tyrosine metabolism (ko00350)	--	--	Biopterin-dependent aromatic amino acid hydroxylase	Tyrosine 3-monooxygenase GN=ple OS=Drosophila melanogaster (Fruit fly) PE=2 SV=2	E	Amino acid transport and metabolism	PREDICTED: tyrosine 3-monooxygenase [Bactrocera dorsalis]
LOC105229689	213	214	215	38158	38678	46875	9.47652	9.58894	9.74903	1712.8	1744.81	2101.09	3.94e-153	7.56302	up	[O]	Posttranslational modification, protein turnover, chaperones	Molecular Function: glutathione transferase activity (GO:0004364);; Cellular Component: cytoplasm (GO:0005737);; Biological Process: glutathione metabolic process (GO:0006749);;	K00799|3.64221e-84|dse:Dsec_GM19908|GM19908 gene product from transcript GM19908-RA; K00799 glutathione S-transferase [EC:2.5.1.18] (A)	Glutathione metabolism (ko00480);; Metabolism of xenobiotics by cytochrome P450 (ko00980);; Drug metabolism - cytochrome P450 (ko00982)	--	--	Glutathione S-transferase, N-terminal domain;; Glutathione S-transferase, C-terminal domain;; Glutathione S-transferase, N-terminal domain;; Glutathione S-transferase, C-terminal domain;; Glutathione S-transferase, N-terminal domain	Glutathione S-transferase 1 GN=GST1 OS=Manduca sexta (Tobacco hawkmoth) PE=2 SV=1	O	Posttranslational modification, protein turnover, chaperones	PREDICTED: glutathione S-transferase 1 [Bactrocera dorsalis]
Bactrocera_dorsalis_newGene_2089	0	1	1	177	126	75	0	0.619609	0.510969	77.0222	53.7984	31.8499	7.95e-12	7.53343	up	--	--	--	--	--	--	--	--	--	--	--	PREDICTED: uncharacterized protein LOC105213754 isoform X5 [Bactrocera cucurbitae]
LOC105223729	162	125	117	9752	40236	23339	4.89008	3.76081	3.59729	293.478	1222.11	708.692	8.01e-07	7.47872	up	[E]	Amino acid transport and metabolism	Biological Process: mitotic spindle elongation (GO:0000022);; Biological Process: negative regulation of transcription from RNA polymerase II promoter (GO:0000122);; Cellular Component: nuclear chromosome (GO:0000228);; Biological Process: mRNA splicing, via spliceosome (GO:0000398);; Biological Process: establishment of imaginal disc-derived wing hair orientation (GO:0001737);; Molecular Functio…	--	--	--	--	Pyridoxal-dependent decarboxylase conserved domain;; Beta-eliminating lyase;; Aminotransferase class-V	Glutamate decarboxylase GN=Gad1 OS=Drosophila melanogaster (Fruit fly) PE=2 SV=2	E	Amino acid transport and metabolism	PREDICTED: cysteine sulfinic acid decarboxylase [Bactrocera dorsalis]
Bactrocera_dorsalis_newGene_2087	61	15	13	5654	4563	3865	12.9384	7.84283	4.78986	3151.71	2534.27	2095.07	2.15e-64	7.27805	up	--	--	--	--	--	--	--	--	--	--	--	PREDICTED: uncharacterized protein LOC105213754 isoform X5 [Bactrocera cucurbitae]
LOC105232189	432	238	313	27372	71793	50450	12.2262	6.54418	8.71311	727.012	1924.82	1350.24	2.95e-12	7.22376	up	[GEPR]	Carbohydrate transport and metabolism;; Amino acid transport and metabolism;; Inorganic ion transport and metabolism;; General function prediction only	Cellular Component: integral component of membrane (GO:0016021);; Biological Process: transmembrane transport (GO:0055085);;	--	--	--	--	Major Facilitator Superfamily;; Sugar (and other) transporter	--	G	Carbohydrate transport and metabolism	PREDICTED: uncharacterized protein LOC105232189 [Bactrocera dorsalis]
LOC105226104	12	10	12	457	3058	1424	0.963667	0.775893	0.92864	34.7147	228.666	106.072	0.000337507	7.15749	up	--	--	Molecular Function: epoxide hydrolase activity (GO:0004301);; Biological Process: neuropeptide signaling pathway (GO:0007218);; Biological Process: regulation of eclosion (GO:0007563);; Molecular Function: eclosion hormone activity (GO:0008031);; Molecular Function: ecdysis-triggering hormone activity (GO:0008255);; Biological Process: ecdysis, chitin-based cuticle (GO:0018990);; Biological Proce…	--	--	--	--	Eclosion hormone	Eclosion hormone (Precursor) GN=Eh OS=Drosophila melanogaster (Fruit fly) PE=2 SV=1	R	General function prediction only	PREDICTED: eclosion hormone [Bactrocera dorsalis]
LOC105222547	0	0	1	85	19	22	0	0	0.081579	5.29424	1.21831	1.42082	0.00698935	6.94176	up	--	--	--	--	--	--	--	--	--	74		PREDICTED: extensin-like [Bactrocera dorsalis]
LOC105224580	71	99	56	9305	5300	7388	0.978599	1.67366	1.14345	193.003	109.034	151.779	6.26e-29	6.57711	up	--	--	--	--	--	--	--	Protein of unknown function (DUF2967)	--	S	Function unknown	PREDICTED: putative GPI-anchored protein PB15E9.01c [Bactrocera dorsalis]
LOC105227252	18	94	74	6955	4211	5408	7.67907	45.8098	36.9649	3409.24	2066.55	2618.66	7.89e-34	6.44958	up	--	--	--	--	--	--	--	--	--	--	--	PREDICTED: proteoglycan 4-like [Bactrocera dorsalis]
LOC105230816	7	0	0	272	148	184	0.37385	0	0	12.2838	6.69834	8.35753	3.41e-17	6.40276	up	--	--	Biological Process: lipid metabolic process (GO:0006629);; Molecular Function: hydrolase activity (GO:0016787);;	--	--	--	--	Lipase	Probable phospholipase A1 magnifin (Precursor) OS=Vespa magnifica (Hornet) PE=1 SV=1	G	Carbohydrate transport and metabolism	PREDICTED: phospholipase A1-like, partial [Bactrocera dorsalis]
LOC105227800	1	0	0	27	32	25	0.0228158	0	0	0.319308	0.36502	0.293934	2.47e-08	6.3654	up	--	--	Molecular Function: Toll binding (GO:0005121);; Cellular Component: extracellular region (GO:0005576);; Biological Process: Toll signaling pathway (GO:0008063);;	--	--	--	--	--	--	305		PREDICTED: mucin-17 [Bactrocera dorsalis]
LOC105234188	4	5	8	256	557	578	0.221852	0.26923	0.384504	11.5702	25.928	26.4588	1.4e-12	6.32772	up	--	--	--	--	--	--	--	Haemolymph juvenile hormone binding protein (JHBP)	--	S	Function unknown	PREDICTED: uncharacterized protein LOC105234188 [Bactrocera dorsalis]
LOC105223249	3	2	0	179	98	131	0.167148	0.121176	0	7.47769	4.193	5.58771	1.5e-17	6.32396	up	--	--	--	--	--	--	--	--	--	88		PREDICTED: actin cytoskeleton-regulatory complex protein PAN1 [Bactrocera dorsalis]
LOC105226489	3	1	4	379	96	157	0.14463	0.052448	0.182339	14.073	3.60324	5.83789	0.000230763	6.27199	up	--	--	--	--	--	--	--	GYR motif;; YLP motif	--	--	--	PREDICTED: fibrous sheath CABYR-binding protein-like [Bactrocera dorsalis]
LOC105224304	55	53	46	3919	3966	3631	4.29288	4.20266	3.92042	311.623	315.676	288.699	5.13e-138	6.19736	up	--	--	Cellular Component: extracellular region (GO:0005576);;	--	--	--	--	Cysteine-rich secretory protein family	Venom allergen 3 (Precursor) OS=Solenopsis invicta (Red imported fire ant) PE=1 SV=2	S	Function unknown	PREDICTED: venom allergen 5-like [Bactrocera dorsalis]
Bactrocera_dorsalis_newGene_2814	2	0	0	70	54	21	0.22406	0	0	4.74149	3.77719	1.52255	4.88e-06	6.15144	up	--	--	--	--	--	--	--	--	--	R	General function prediction only	PREDICTED: lysosomal alpha-glucosidase-like, partial [Diaphorina citri]
Bactrocera_dorsalis_newGene_2091	22	8	12	1304	727	1004	17.0782	8.46285	12.6188	1302.36	735.207	991.491	2.8e-23	6.14643	up	--	--	--	--	--	--	--	--	--	--	--	PREDICTED: uncharacterized protein LOC105213754 isoform X3 [Bactrocera cucurbitae]
LOC105227168	9	0	4	458	201	238	0.0582781	0	0.0284842	2.70935	1.20334	1.41729	7.99e-09	6.0781	up	--	--	Biological Process: eggshell chorion assembly (GO:0007306);; Biological Process: oocyte dorsal/ventral axis specification (GO:0007310);; Biological Process: egg activation (GO:0007343);; Molecular Function: serine-type peptidase activity (GO:0008236);; Biological Process: protein processing (GO:0016485);;	--	--	--	--	Domain of unknown function (DUF1986);; Trypsin;; Low-density lipoprotein receptor domain class A	Serine protease nudel (Precursor) GN=ndl OS=Drosophila melanogaster (Fruit fly) PE=1 SV=2	O	Posttranslational modification, protein turnover, chaperones	PREDICTED: LOW QUALITY PROTEIN: serine protease nudel [Bactrocera dorsalis]
LOC105229094	2	1	0	46	93	55	0.142425	0.0673763	0	2.13123	4.29193	2.56137	1.36e-09	5.99031	up	--	--	Molecular Function: G-protein coupled receptor activity (GO:0004930);; Cellular Component: plasma membrane (GO:0005886);; Biological Process: G-protein coupled receptor signaling pathway (GO:0007186);; Cellular Component: integral component of membrane (GO:0016021);; Biological Process: sensory perception of taste (GO:0050909);;	K08471|1.74056e-172|mde:101894666|putative gustatory receptor 66a-like; K08471 gustatory receptor (A)	--	--	--	7tm Chemosensory receptor	Gustatory receptor for bitter taste 66a GN=Gr66a OS=Drosophila melanogaster (Fruit fly) PE=2 SV=3	S	Function unknown	PREDICTED: gustatory receptor for bitter taste 66a [Bactrocera dorsalis]
LOC105226331	52	54	57	2963	3575	3585	0.318215	0.367835	0.372153	18.7359	22.527	23.2394	3.53e-127	5.92957	up	--	--	Cellular Component: chromosome (GO:0005694);; Biological Process: apoptotic process (GO:0006915);; Biological Process: salivary gland cell autophagic cell death (GO:0035071);; Biological Process: response to ecdysone (GO:0035075);; Biological Process: regulation of programmed cell death (GO:0043067);; Biological Process: positive regulation of transcription, DNA-templated (GO:0045893);; Biologica…	--	--	--	--	helix-turn-helix, Psq domain	Mushroom body large-type Kenyon cell-specific protein 1 GN=Mblk-1 OS=Apis mellifera (Honeybee) PE=1 SV=1	K	Transcription	PREDICTED: uncharacterized protein LOC105226331 isoform X1 [Bactrocera dorsalis]
LOC105227864	8	7	0	231	467	147	0.26225	0.204562	0	6.64209	13.5491	4.26892	1.9e-05	5.79155	up	--	--	--	--	--	--	--	--	--	--	--	PREDICTED: uncharacterized protein LOC105227864 [Bactrocera dorsalis]
LOC109579525	3	4	0	183	48	111	9.841	13.8127	0	620.95	176.247	399.737	4.82e-05	5.58365	up	--	--	--	--	--	--	--	Trypsin Inhibitor like cysteine rich domain	IMPI alpha (Precursor) GN=IMPI OS=Galleria mellonella (Greater wax moth) PE=1 SV=2	S	Function unknown	PREDICTED: inducible metalloproteinase inhibitor protein [Bactrocera cucurbitae]
LOC105228534	133	77	119	5656	4061	6247	7.51974	4.45212	6.88602	320.48	228.442	349.89	1.51e-37	5.57239	up	--	--	--	--	--	--	--	Gamma interferon inducible lysosomal thiol reductase (GILT)	GILT-like protein F37H8.5 (Precursor) GN=F37H8.5 OS=Caenorhabditis elegans PE=1 SV=1	O	Posttranslational modification, protein turnover, chaperones	PREDICTED: gamma-interferon-inducible lysosomal thiol reductase isoform X1 [Bactrocera dorsalis]
LOC105226220	101	18	28	3362	1310	2118	2.79828	0.504236	0.799208	90.6509	35.5162	57.3801	1.34e-08	5.50031	up	--	--	Molecular Function: oxidoreductase activity (GO:0016491);; Molecular Function: metal ion binding (GO:0046872);;	K15004|3.65966e-180|dvi:Dvir_GJ20292|GJ20292 gene product from transcript GJ20292-RA; K15004 cytochrome P450, family 12 [EC:1.14.-.-] (A)	--	--	--	Cytochrome P450	Cytochrome P450 12b1, mitochondrial (Precursor) GN=Cyp12b1 OS=Drosophila acanthoptera (Fruit fly) PE=2 SV=1	Q	Secondary metabolites biosynthesis, transport and catabolism	PREDICTED: probable cytochrome P450 12b2, mitochondrial [Bactrocera dorsalis]
LOC105234029	1	1	6	81	113	165	0.358389	0.273941	1.23772	15.8122	22.1619	32.1964	2.67e-11	5.45855	up	--	--	--	--	--	--	--	Vitelline membrane cysteine-rich region	Vitelline membrane protein Vm26Aa (Precursor) GN=Vm26Aa OS=Drosophila melanogaster (Fruit fly) PE=2 SV=1	S	Function unknown	PREDICTED: vitelline membrane protein Vm26Aa-like [Bactrocera dorsalis]
LOC105231774	9	31	21	531	935	1193	0.2935	0.931394	0.67105	15.7932	26.9196	35.4229	1.47e-11	5.42052	up	--	--	Molecular Function: serine-type endopeptidase activity (GO:0004252);; Biological Process: proteolysis (GO:0006508);; Biological Process: phagocytosis (GO:0006909);;	--	--	--	--	Trypsin;; Regulatory CLIP domain of proteinases;; Immunoglobulin A1 protease	Serine protease easter (Precursor) GN=ea OS=Drosophila melanogaster (Fruit fly) PE=1 SV=3	E	Amino acid transport and metabolism	PREDICTED: serine protease easter [Bactrocera dorsalis]
LOC105230729	115	25	69	2996	3055	2876	2.18248	0.459016	1.30634	52.3506	53.6404	50.6973	5.43e-109	5.38835	up	[I]	Lipid transport and metabolism	Molecular Function: acyl-CoA oxidase activity (GO:0003997);; Cellular Component: peroxisome (GO:0005777);; Biological Process: fatty acid metabolic process (GO:0006631);; Biological Process: oxidation-reduction process (GO:0055114);;	K00232|0|dvi:Dvir_GJ16816|GJ16816 gene product from transcript GJ16816-RA; K00232 acyl-CoA oxidase [EC:1.3.3.6] (A)	Fatty acid degradation (ko00071);; alpha-Linolenic acid metabolism (ko00592);; Biosynthesis of unsaturated fatty acids (ko01040);; Fatty acid metabolism (ko01212);; Peroxisome (ko04146)	--	--	Acyl-CoA oxidase;; Acyl-coenzyme A oxidase N-terminal;; Acyl-CoA dehydrogenase, middle domain;; Acyl-CoA dehydrogenase, C-terminal domain	Probable peroxisomal acyl-coenzyme A oxidase 1 GN=CG5009 OS=Drosophila melanogaster (Fruit fly) PE=1 SV=1	I	Lipid transport and metabolism	PREDICTED: probable peroxisomal acyl-coenzyme A oxidase 1 [Bactrocera cucurbitae]
LOC105228069	12	23	45	1173	902	1271	0.597662	1.10532	2.20577	56.3732	43.4532	61.0236	1.02e-50	5.35736	up	--	--	--	--	--	--	--	--	--	174		PREDICTED: uncharacterized protein LOC105228069 [Bactrocera dorsalis]
LOC105226345	1086	434	518	28054	21984	34506	23.6198	8.86506	11.6037	578.202	457.94	723.762	1.31e-32	5.34695	up	[G]	Carbohydrate transport and metabolism	Molecular Function: chitinase activity (GO:0004568);; Cellular Component: extracellular space (GO:0005615);; Biological Process: carbohydrate metabolic process (GO:0005975);; Biological Process: chitin catabolic process (GO:0006032);; Molecular Function: chitin binding (GO:0008061);;	K01183|0|dwi:Dwil_GK14197|GK14197 gene product from transcript GK14197-RA; K01183 chitinase [EC:3.2.1.14] (A)	Amino sugar and nucleotide sugar metabolism (ko00520)	--	--	Glycosyl hydrolases family 18;; Chitin binding Peritrophin-A domain	Endochitinase (Precursor) OS=Manduca sexta (Tobacco hawkmoth) PE=2 SV=1	G	Carbohydrate transport and metabolism	PREDICTED: endochitinase [Bactrocera dorsalis]
LOC105231225	34	33	42	1324	806	2280	1.03046	0.930282	1.24705	36.5226	22.2913	63.0098	1.2e-06	5.31079	up	--	--	Molecular Function: phospholipase activity (GO:0004620);; Cellular Component: extracellular region (GO:0005576);; Biological Process: lipid metabolic process (GO:0006629);; Molecular Function: carboxylic ester hydrolase activity (GO:0052689);;	--	--	--	--	Lipase;; Alpha/beta hydrolase family;; Alpha/beta hydrolase family	Probable phospholipase A1 magnifin (Precursor) OS=Vespa magnifica (Hornet) PE=1 SV=1	R	General function prediction only	PREDICTED: phospholipase A1 2 [Bactrocera dorsalis]
LOC105231388	27	17	15	979	810	558	0.409428	0.303457	0.255465	14.796	12.5682	8.33158	2.45e-21	5.286	up	--	--	--	--	--	--	--	SH2 domain	Protein sprint GN=spri OS=Drosophila melanogaster (Fruit fly) PE=2 SV=3	S	Function unknown	PREDICTED: uncharacterized protein LOC105231388 isoform X1 [Bactrocera dorsalis]
LOC105226033	156	126	102	5391	4617	4444	6.90334	5.71616	4.61877	244.242	209.309	200.941	1.01e-114	5.20657	up	--	--	Biological Process: muscle system process (GO:0003012);;	--	--	--	--	--	--	536		PREDICTED: uncharacterized protein LOC105226033 [Bactrocera dorsalis]
LOC105226403	10	1	8	351	189	166	0.566938	0.0718727	0.44365	17.3547	9.40647	8.30189	1.49e-08	5.185	up	[P]	Inorganic ion transport and metabolism	Molecular Function: lyase activity (GO:0016829);;	K01672|2.57353e-81|mde:101892647|carbonic anhydrase 9-like; K01672 carbonic anhydrase [EC:4.2.1.1] (A)	Nitrogen metabolism (ko00910)	--	--	Eukaryotic-type carbonic anhydrase	Putative carbonic anhydrase 3 GN=cah-3 OS=Caenorhabditis elegans PE=3 SV=1	R	General function prediction only	PREDICTED: carbonic anhydrase 2-like [Bactrocera dorsalis]
LOC105227268	9	2	8	243	166	294	0.0534473	0.0155851	0.0455068	1.29835	0.880896	1.56734	3.58e-18	5.18049	up	[S]	Function unknown	Molecular Function: nucleotide binding (GO:0000166);; Molecular Function: nucleic acid binding (GO:0003676);;	--	--	--	--	Leucine rich repeat;; Leucine Rich repeats (2 copies);; Leucine rich repeats (6 copies);; Leucine Rich Repeat;; Leucine-rich repeat;; Leucine Rich repeat;; Fibronectin type III domain;; Leucine rich repeat	Chaoptin (Precursor) GN=chp OS=Drosophila melanogaster (Fruit fly) PE=1 SV=2	R	General function prediction only	PREDICTED: chaoptin [Bactrocera dorsalis]
LOC109579516	132	18	19	3278	1748	1217	7.6192	2.77842	3.1703	154.454	82.3865	57.5031	1.85e-06	5.17805	up	--	--	--	K00699|2.80276e-57|mde:101889992|UDP-glucuronosyltransferase 3A2-like; K00699 glucuronosyltransferase [EC:2.4.1.17] (A)	Pentose and glucuronate interconversions (ko00040);; Ascorbate and aldarate metabolism (ko00053);; Starch and sucrose metabolism (ko00500);; Retinol metabolism (ko00830);; Porphyrin and chlorophyll metabolism (ko00860);; Metabolism of xenobiotics by cytochrome P450 (ko00980);; Drug metabolism - cytochrome P450 (ko00982);; Drug metabolism - other enzymes (ko00983)	--	--	UDP-glucoronosyl and UDP-glucosyl transferase	--	G	Carbohydrate transport and metabolism	PREDICTED: UDP-glucuronosyltransferase 2B10-like isoform X1 [Bactrocera dorsalis]
LOC105225118	44	21	14	1254	1105	444	7.59615	3.80123	2.61497	225.501	197.954	79.4442	1.23e-07	5.12107	up	--	--	--	--	--	--	--	Lectin C-type domain	--	V	Defense mechanisms	PREDICTED: C-type lection lectoxin-Enh3-like [Bactrocera dorsalis]
LOC105230760	49	34	46	2036	1806	270	0.739356	0.501452	0.684275	28.749	25.3015	3.92114	0.00123972	4.96517	up	--	--	Biological Process: cell adhesion (GO:0007155);;	--	--	--	--	Immunoglobulin domain;; Immunoglobulin I-set domain;; Immunoglobulin V-set domain;; Immunoglobulin domain;; Immunoglobulin domain;; Fibronectin type III domain	Protein turtle GN=tutl OS=Drosophila melanogaster (Fruit fly) PE=1 SV=2	T	Signal transduction mechanisms	PREDICTED: protein turtle [Bactrocera dorsalis]
LOC105225268	1	0	4	55	80	24	0.0470649	0	0.115139	1.27347	1.84541	0.567057	5.22e-05	4.95993	up	[GEPR]	Carbohydrate transport and metabolism;; Amino acid transport and metabolism;; Inorganic ion transport and metabolism;; General function prediction only	Molecular Function: catalytic activity (GO:0003824);; Biological Process: metabolic process (GO:0008152);; Cellular Component: integral component of membrane (GO:0016021);; Molecular Function: transmembrane transporter activity (GO:0022857);; Biological Process: transmembrane transport (GO:0055085);;	--	--	--	--	Sugar (and other) transporter;; Major Facilitator Superfamily	Organic cation transporter protein GN=Orct OS=Drosophila melanogaster (Fruit fly) PE=1 SV=1	R	General function prediction only	PREDICTED: organic cation transporter protein-like [Bactrocera dorsalis]
LOC105228657	599	382	377	5105	19784	15715	12.1847	8.02944	7.58271	109.582	416.642	329.446	3.89e-05	4.8769	up	[H]	Coenzyme transport and metabolism	Molecular Function: GTP cyclohydrolase I activity (GO:0003934);; Molecular Function: neuropeptide hormone activity (GO:0005184);; Cellular Component: cytoplasm (GO:0005737);; Biological Process: pteridine biosynthetic process (GO:0006728);; Biological Process: tetrahydrobiopterin biosynthetic process (GO:0006729);; Biological Process: G-protein coupled receptor signaling pathway (GO:0007186);; Bi…	K01495|6.54195e-171|mde:101892510|GTP cyclohydrolase 1-like; K01495 GTP cyclohydrolase I [EC:3.5.4.16] (A)	Folate biosynthesis (ko00790)	--	--	GTP cyclohydrolase I	GTP cyclohydrolase 1 GN=Pu OS=Drosophila melanogaster (Fruit fly) PE=2 SV=3	H	Coenzyme transport and metabolism	PREDICTED: GTP cyclohydrolase 1 isoform X1 [Bactrocera dorsalis]
LOC105230690	6	2	2	23	143	131	0.38776	0.162079	0.13788	1.28609	7.98565	7.29314	0.00123972	4.86773	up	--	--	--	--	--	--	--	--	--	250		PREDICTED: uncharacterized protein LOC105230690 [Bactrocera dorsalis]
LOC105222994	12	0	0	146	134	77	0.863568	0	0	9.11794	8.49955	4.92895	9.94e-13	4.86706	up	--	--	Molecular Function: metalloendopeptidase activity (GO:0004222);; Biological Process: phagocytosis (GO:0006909);; Cellular Component: meprin A complex (GO:0017090);; Molecular Function: metal ion binding (GO:0046872);;	--	--	--	--	Astacin (Peptidase family M12A)	Zinc metalloproteinase nas-4 (Precursor) GN=nas-4 OS=Caenorhabditis elegans PE=2 SV=4	O	Posttranslational modification, protein turnover, chaperones	PREDICTED: zinc metalloproteinase nas-4 [Bactrocera dorsalis]
LOC105224568	8	4	10	383	108	158	0.0737004	0.0383418	0.0894891	3.11524	0.862149	1.27286	0.00107064	4.85142	up	--	--	Molecular Function: serine-type endopeptidase activity (GO:0004252);; Biological Process: proteolysis (GO:0006508);; Molecular Function: metallopeptidase activity (GO:0008237);; Molecular Function: peptidyl-dipeptidase activity (GO:0008241);; Cellular Component: membrane (GO:0016020);;	--	--	--	--	Trypsin	Serine proteinase stubble catalytic chain GN=Sb OS=Drosophila melanogaster (Fruit fly) PE=2 SV=2	E	Amino acid transport and metabolism	PREDICTED: uncharacterized protein LOC105224568 [Bactrocera dorsalis]
LOC105221803	1830	1910	1686	54395	47414	56773	65.5891	69.151	61.8643	1953.56	1702.29	2042.26	4.92e-77	4.84189	up	[G]	Carbohydrate transport and metabolism	Cellular Component: extracellular region (GO:0005576);; Molecular Function: isomerase activity (GO:0016853);; Biological Process: melanin biosynthetic process (GO:0042438);; Biological Process: cuticle pigmentation (GO:0048067);;	--	--	--	--	Major royal jelly protein	Protein yellow (Precursor) GN=y OS=Drosophila yakuba (Fruit fly) PE=3 SV=1	R	General function prediction only	PREDICTED: protein yellow [Bactrocera dorsalis]
LOC105223819	13	1	8	306	164	158	0.775557	0.0772806	0.470418	16.38	8.92548	8.54902	7.73e-09	4.80494	up	[R]	General function prediction only	--	--	--	--	--	short chain dehydrogenase;; Enoyl-(Acyl carrier protein) reductase;; KR domain;; NADH(P)-binding;; NAD dependent epimerase/dehydratase family	Dehydrogenase/reductase SDR family protein 7-like GN=DDB_G0274201 OS=Dictyostelium discoideum (Slime mold) PE=3 SV=1	Q	Secondary metabolites biosynthesis, transport and catabolism	PREDICTED: dehydrogenase/reductase SDR family member 11-like [Bactrocera dorsalis]
LOC105229471	21	0	4	262	220	218	0.39063	0	0.088295	4.35337	3.62103	3.79698	3.64e-30	4.77907	up	--	--	--	--	--	--	--	--	--	182		PREDICTED: uncharacterized protein DDB_G0283357 [Bactrocera dorsalis]
LOC105226100	23	5	7	352	271	306	2.12822	0.476829	0.645365	32.3782	24.9982	28.2361	1.38e-35	4.70229	up	--	--	--	--	--	--	--	--	--	100		PREDICTED: salivary glue protein Sgs-5 [Bactrocera dorsalis]
LOC105233793	1624	115	98	8303	20778	18911	83.3211	7.44819	5.25494	486.766	1239.22	1110.93	5.54e-08	4.68192	up	--	--	--	--	--	--	--	--	--	111		PREDICTED: uncharacterized protein LOC105233793 isoform X1 [Bactrocera dorsalis]
LOC105226978	13	10	3	277	162	230	0.351117	0.255341	0.093785	7.00944	4.09111	5.81105	2.14e-18	4.65849	up	--	--	--	--	--	--	--	--	--	--	--	PREDICTED: adenylate cyclase, terminal-differentiation specific [Bactrocera dorsalis]
LOC105227309	462	189	198	7769	7215	6216	7.85615	3.53869	3.44973	134.886	124.651	108.894	2.63e-98	4.61452	up	[RTKL]	General function prediction only;; Signal transduction mechanisms;; Transcription;; Replication, recombination and repair	Molecular Function: receptor signaling protein serine/threonine kinase activity (GO:0004702);; Molecular Function: ATP binding (GO:0005524);; Biological Process: protein phosphorylation (GO:0006468);; Biological Process: mesoderm development (GO:0007498);;	K08858|0|mde:101895363|serine/threonine-protein kinase par-1-like; K08858 serine/threonine-protein kinase SBK [EC:2.7.11.1] (A)	--	--	--	Protein kinase domain;; Protein tyrosine kinase;; Kinase-like;; Lipopolysaccharide kinase (Kdo/WaaP) family	Putative serine/threonine-protein kinase C01C4.3 GN=C01C4.3 OS=Caenorhabditis elegans PE=3 SV=3	T	Signal transduction mechanisms	PREDICTED: putative uncharacterized protein DDB_G0277255 isoform X1 [Bactrocera dorsalis]
LOC105229749	1	1	6	33	87	78	0.135589	0.0992932	0.443631	2.18007	6.16553	5.45963	2.04e-06	4.60075	up	--	--	--	--	--	--	--	--	--	--	--	PREDICTED: mediator of RNA polymerase II transcription subunit 15-like [Bactrocera dorsalis]
Bactrocera_dorsalis_newGene_2187	5	0	3	55	64	77	0.106742	1.31e-05	0.0609261	1.02778	1.19488	1.43803	4.33e-12	4.58626	up	--	--	--	--	--	[T]	Signal transduction mechanisms	7 transmembrane receptor (Secretin family);; Methuselah N-terminus	G-protein coupled receptor Mth2 (Precursor) GN=mth2 OS=Drosophila simulans (Fruit fly) PE=3 SV=1	T	Signal transduction mechanisms	PREDICTED: LOW QUALITY PROTEIN: G-protein coupled receptor Mth2-like [Bactrocera dorsalis]
LOC105226969	78	61	68	1718	1518	1593	2.54305	1.97392	2.22611	55.2767	49.0384	51.2789	1.82e-69	4.51628	up	--	--	--	--	--	--	--	Trypsin;; Domain of unknown function (DUF1986)	Serine protease persephone (Precursor) OS=Drosophila melanogaster (Fruit fly) PE=1 SV=1	O	Posttranslational modification, protein turnover, chaperones	PREDICTED: serine protease persephone-like [Bactrocera dorsalis]
LOC105225027	6	1	14	164	202	119	0.0723455	0.0150936	0.151792	1.72599	2.12982	1.25117	9.68e-17	4.49935	up	--	--	--	--	--	--	--	--	--	245		PREDICTED: uncharacterized protein LOC105225027 [Bactrocera dorsalis]
LOC105229953	45	21	24	412	756	879	0.82432	0.368978	0.411803	6.817	12.2182	14.5621	2.82e-10	4.48129	up	--	--	Cellular Component: intracellular (GO:0005622);; Biological Process: regulation of transcription, DNA-templated (GO:0006355);;	--	--	--	--	MH2 domain	--	S	Function unknown	PREDICTED: uncharacterized protein LOC105229953 [Bactrocera dorsalis]
LOC105229246	43	35	8	669	451	811	2.50187	2.00672	0.711391	36.7282	25.7358	44.6915	9.87e-16	4.46278	up	--	--	--	--	--	--	--	Rhomboid family	Protein rhomboid GN=rho OS=Drosophila melanogaster (Fruit fly) PE=1 SV=2	T	Signal transduction mechanisms	PREDICTED: protein rhomboid isoform X1 [Bactrocera dorsalis]
LOC105223817	2298	1857	1707	57310	33948	35844	189.989	136.008	145.401	4206.54	2614.46	2694.47	3.26e-14	4.41003	up	[R]	General function prediction only	--	--	--	--	--	short chain dehydrogenase;; KR domain;; NADH(P)-binding;; Enoyl-(Acyl carrier protein) reductase	Dehydrogenase/reductase SDR family protein 7-like GN=DDB_G0274201 OS=Dictyostelium discoideum (Slime mold) PE=3 SV=1	Q	Secondary metabolites biosynthesis, transport and catabolism	PREDICTED: dehydrogenase/reductase SDR family member 11-like [Bactrocera dorsalis]
LOC105228877	1	2	13	143	88	111	0.192394	0.280236	1.27629	10.9785	7.38018	8.16444	6.63e-17	4.38635	up	--	--	--	--	--	--	--	GNS1/SUR4 family	Elongation of very long chain fatty acids protein AAEL008004 GN=AAEL008004 OS=Aedes aegypti (Yellowfever mosquito) PE=2 SV=2	I	Lipid transport and metabolism	PREDICTED: elongation of very long chain fatty acids protein 1 [Bactrocera dorsalis]
Bactrocera_dorsalis_newGene_2888	0	2	3	28	32	46	0	0.0900061	0.113813	0.882626	1.01339	1.43461	1.14e-07	4.3782	up	--	--	--	--	--	--	--	--	--	P	Inorganic ion transport and metabolism	PREDICTED: uncharacterized protein LOC105231682 [Bactrocera dorsalis]
LOC105234032	627	383	734	13412	9839	13153	60.8519	39.0783	77.2419	1374.94	1004.07	1337.05	1.73e-46	4.35495	up	--	--	Molecular Function: serine-type endopeptidase inhibitor activity (GO:0004867);;	--	--	--	--	Kunitz/Bovine pancreatic trypsin inhibitor domain	Kunitz-type protease inhibitor kalicludine-3 OS=Anemonia sulcata (Mediterranean snakelocks sea anemone) PE=1 SV=1	O	Posttranslational modification, protein turnover, chaperones	PREDICTED: huwentoxin HW11c39-like [Bactrocera dorsalis]
LOC105226979	1	5	8	138	57	93	0.0758878	0.202731	0.324445	4.77643	2.02162	3.25549	7.41e-07	4.33258	up	--	--	Cellular Component: extracellular region (GO:0005576);; Biological Process: phagocytosis (GO:0006909);; Biological Process: lipid catabolic process (GO:0016042);; Molecular Function: lipase activity (GO:0016298);;	--	--	--	--	Lipase;; Alpha/beta hydrolase family;; Alpha/beta hydrolase family;; PGAP1-like protein	Phospholipase A1 2 (Precursor; Fragment) OS=Polistes dominula (European paper wasp) PE=2 SV=1	R	General function prediction only	PREDICTED: pancreatic triacylglycerol lipase-like [Bactrocera dorsalis]
LOC105234149	26	10	8	310	311	274	0.453369	0.165528	0.132825	4.8395	4.75096	4.23882	1.3e-31	4.31915	up	[ET]	Amino acid transport and metabolism;; Signal transduction mechanisms	Molecular Function: extracellular-glutamate-gated ion channel activity (GO:0005234);; Cellular Component: plasma membrane (GO:0005886);; Biological Process: ion transport (GO:0006811);; Molecular Function: kainate selective glutamate receptor activity (GO:0015277);; Cellular Component: integral component of membrane (GO:0016021);; Cellular Component: cell junction (GO:0030054);; Biological Proces…	K05202|0|dmo:Dmoj_GI22149|GI22149 gene product from transcript GI22149-RA; K05202 glutamate receptor, ionotropic kainate 2 (A)	Neuroactive ligand-receptor interaction (ko04080)	--	--	Receptor family ligand binding region;; Ligand-gated ion channel;; Bacterial extracellular solute-binding proteins, family 3;; Ligated ion channel L-glutamate- and glycine-binding site;; Periplasmic binding protein	Glutamate receptor (Precursor) OS=Lymnaea stagnalis (Great pond snail) PE=2 SV=1	T	Signal transduction mechanisms	PREDICTED: glutamate receptor ionotropic, kainate 2 [Bactrocera dorsalis]
LOC105224821	253	12	21	2411	1653	1489	7.61412	0.390595	0.65432	71.7403	49.1313	44.2148	2.18e-16	4.25091	up	[S]	Function unknown	--	--	--	--	--	Leucine rich repeat;; Leucine Rich repeats (2 copies);; Leucine Rich Repeat;; Leucine rich repeats (6 copies);; Leucine Rich repeat;; Leucine rich repeat	Protein toll (Precursor) GN=Tl OS=Drosophila melanogaster (Fruit fly) PE=1 SV=1	S	Function unknown	PREDICTED: slit homolog 2 protein [Bactrocera dorsalis]
LOC105229718	8	24	15	487	196	220	0.14651	0.316518	0.198566	6.81695	2.84557	2.57486	9.5e-05	4.23533	up	--	--	--	--	--	--	--	--	--	--	--	PREDICTED: GATA zinc finger domain-containing protein 24-like [Bactrocera dorsalis]
LOC105226218	27	37	28	578	570	577	4.12809	5.86612	4.79637	90.2386	90.0547	88.6948	4.72e-43	4.20186	up	--	--	--	--	--	--	--	--	Probable salivary secreted peptide (Precursor) OS=Bombus ignitus (Bumblebee) PE=2 SV=1	86		PREDICTED: probable salivary secreted peptide [Bactrocera dorsalis]
LOC105231617	4	4	4	75	44	106	0.09499	0.0787818	0.0918066	1.36475	0.813688	1.95669	1.08e-06	4.20131	up	[E]	Amino acid transport and metabolism	Molecular Function: glucose dehydrogenase activity (GO:0004344);; Biological Process: alcohol metabolic process (GO:0006066);; Molecular Function: choline dehydrogenase activity (GO:0008812);; Biological Process: ecdysteroid metabolic process (GO:0045455);; Molecular Function: flavin adenine dinucleotide binding (GO:0050660);; Biological Process: oxidation-reduction process (GO:0055114);;	--	--	--	--	GMC oxidoreductase;; GMC oxidoreductase;; FAD binding domain	Glucose dehydrogenase [FAD, quinone] short protein (Precursor) GN=Gld OS=Drosophila pseudoobscura pseudoobscura (Fruit fly) PE=3 SV=4	R	General function prediction only	PREDICTED: glucose dehydrogenase [FAD, quinone] [Bactrocera dorsalis]
LOC105228392	254	186	387	5504	4355	5344	23.5139	17.7146	38.5665	507.646	411.068	503.893	1.25e-76	4.17152	up	--	--	Molecular Function: peptidase activity (GO:0008233);;	K01312|2.03527e-70|mde:101889025|trypsin beta-like; K01312 trypsin [EC:3.4.21.4] (A)	Neuroactive ligand-receptor interaction (ko04080)	--	--	Trypsin	Trypsin-3 (Precursor) GN=TRYP3 OS=Anopheles gambiae (African malaria mosquito) PE=2 SV=5	E	Amino acid transport and metabolism	PREDICTED: trypsin alpha-3-like [Bactrocera dorsalis]
LOC105234243	0	17	6	131	146	140	0.0477131	0.81303	0.292243	6.23001	6.88111	6.60486	3.04e-18	4.1552	up	--	--	--	--	--	--	--	Insect allergen related repeat, nitrile-specifier detoxification	--	S	Function unknown	PREDICTED: uncharacterized protein LOC105234243 [Bactrocera dorsalis]
LOC109580008	155	14	6	1157	839	1164	8.91922	1.06879	0.44915	96.589	63.9337	89.275	2.27e-30	4.1472	up	[G]	Carbohydrate transport and metabolism	--	K01101|5.78624e-24|mde:101899707|pyridoxal phosphate phosphatase-like; K01101 4-nitrophenyl phosphatase [EC:3.1.3.41] (A)	--	--	--	HAD-hyrolase-like	--	95		PREDICTED: phosphoglycolate phosphatase 2 [Bactrocera cucurbitae]
LOC105223248	7	1	0	66	36	40	0.26573	0.0456979	0	2.03102	1.1359	1.26424	3.44e-08	4.12185	up	--	--	--	--	--	--	--	Insect cuticle protein	--	S	Function unknown	PREDICTED: uncharacterized protein LOC105223248 [Bactrocera dorsalis]
LOC105226451	9	0	2	69	73	52	0.653262	0	0.162284	4.49701	4.79617	3.41651	8.43e-11	4.11232	up	--	--	Biological Process: courtship behavior (GO:0007619);; Molecular Function: fatty acid elongase activity (GO:0009922);; Biological Process: pheromone metabolic process (GO:0042810);;	--	--	--	--	GNS1/SUR4 family	Elongation of very long chain fatty acids protein AAEL008004 GN=AAEL008004 OS=Aedes aegypti (Yellowfever mosquito) PE=2 SV=2	I	Lipid transport and metabolism	PREDICTED: LOW QUALITY PROTEIN: elongation of very long chain fatty acids protein AAEL008004-like [Bactrocera dorsalis]
LOC105223096	3036	2124	2953	39492	56626	46855	110.876	78.6488	109.249	1456.35	2093.94	1728.63	5.15e-34	4.11215	up	--	--	--	--	--	--	--	--	--	--	--	PREDICTED: flocculation protein FLO11 [Bactrocera dorsalis]
LOC105230082	72	83	67	1736	842	1332	2.51801	3.10971	2.17057	58.1731	28.4658	45.5649	2.49e-10	4.11031	up	--	--	Cellular Component: plasma membrane (GO:0005886);; Cellular Component: integral component of membrane (GO:0016021);;	K17353|1.51337e-129|dwi:Dwil_GK16746|GK16746 gene product from transcript GK16746-RA; K17353 tetraspanin-18 (A)	--	--	--	Tetraspanin family	23 kDa integral membrane protein OS=Schistosoma japonicum (Blood fluke) PE=2 SV=1	S	Function unknown	PREDICTED: CD82 antigen [Bactrocera dorsalis]
LOC105232739	1224	1026	1639	22493	18799	25859	69.4177	59.3508	94.6279	1300.87	1083.93	1480.03	3.27e-45	4.08177	up	[E]	Amino acid transport and metabolism	Biological Process: neurogenesis (GO:0022008);;	--	--	--	--	Glyoxalase-like domain;; Glyoxalase/Bleomycin resistance protein/Dioxygenase superfamily	Glyoxalase 1 GN=glod-4 OS=Caenorhabditis elegans PE=2 SV=1	G	Carbohydrate transport and metabolism	PREDICTED: glyoxalase domain-containing protein 4 [Bactrocera dorsalis]
LOC105223095	15	12	22	202	328	287	0.564816	0.46067	0.81445	7.20639	11.6617	10.1651	3.54e-18	4.03206	up	--	--	--	--	--	--	--	--	--	170		PREDICTED: uncharacterized protein LOC105223095 [Bactrocera dorsalis]
LOC105231495	74	93	67	1085	1059	1702	1.98393	2.457	1.80903	28.1012	27.4946	44.5072	7.74e-14	4.01234	up	[Q]	Secondary metabolites biosynthesis, transport and catabolism	Molecular Function: copper ion binding (GO:0005507);; Molecular Function: hydroquinone:oxygen oxidoreductase activity (GO:0052716);;	--	--	--	--	Multicopper oxidase;; Multicopper oxidase;; Multicopper oxidase	--	Q	Secondary metabolites biosynthesis, transport and catabolism	PREDICTED: laccase-3 [Bactrocera dorsalis]
LOC105225753	23	10	18	259	257	238	1.29579	0.532098	1.15316	12.0485	11.1095	9.66717	9.15e-25	3.85787	up	[R]	General function prediction only	Molecular Function: triglyceride lipase activity (GO:0004806);; Biological Process: lipid catabolic process (GO:0016042);;	--	--	--	--	Partial alpha/beta-hydrolase lipase region;; alpha/beta hydrolase fold	Lipase 3 (Precursor) GN=Lip3 OS=Drosophila melanogaster (Fruit fly) PE=2 SV=1	I	Lipid transport and metabolism	PREDICTED: lipase 3 [Bactrocera dorsalis]
LOC105231339	320	90	448	3441	4741	4300	8.10805	2.35059	11.4705	89.3525	122.735	111.392	1.16e-36	3.83407	up	--	--	Molecular Function: calcium ion binding (GO:0005509);; Cellular Component: muscle tendon junction (GO:0005927);; Biological Process: synaptic target recognition (GO:0008039);; Biological Process: muscle attachment (GO:0016203);;	--	--	--	--	EGF-like domain;; Calcium-binding EGF domain;; Human growth factor-like EGF	Protein lin-12 (Precursor) GN=lin-12 OS=Caenorhabditis elegans PE=1 SV=1	T	Signal transduction mechanisms	PREDICTED: uncharacterized protein LOC105231339 [Bactrocera dorsalis]
LOC105225683	260	268	218	2711	3949	3972	4.69181	4.86569	4.00422	47.9521	69.5994	70.6578	2.94e-24	3.80682	up	--	--	--	--	--	--	--	Domain of unknown function (DUF4481)	--	593		PREDICTED: uncharacterized protein LOC105225683 isoform X1 [Bactrocera dorsalis]
LOC105232699	81	61	79	719	1387	1013	0.749679	0.595079	0.773703	7.46506	12.3306	10.7546	3.54e-10	3.79233	up	[R]	General function prediction only	Molecular Function: sequence-specific DNA binding (GO:0043565);; Molecular Function: metal ion binding (GO:0046872);; Biological Process: negative regulation of dendrite morphogenesis (GO:0050774);;	--	--	--	--	Zinc-finger double domain;; Zinc finger, C2H2 type	Transcription factor btd GN=btd OS=Drosophila melanogaster (Fruit fly) PE=2 SV=1	R	General function prediction only	PREDICTED: ecdysone-induced protein 74EF isoform B [Bactrocera dorsalis]
LOC105230088	13	7	3	127	102	93	0.490171	0.25754	0.128643	4.50508	3.61645	3.28978	9.18e-14	3.78028	up	--	--	Molecular Function: signal transducer activity (GO:0004871);; Biological Process: actin filament organization (GO:0007015);; Biological Process: G-protein coupled receptor signaling pathway (GO:0007186);; Biological Process: regulation of cell shape (GO:0008360);; Cellular Component: integral component of membrane (GO:0016021);;	--	--	--	--	7 transmembrane receptor (rhodopsin family)	--	R	General function prediction only	PREDICTED: prostaglandin E2 receptor EP2 subtype-like [Bactrocera dorsalis]
LOC109580082	40	60	31	622	496	705	5.62	8.52257	4.58732	86.8042	69.9632	98.6806	8.03e-32	3.77217	up	--	--	--	--	--	--	--	Fibrinogen beta and gamma chains, C-terminal globular domain	Techylectin-5B (Precursor) OS=Tachypleus tridentatus (Japanese horseshoe crab) PE=1 SV=1	R	General function prediction only	PREDICTED: ryncolin-2-like isoform X4 [Bactrocera dorsalis]
LOC105231440	31	18	28	227	397	442	0.520365	0.292428	0.491792	3.85227	6.53804	7.53484	4.97e-10	3.76447	up	--	--	Biological Process: apical constriction (GO:0003383);; Molecular Function: structural constituent of chitin-based cuticle (GO:0005214);; Biological Process: actin filament organization (GO:0007015);; Biological Process: cell-matrix adhesion (GO:0007160);; Cellular Component: apical plasma membrane (GO:0016324);; Biological Process: regulation of embryonic cell shape (GO:0016476);;	--	--	--	--	Zona pellucida-like domain	--	S	Function unknown	PREDICTED: uncharacterized protein LOC105231440 [Bactrocera dorsalis]
LOC105234011	56	21	24	469	446	481	0.795224	0.294432	0.331741	6.24718	6.00394	6.42517	5.56e-34	3.76142	up	--	--	Molecular Function: serine-type endopeptidase activity (GO:0004252);; Biological Process: proteolysis (GO:0006508);;	--	--	--	--	Trypsin	Serine proteinase stubble catalytic chain GN=Sb OS=Drosophila melanogaster (Fruit fly) PE=2 SV=2	E	Amino acid transport and metabolism	PREDICTED: uncharacterized protein LOC105214424 [Bactrocera cucurbitae]
Bactrocera_dorsalis_newGene_510	57	67	49	748	588	1035	20.8237	29.6278	22.0248	330.5	259.292	448.613	1.53e-12	3.74984	up	--	--	--	--	--	--	--	--	--	--	--	PREDICTED: ryncolin-2-like, partial [Bactrocera dorsalis]
LOC105231142	323	260	212	3841	2841	4201	3.03896	2.39679	2.01657	33.7008	25.0005	37.3115	4.73e-27	3.74766	up	--	--	Cellular Component: integral component of membrane (GO:0016021);; Biological Process: transmembrane transport (GO:0055085);;	--	--	--	--	MFS_1 like family;; Major Facilitator Superfamily;; Nucleoside H+ symporter	--	1170		PREDICTED: uncharacterized protein LOC105231142 isoform X1 [Bactrocera dorsalis]
LOC105231465	20	23	16	220	217	365	0.250129	0.276713	0.206241	2.65442	2.59779	4.40462	4.46e-10	3.73849	up	--	--	--	--	--	--	--	--	--	300		PREDICTED: bromodomain-containing protein 4 [Bactrocera dorsalis]
LOC105234183	21	11	14	317	120	178	1.43585	0.760959	0.977313	20.829	7.85592	11.5852	9.84e-05	3.71139	up	--	--	--	--	--	--	--	Haemolymph juvenile hormone binding protein (JHBP)	Protein takeout (Precursor) GN=to OS=Drosophila melanogaster (Fruit fly) PE=2 SV=1	--	--	PREDICTED: protein takeout-like [Bactrocera dorsalis]
LOC105232626	376	283	210	2941	5388	3253	12.4821	9.16483	6.6213	93.1051	175.067	106.918	8.14e-09	3.71033	up	--	--	Molecular Function: acid phosphatase activity (GO:0003993);;	--	--	--	--	Histidine phosphatase superfamily (branch 2)	Venom acid phosphatase Acph-1 (Precursor) OS=Apis mellifera (Honeybee) PE=1 SV=1	I	Lipid transport and metabolism	PREDICTED: prostatic acid phosphatase-like [Bactrocera dorsalis]
LOC105228357	763	498	523	8209	7502	8030	26.7821	16.8011	18.5146	284.267	261.749	280.105	1.82e-69	3.70666	up	--	--	Molecular Function: transporter activity (GO:0005215);; Cellular Component: intracellular (GO:0005622);; Biological Process: transport (GO:0006810);; Molecular Function: vitamin E binding (GO:0008431);;	--	--	--	--	CRAL/TRIO domain	--	I	Lipid transport and metabolism	PREDICTED: alpha-tocopherol transfer protein [Bactrocera dorsalis]
LOC105223244	211	143	304	2756	3349	2652	5.42474	3.56942	7.91084	66.9864	81.8755	64.8168	1.37e-54	3.70601	up	[EJ]	Amino acid transport and metabolism;; Translation, ribosomal structure and biogenesis	Molecular Function: asparaginase activity (GO:0004067);; Molecular Function: lysophospholipase activity (GO:0004622);; Biological Process: cellular amino acid metabolic process (GO:0006520);;	K13278|0|mde:101898491|L-asparaginase-like; K13278 60kDa lysophospholipase [EC:3.1.1.5 3.1.1.47 3.5.1.1] (A)	--	--	--	Asparaginase;; Ankyrin repeats (3 copies);; Ankyrin repeat;; Ankyrin repeats (many copies);; Ankyrin repeat;; Ankyrin repeats (many copies)	L-asparaginase OS=Dirofilaria immitis (Canine heartworm) PE=1 SV=1	E	Amino acid transport and metabolism	PREDICTED: L-asparaginase [Bactrocera dorsalis]
LOC105227718	4	1	4	48	38	31	0.0892082	0.0234294	0.063527	0.725321	0.526184	0.523102	6.35e-07	3.67085	up	--	--	--	--	--	--	--	--	--	263		PREDICTED: uncharacterized protein LOC105227718 [Bactrocera dorsalis]
LOC105225432	24	18	32	312	347	300	1.16409	0.786963	1.58781	14.927	16.3285	14.3671	6.69e-27	3.6678	up	--	--	Molecular Function: lysozyme activity (GO:0003796);; Biological Process: antimicrobial humoral response (GO:0019730);; Biological Process: salivary gland cell autophagic cell death (GO:0035071);;	--	--	--	--	C-type lysozyme/alpha-lactalbumin family	Lysozyme (Precursor) OS=Bombyx mori (Silk moth) PE=1 SV=1	R	General function prediction only	PREDICTED: lysozyme [Bactrocera dorsalis]
LOC105228582	7	1	1	36	44	36	0.0364829	0.00617017	0.00548655	0.153203	0.187895	0.154646	7.29e-07	3.66115	up	--	--	Molecular Function: steroid hormone receptor activity (GO:0003707);; Molecular Function: ligand-activated sequence-specific DNA binding RNA polymerase II transcription factor activity (GO:0004879);; Cellular Component: nucleus (GO:0005634);; Biological Process: regulation of transcription, DNA-templated (GO:0006355);; Biological Process: metamorphosis (GO:0007552);; Molecular Function: zinc ion b…	K09185|6.35882e-109|mde:101890189|hormone receptor 4-like; K09185 nuclear receptor subfamily 6 group A (A)	--	--	--	Zinc finger, C4 type (two domains);; Ligand-binding domain of nuclear hormone receptor	Hormone receptor 4 GN=Hr4 OS=Drosophila melanogaster (Fruit fly) PE=1 SV=4	K	Transcription	PREDICTED: hormone receptor 4 [Bactrocera dorsalis]
LOC105226462	127	176	202	865	2511	3093	4.40776	6.27578	7.07617	31.0684	89.8424	110.426	0.000441621	3.65351	up	--	--	Molecular Function: electron carrier activity (GO:0009055);; Molecular Function: heme binding (GO:0020037);; Molecular Function: metal ion binding (GO:0046872);;	--	--	--	--	Cytochrome b5-like Heme/Steroid binding domain	Cytochrome b5 GN=Cyt-b5 OS=Musca domestica (House fly) PE=1 SV=1	C	Energy production and conversion	PREDICTED: cytochrome b5 isoform X1 [Bactrocera dorsalis]
LOC105233734	519	409	426	7402	4462	5427	6.39654	4.98125	5.32843	88.4323	53.1509	64.71	2.2e-15	3.64633	up	[E]	Amino acid transport and metabolism	Molecular Function: aminopeptidase activity (GO:0004177);; Biological Process: proteolysis (GO:0006508);; Molecular Function: metallopeptidase activity (GO:0008237);; Molecular Function: zinc ion binding (GO:0008270);;	K11140|0|dpo:Dpse_GA27104|GA27104 gene product from transcript GA27104-RA; K11140 aminopeptidase N [EC:3.4.11.2] (A)	Glutathione metabolism (ko00480)	--	--	Peptidase family M1;; ERAP1-like C-terminal domain;; Peptidase MA superfamily	Aminopeptidase N (Precursor) GN=APN2 OS=Manduca sexta (Tobacco hawkmoth) PE=1 SV=2	O	Posttranslational modification, protein turnover, chaperones	PREDICTED: aminopeptidase N [Bactrocera dorsalis]
LOC105232824	389	194	220	3387	2880	3933	7.31249	3.37036	4.06628	58.0344	49.5953	67.9609	1.04e-38	3.63954	up	--	--	--	--	--	--	--	Peptidase family M13;; Peptidase family M13	Neprilysin-11 GN=nep-11 OS=Caenorhabditis elegans PE=1 SV=2	E	Amino acid transport and metabolism	PREDICTED: neprilysin-11-like [Bactrocera dorsalis]
LOC105226111	79	163	129	2536	1059	883	1.6374	3.24508	2.7206	49.6207	20.726	17.3825	0.00255291	3.56403	up	[P]	Inorganic ion transport and metabolism	Molecular Function: alkaline phosphatase activity (GO:0004035);; Biological Process: metabolic process (GO:0008152);; Biological Process: response to nicotine (GO:0035094);;	K01077|0|mde:101897004|membrane-bound alkaline phosphatase-like; K01077 alkaline phosphatase [EC:3.1.3.1] (A)	Folate biosynthesis (ko00790)	--	--	Alkaline phosphatase	Membrane-bound alkaline phosphatase (Precursor) GN=Alp-m OS=Bombyx mori (Silk moth) PE=1 SV=4	P	Inorganic ion transport and metabolism	PREDICTED: alkaline phosphatase [Bactrocera dorsalis]
LOC105224744	40	15	10	248	279	249	0.606561	0.220318	0.155731	3.47343	3.91363	3.61484	1.09e-22	3.55081	up	--	--	--	K10282|1.09381e-115|dmo:Dmoj_GI11583|GI11583 gene product from transcript GI11583-RA; K10282 F-box and leucine-rich repeat protein 16 (A)	--	--	--	Leucine Rich repeats (2 copies);; Leucine rich repeat	--	R	General function prediction only	PREDICTED: F-box/LRR-repeat protein 16 [Bactrocera dorsalis]
LOC105232215	11	7	7	146	95	56	2.02518	1.23831	1.3269	24.9076	16.4229	9.72972	5.07e-05	3.54161	up	--	--	--	K00699|8.49032e-36|mde:101889822|UDP-glucuronosyltransferase 2B13-like; K00699 glucuronosyltransferase [EC:2.4.1.17] (A)	Pentose and glucuronate interconversions (ko00040);; Ascorbate and aldarate metabolism (ko00053);; Starch and sucrose metabolism (ko00500);; Retinol metabolism (ko00830);; Porphyrin and chlorophyll metabolism (ko00860);; Metabolism of xenobiotics by cytochrome P450 (ko00980);; Drug metabolism - cytochrome P450 (ko00982);; Drug metabolism - other enzymes (ko00983)	--	--	UDP-glucoronosyl and UDP-glucosyl transferase	--	G	Carbohydrate transport and metabolism	PREDICTED: uncharacterized protein LOC105232215 [Bactrocera dorsalis]
LOC105232242	8016	1627	1620	38371	48526	45823	475.256	85.9211	98.4243	2012.83	2628.78	2487.41	2.26e-42	3.53198	up	[R]	General function prediction only	--	--	--	--	--	short chain dehydrogenase;; Enoyl-(Acyl carrier protein) reductase;; KR domain	Dehydrogenase/reductase SDR family protein 7-like GN=DDB_G0274201 OS=Dictyostelium discoideum (Slime mold) PE=3 SV=1	Q	Secondary metabolites biosynthesis, transport and catabolism	PREDICTED: dehydrogenase/reductase SDR family member 11-like [Bactrocera dorsalis]
LOC105231701	295	89	239	2646	2028	2604	736.393	289.575	822.328	8499.1	7121.56	8650.25	1.42e-42	3.51749	up	--	--	--	--	--	--	--	--	--	--	--	PREDICTED: putative glycine-rich cell wall structural protein 1 [Bactrocera dorsalis]
LOC105232831	195	133	149	1327	1016	3030	5.21373	3.52551	4.00681	34.6352	26.8454	80.1075	0.0032921	3.46686	up	--	--	Biological Process: cytokinesis (GO:0000910);; Biological Process: cell fate determination (GO:0001709);; Biological Process: compound eye photoreceptor cell differentiation (GO:0001751);; Biological Process: apical constriction (GO:0003383);; Molecular Function: non-membrane spanning protein tyrosine kinase activity (GO:0004715);; Molecular Function: signal transducer activity (GO:0004871);; Mol…	K16733|0|mde:101888318|rac GTPase-activating protein 1-like; K16733 Rac GTPase-activating protein 1 (A)	--	--	--	RhoGAP domain;; Phorbol esters/diacylglycerol binding domain (C1 domain)	GTPase-activating protein RacGAP84C GN=RacGAP84C OS=Drosophila melanogaster (Fruit fly) PE=2 SV=1	T	Signal transduction mechanisms	PREDICTED: rac GTPase-activating protein 1 [Bactrocera dorsalis]
LOC105224314	15	0	9	87	91	87	1.02435	0	0.633553	5.69119	6.02176	5.69971	7.73e-11	3.43599	up	[G]	Carbohydrate transport and metabolism	--	--	--	--	--	SMP-30/Gluconolaconase/LRE-like region	--	T	Signal transduction mechanisms	PREDICTED: regucalcin-like [Bactrocera dorsalis]
LOC105232299	4657	1998	4300	39338	39732	39916	91.7842	35.745	84.736	691.981	714.071	719.9	1.91e-46	3.41287	up	--	--	--	--	--	--	--	Cysteine rich repeat	Teneurin-1 GN=ten-1 OS=Caenorhabditis elegans PE=1 SV=1	T	Signal transduction mechanisms	PREDICTED: cell death abnormality protein 1 [Bactrocera dorsalis]
LOC105223329	142	122	121	1400	1144	1359	5.92253	5.28727	5.09813	59.282	48.0795	57.1388	2.86e-41	3.31403	up	--	--	--	--	--	--	--	Zona pellucida-like domain	--	S	Function unknown	PREDICTED: uncharacterized protein LOC105223329 isoform X1 [Bactrocera dorsalis]
LOC105225782	33	27	37	170	442	359	0.271669	0.208386	0.303115	1.38904	3.46533	2.93741	3.5e-05	3.29721	up	--	--	Molecular Function: calcium ion binding (GO:0005509);; Cellular Component: plasma membrane (GO:0005886);; Biological Process: homophilic cell adhesion via plasma membrane adhesion molecules (GO:0007156);; Cellular Component: integral component of membrane (GO:0016021);;	--	--	--	--	Cadherin domain;; Cadherin-like	Protein dachsous (Precursor) GN=ds OS=Drosophila melanogaster (Fruit fly) PE=1 SV=3	S	Function unknown	PREDICTED: cadherin-23 [Bactrocera dorsalis]
LOC105222857	1512	573	822	6967	12844	8758	62.6811	23.9216	34.4294	285.976	532.045	363.251	9.65e-09	3.27014	up	--	--	--	--	--	--	--	Zinc knuckle	--	--	--	PREDICTED: uncharacterized protein LOC105222857 [Bactrocera dorsalis]
LOC105221924	8	7	4	36	69	81	0.433733	0.344937	0.236913	1.71824	3.283	3.8746	5.48e-06	3.26599	up	--	--	Cellular Component: integral component of plasma membrane (GO:0005887);;	--	--	--	--	Protein of unknown function (DUF1676)	--	S	Function unknown	PREDICTED: uncharacterized protein LOC105221924 [Bactrocera dorsalis]
LOC105225456	2	4	7	48	40	38	0.491239	0.779488	1.47929	9.16607	7.39995	6.88674	2.33e-06	3.24787	up	--	--	--	--	--	--	--	--	--	112		PREDICTED: uncharacterized protein LOC105221225 isoform X1 [Bactrocera cucurbitae]
LOC109579811	3	7	4	37	66	31	0.187119	0.369277	0.212002	2.1818	3.6696	1.88943	7.26e-05	3.23299	up	[I]	Lipid transport and metabolism	--	--	--	--	--	Carboxylesterase family;; alpha/beta hydrolase fold	Venom carboxylesterase-6 (Precursor) OS=Apis mellifera (Honeybee) PE=2 SV=1	R	General function prediction only	PREDICTED: venom carboxylesterase-6-like isoform X2 [Bactrocera dorsalis]
LOC105222347	44	63	42	311	690	410	1.74176	2.52217	1.85278	13.9119	26.0533	15.953	2.52e-05	3.21782	up	--	--	Biological Process: negative regulation of apoptotic process (GO:0043066);; Biological Process: positive regulation of programmed cell death (GO:0043068);;	--	--	--	--	Apoptosis regulator proteins, Bcl-2 family	--	T	Signal transduction mechanisms	PREDICTED: bcl-2-related ovarian killer protein [Bactrocera dorsalis]
LOC105233635	1832	1735	2459	17352	15510	23652	126.063	125.81	179.77	1200.87	1073.68	1630.77	2.75e-16	3.2016	up	--	--	--	--	--	--	--	Fibrinogen beta and gamma chains, C-terminal globular domain	Techylectin-5B (Precursor) OS=Tachypleus tridentatus (Japanese horseshoe crab) PE=1 SV=1	R	General function prediction only	PREDICTED: ryncolin-2-like [Bactrocera dorsalis]
LOC105230683	21	7	2	65	113	96	1.48777	0.517867	0.175066	4.87511	8.47893	7.16258	2.67e-09	3.16569	up	--	--	--	--	--	--	--	--	--	--	--	PREDICTED: uncharacterized protein LOC105230683 [Bactrocera dorsalis]
LOC105226450	24	11	7	130	124	126	2.02742	0.948719	0.611592	10.4299	10.117	10.2347	2.78e-12	3.15061	up	--	--	--	--	--	--	--	GNS1/SUR4 family	Elongation of very long chain fatty acids protein AAEL008004 GN=AAEL008004 OS=Aedes aegypti (Yellowfever mosquito) PE=2 SV=2	I	Lipid transport and metabolism	PREDICTED: elongation of very long chain fatty acids protein AAEL008004-like [Bactrocera dorsalis]
LOC105226776	2312	838	873	12383	13213	10805	49.1542	17.1676	17.3052	346.746	351.906	284.998	4.7e-51	3.15029	up	--	--	Cellular Component: endoplasmic reticulum (GO:0005783);; Biological Process: salivary gland morphogenesis (GO:0007435);; Molecular Function: oxidoreductase activity, acting on paired donors, with incorporation or reduction of molecular oxygen (GO:0016705);; Molecular Function: dioxygenase activity (GO:0051213);;	K00472|8.74675e-134|dya:Dyak_GE23380|GE23380 gene product from transcript GE23380-RA; K00472 prolyl 4-hydroxylase [EC:1.14.11.2] (A)	Arginine and proline metabolism (ko00330)	--	--	Prolyl 4-Hydroxylase alpha-subunit, N-terminal region;; 2OG-Fe(II) oxygenase superfamily	Prolyl 4-hydroxylase subunit alpha-2 (Precursor) GN=phy-2 OS=Caenorhabditis elegans PE=1 SV=1	E	Amino acid transport and metabolism	PREDICTED: prolyl 4-hydroxylase subunit alpha-2 [Bactrocera dorsalis]
LOC109579957	1095	1242	1303	6858	14564	11364	16.175	17.9367	20.4181	85.3269	163.838	130.842	5.43e-07	3.1449	up	--	--	Biological Process: mitotic cell cycle (GO:0000278);; Molecular Function: non-membrane spanning protein tyrosine phosphatase activity (GO:0004726);; Molecular Function: receptor signaling protein tyrosine phosphatase activity (GO:0004728);; Molecular Function: protein binding (GO:0005515);; Cellular Component: cytoplasm (GO:0005737);; Biological Process: protein dephosphorylation (GO:0006470);; B…	--	--	--	--	SH2 domain	Tyrosine-protein phosphatase corkscrew GN=csw OS=Drosophila melanogaster (Fruit fly) PE=1 SV=2	T	Signal transduction mechanisms	GK25736 [Drosophila willistoni]
LOC105223167	266	139	163	1706	1700	1664	19.9572	9.99182	12.3406	124.783	127.392	126.281	3.37e-41	3.13049	up	--	--	Cellular Component: viral capsid (GO:0019028);;	--	--	--	--	Chitin binding domain	--	S	Function unknown	PREDICTED: uncharacterized protein LOC105223167 [Bactrocera dorsalis]
LOC105232283	17	1	9	91	71	75	0.349152	0.0259808	0.188623	1.62698	1.27625	1.36618	6.34e-09	3.10475	up	--	--	--	--	--	--	--	--	Cell death abnormality protein 1 {ECO:0000303|PubMed:11163239} (Precursor) OS=Caenorhabditis elegans PE=1 SV=1	T	Signal transduction mechanisms	PREDICTED: uncharacterized protein LOC105232283 isoform X1 [Bactrocera dorsalis]
LOC109579265	164	150	175	1044	1020	2200	35.579	34.1771	41.9877	235.455	232.765	495.536	0.000327829	3.09746	up	--	--	--	--	--	--	--	--	--	--	--	PREDICTED: microfibril-associated glycoprotein 4-like isoform X2 [Bactrocera dorsalis]
LOC105224558	35	17	24	140	200	321	0.561641	0.271255	0.378928	2.17479	3.12985	5.01768	4.92e-05	3.09398	up	[RTKL]	General function prediction only;; Signal transduction mechanisms;; Transcription;; Replication, recombination and repair	Molecular Function: G-protein coupled receptor kinase activity (GO:0004703);; Molecular Function: transforming growth factor beta receptor activity, type I (GO:0005025);; Molecular Function: ATP binding (GO:0005524);; Biological Process: transforming growth factor beta receptor signaling pathway (GO:0007179);; Biological Process: regulation of mitotic cell cycle (GO:0007346);; Biological Process:…	K04674|0|mde:101895175|TGF-beta receptor type-1-like; K04674 TGF-beta receptor type-1 [EC:2.7.11.30] (A)	FoxO signaling pathway (ko04068);; Endocytosis (ko04144);; TGF-beta signaling pathway (ko04350)	--	--	Protein kinase domain;; Protein tyrosine kinase;; Transforming growth factor beta type I GS-motif;; Activin types I and II receptor domain	Cell surface receptor daf-1 (Precursor) GN=daf-1 OS=Caenorhabditis elegans PE=1 SV=1	T	Signal transduction mechanisms	PREDICTED: TGF-beta receptor type-1 isoform X2 [Bactrocera dorsalis]
LOC105225485	27	28	58	390	319	270	0.688076	0.801885	1.47936	9.85229	8.21625	7.44573	3.87e-21	3.08573	up	--	--	--	--	--	--	--	Immunoglobulin I-set domain;; Immunoglobulin domain;; Immunoglobulin V-set domain	--	W	Extracellular structures	PREDICTED: uncharacterized protein LOC105225485, partial [Bactrocera dorsalis]
LOC105223802	48	41	33	374	341	314	1.55788	0.538355	0.406397	17.6778	14.5625	15.7465	1.02e-21	3.04895	up	--	--	Molecular Function: vascular endothelial growth factor receptor binding (GO:0005172);; Biological Process: salivary gland morphogenesis (GO:0007435);; Biological Process: synaptic target recognition (GO:0008039);; Biological Process: hemocyte migration (GO:0035099);; Biological Process: vascular endothelial growth factor receptor signaling pathway (GO:0048010);;	--	--	--	--	PDGF/VEGF domain	--	S	Function unknown	PREDICTED: uncharacterized protein LOC105223802 [Bactrocera dorsalis]
LOC105229948	95	103	79	288	1054	972	2.14899	2.41812	1.8124	6.77306	24.5249	22.7293	0.00257549	3.03758	up	--	--	--	K04450|2.2484e-33|mde:101890809|cyclic AMP-dependent transcription factor ATF-2-like; K04450 cyclic AMP-dependent transcription factor ATF-2 (A)	--	--	--	Basic region leucine zipper	--	K	Transcription	PREDICTED: cyclic AMP-dependent transcription factor ATF-2 [Bactrocera dorsalis]
LOC105222249	6329	3116	3526	46532	27395	33345	167.969	85.9655	95.6556	1281.02	754.934	914.043	8.12e-11	3.01943	up	[J]	Translation, ribosomal structure and biogenesis	Molecular Function: nucleic acid binding (GO:0003676);; Molecular Function: asparagine-tRNA ligase activity (GO:0004816);; Molecular Function: ATP binding (GO:0005524);; Cellular Component: cytoplasm (GO:0005737);; Biological Process: asparaginyl-tRNA aminoacylation (GO:0006421);;	K01893|0|dsi:Dsim_GD21774|GD21774 gene product from transcript GD21774-RA; K01893 asparaginyl-tRNA synthetase [EC:6.1.1.22] (A)	Aminoacyl-tRNA biosynthesis (ko00970)	--	--	tRNA synthetases class II (D, K and N);; OB-fold nucleic acid binding domain	Asparagine--tRNA ligase, cytoplasmic GN=nrs-1 OS=Caenorhabditis elegans PE=3 SV=1	J	Translation, ribosomal structure and biogenesis	PREDICTED: asparagine--tRNA ligase, cytoplasmic [Bactrocera dorsalis]
LOC105224198	449	596	392	4161	3500	4149	21.0621	29.9935	18.688	206.866	172.872	204.661	1.83e-48	3.01192	up	--	--	--	--	--	--	--	--	--	88		PREDICTED: uncharacterized protein LOC105224198 [Bactrocera dorsalis]
LOC105223687	485	770	736	3502	5977	6680	38.7725	63.825	65.4394	271.448	440.628	506.024	2.52e-08	2.99459	up	--	--	--	--	--	--	--	--	--	92		PREDICTED: uncharacterized protein LOC105223687 [Bactrocera dorsalis]
LOC105232422	136	84	84	893	794	774	2.83442	1.70294	1.77753	17.679	15.8596	15.5049	4.42e-30	2.98949	up	--	--	Molecular Function: serine-type endopeptidase activity (GO:0004252);; Biological Process: proteolysis (GO:0006508);;	--	--	--	--	Trypsin;; Domain of unknown function (DUF1986)	Serine proteinase stubble catalytic chain GN=Sb OS=Drosophila melanogaster (Fruit fly) PE=2 SV=2	E	Amino acid transport and metabolism	PREDICTED: serine proteinase stubble [Bactrocera dorsalis]
LOC105230086	68	54	61	503	481	489	2.75132	2.80962	2.10931	37.6662	22.1898	24.309	6.39e-25	2.98123	up	--	--	Molecular Function: protein serine/threonine kinase activity (GO:0004674);; Molecular Function: G-protein coupled receptor activity (GO:0004930);; Biological Process: protein phosphorylation (GO:0006468);; Biological Process: actin filament organization (GO:0007015);; Biological Process: G-protein coupled receptor signaling pathway (GO:0007186);; Biological Process: regulation of cell shape (GO:0…	--	--	--	--	7 transmembrane receptor (rhodopsin family)	--	R	General function prediction only	PREDICTED: prostaglandin D2 receptor [Bactrocera dorsalis]
LOC105226486	5	2	6	30	47	27	0.0581917	0.0273164	0.0586774	0.288412	0.444448	0.263791	3.96e-05	2.9718	up	--	--	Molecular Function: structural constituent of chitin-based cuticle (GO:0005214);; Cellular Component: extracellular region (GO:0005576);; Biological Process: chitin-based cuticle development (GO:0040003);;	--	--	--	--	--	--	496		PREDICTED: uncharacterized protein LOC105226486 isoform X1 [Bactrocera dorsalis]
LOC105232302	5	11	9	57	62	80	0.566979	1.09383	0.987561	5.47417	5.99544	7.77872	1.47e-07	2.96613	up	--	--	--	--	--	--	--	--	--	T	Signal transduction mechanisms	PREDICTED: multiple epidermal growth factor-like domains protein 10 [Bactrocera dorsalis]
LOC105232357	1440	993	1547	8592	12164	10598	8.21162	5.64287	8.93045	47.366	67.1065	58.7374	4.11e-24	2.95044	up	[G]	Carbohydrate transport and metabolism	Molecular Function: chitinase activity (GO:0004568);; Cellular Component: extracellular region (GO:0005576);; Biological Process: carbohydrate metabolic process (GO:0005975);; Biological Process: cuticle chitin catabolic process (GO:0006036);; Molecular Function: chitin binding (GO:0008061);;	K01183|0|mde:101894465|probable chitinase 3-like; K01183 chitinase [EC:3.2.1.14] (A)	Amino sugar and nucleotide sugar metabolism (ko00520)	--	--	Glycosyl hydrolases family 18;; Chitin binding Peritrophin-A domain	Probable chitinase 3 (Precursor) GN=Cht3 OS=Drosophila melanogaster (Fruit fly) PE=2 SV=2	G	Carbohydrate transport and metabolism	PREDICTED: probable chitinase 3 [Bactrocera dorsalis]
LOC105225198	1058	458	466	3957	6925	4705	11.2736	4.72678	4.80669	41.8328	72.3179	49.5969	1.66e-08	2.94888	up	--	--	Molecular Function: DNA binding (GO:0003677);;	--	--	--	--	BTB/POZ domain	Protein tramtrack, alpha isoform GN=ttk OS=Drosophila melanogaster (Fruit fly) PE=1 SV=3	R	General function prediction only	PREDICTED: uncharacterized protein LOC105225198 isoform X1 [Bactrocera dorsalis]
LOC105233662	34	25	25	206	243	199	0.452465	0.330339	0.331095	2.71809	3.21618	2.62086	1.33e-15	2.92038	up	--	--	--	--	--	--	--	--	--	144		PREDICTED: trichohyalin [Bactrocera dorsalis]
LOC105231009	29	67	30	352	293	301	1.41717	3.08802	1.47687	15.8688	13.2316	13.6573	4.07e-19	2.88194	up	--	--	Molecular Function: protein-lysine 6-oxidase activity (GO:0004720);; Molecular Function: scavenger receptor activity (GO:0005044);; Molecular Function: copper ion binding (GO:0005507);; Biological Process: cellular protein modification process (GO:0006464);; Biological Process: cell adhesion (GO:0007155);; Cellular Component: membrane (GO:0016020);; Biological Process: oxidation-reduction process…	K00280|4.18219e-177|dan:Dana_GF17195|GF17195 gene product from transcript GF17195-RA; K00280 lysyl oxidase-like protein 2/3/4 [EC:1.4.3.-] (A)	--	--	--	Lysyl oxidase;; Scavenger receptor cysteine-rich domain	Scavenger receptor cysteine-rich domain superfamily protein {ECO:0000312|EMBL:BAK39578.1} (Precursor) OS=Patiria pectinifera (Starfish) PE=1 SV=1	R	General function prediction only	PREDICTED: lysyl oxidase homolog 2A [Bactrocera dorsalis]
LOC105230215	623	214	197	2175	2788	2527	5.84739	2.06047	1.88793	18.6227	23.7233	21.6373	1.51e-27	2.83	up	--	--	--	--	--	--	--	--	--	277		PREDICTED: uncharacterized protein LOC105230215 isoform X1 [Bactrocera dorsalis]
LOC105233905	102	48	61	423	626	469	2.16724	0.999249	1.28357	8.85378	13.157	9.87594	1.36e-14	2.81987	up	--	--	--	--	--	--	--	--	--	192		PREDICTED: transcription initiation factor TFIID subunit 1 [Bactrocera dorsalis]
LOC105224350	134	31	38	569	510	355	10.9599	2.25071	3.36943	42.6427	36.393	26.3393	1.01e-10	2.79252	up	--	--	Molecular Function: potassium channel activity (GO:0005267);; Cellular Component: integral component of membrane (GO:0016021);; Biological Process: potassium ion transmembrane transport (GO:0071805);;	--	--	--	--	Ion channel	TWiK family of potassium channels protein 7 GN=twk-7 OS=Caenorhabditis elegans PE=3 SV=3	P	Inorganic ion transport and metabolism	PREDICTED: TWiK family of potassium channels protein 7 [Bactrocera dorsalis]
LOC105222634	398	317	369	3364	2563	1701	9.87526	7.85544	9.61936	84.9532	62.8564	42.4741	2.92e-07	2.78633	up	[E]	Amino acid transport and metabolism	Molecular Function: metallocarboxypeptidase activity (GO:0004181);; Biological Process: proteolysis (GO:0006508);; Molecular Function: zinc ion binding (GO:0008270);;	--	--	--	--	Zinc carboxypeptidase;; Carboxypeptidase activation peptide	Carboxypeptidase B OS=Astacus astacus (Noble crayfish) PE=1 SV=1	R	General function prediction only	PREDICTED: carboxypeptidase B [Bactrocera dorsalis]
LOC105224334	23	17	7	110	120	99	0.335617	0.233231	0.10199	1.49442	1.64717	1.35531	1.64e-09	2.78104	up	--	--	Biological Process: neuron projection morphogenesis (GO:0048812);;	--	--	--	--	RUN domain	--	T	Signal transduction mechanisms	PREDICTED: RUN domain-containing protein 1 [Bactrocera dorsalis]
LOC105230239	2	8	6	48	35	29	0.106966	0.332934	0.218993	1.75372	1.32321	1.05702	5.77e-05	2.77953	up	--	--	Molecular Function: beta-galactoside alpha-2,6-sialyltransferase activity (GO:0003835);; Cellular Component: extracellular region (GO:0005576);; Biological Process: protein glycosylation (GO:0006486);; Biological Process: neuromuscular junction development (GO:0007528);; Biological Process: oligosaccharide metabolic process (GO:0009311);; Cellular Component: integral component of Golgi membrane (…	K00778|0|dmo:Dmoj_GI19537|Dmoj_ST6Gal; Sialyltransferase; K00778 beta-galactoside alpha-2,6-sialyltransferase (sialyltransferase 1) [EC:2.4.99.1] (A)	N-Glycan biosynthesis (ko00510);; Other types of O-glycan biosynthesis (ko00514)	--	--	Glycosyltransferase family 29 (sialyltransferase)	--	G	Carbohydrate transport and metabolism	PREDICTED: type 2 lactosamine alpha-2,3-sialyltransferase isoform X1 [Bactrocera dorsalis]
LOC105223998	48782	20578	27977	213753	229102	236025	709.404	301.625	412.585	3153.69	3395.19	3492.86	1.1e-20	2.77463	up	--	--	Cellular Component: lipid particle (GO:0005811);; Molecular Function: protein transporter activity (GO:0008565);; Biological Process: storage protein import into fat body (GO:0015032);;	--	--	--	--	Hemocyanin, ig-like domain;; Hemocyanin, all-alpha domain;; Hemocyanin, copper containing domain	Fat-body protein 1 (Precursor) GN=Fbp1 OS=Drosophila melanogaster (Fruit fly) PE=2 SV=2	S	Function unknown	PREDICTED: fat-body protein 1-like [Bactrocera dorsalis]
LOC105227996	131	54	93	366	944	621	7.1666	2.3736	5.45	17.7518	44.9714	28.1203	0.000505099	2.76977	up	[Q]	Secondary metabolites biosynthesis, transport and catabolism	--	K15007|2.55618e-99|dpe:Dper_GL27339|GL27339 gene product from transcript GL27339-RA; K15007 cytochrome P450, family 313 [EC:1.14.-.-] (A)	--	--	--	Cytochrome P450	Probable cytochrome P450 313a4 GN=Cyp313a4 OS=Drosophila melanogaster (Fruit fly) PE=2 SV=4	Q	Secondary metabolites biosynthesis, transport and catabolism	PREDICTED: probable cytochrome P450 313a4 [Bactrocera cucurbitae]
LOC105223991	211	192	164	1661	890	1390	2.54386	2.31204	1.97048	19.7386	10.5376	16.4449	1.67e-08	2.76906	up	[RTKL]	General function prediction only;; Signal transduction mechanisms;; Transcription;; Replication, recombination and repair	Molecular Function: nucleotide binding (GO:0000166);; Biological Process: activation of MAPK activity (GO:0000187);; Molecular Function: transmembrane receptor protein tyrosine kinase activity (GO:0004714);; Cellular Component: plasma membrane (GO:0005886);; Biological Process: transmembrane receptor protein tyrosine kinase signaling pathway (GO:0007169);; Biological Process: border follicle cell…	--	--	--	--	Protein tyrosine kinase;; Immunoglobulin I-set domain;; Protein kinase domain;; Immunoglobulin domain;; Immunoglobulin V-set domain;; Immunoglobulin domain;; Immunoglobulin domain;; Alphaherpesvirus glycoprotein E;; CD47 immunoglobulin-like domain	Fibroblast growth factor receptor homolog 2 (Precursor) GN=btl OS=Drosophila melanogaster (Fruit fly) PE=2 SV=3	T	Signal transduction mechanisms	PREDICTED: fibroblast growth factor receptor homolog 1 [Bactrocera dorsalis]
LOC105221786	345	199	339	2280	1697	2161	10.4962	6.55642	10.3965	65.6915	48.8963	63.0536	3.43e-29	2.76879	up	--	--	--	--	--	--	--	Trypsin	--	--	--	PREDICTED: uncharacterized protein LOC105221786 [Bactrocera dorsalis]
LOC105229576	2165	1121	1232	10256	10790	10126	17.7609	8.67615	9.44101	85.2299	90.6373	84.806	3.19e-41	2.75913	up	--	--	Cellular Component: extracellular region (GO:0005576);; Molecular Function: metallopeptidase activity (GO:0008237);; Cellular Component: extracellular matrix (GO:0031012);; Molecular Function: metal ion binding (GO:0046872);;	K08624|0|mde:101895423|A disintegrin and metalloproteinase with thrombospondin motifs 9-like; K08624 a disintegrin and metalloproteinase with thrombospondin motifs 9 [EC:3.4.24.-] (A)	--	--	--	GON domain;; Reprolysin (M12B) family zinc metalloprotease;; Reprolysin family propeptide;; ADAM-TS Spacer 1;; Thrombospondin type 1 domain;; Metallo-peptidase family M12B Reprolysin-like	A disintegrin and metalloproteinase with thrombospondin motifs gon-1 (Precursor) GN=gon-1 OS=Caenorhabditis elegans PE=1 SV=3	O	Posttranslational modification, protein turnover, chaperones	PREDICTED: A disintegrin and metalloproteinase with thrombospondin motifs 9 isoform X1 [Bactrocera cucurbitae]
LOC105228935	143	172	127	884	1504	659	4.32471	5.23048	3.83823	27.9413	48.092	20.9244	0.000231064	2.75893	up	--	--	Molecular Function: polypeptide N-acetylgalactosaminyltransferase activity (GO:0004653);; Cellular Component: Golgi stack (GO:0005795);; Biological Process: protein glycosylation (GO:0006486);; Biological Process: oligosaccharide biosynthetic process (GO:0009312);; Cellular Component: integral component of membrane (GO:0016021);;	K00710|0|dmo:Dmoj_GI19414|GI19414 gene product from transcript GI19414-RA; K00710 polypeptide N-acetylgalactosaminyltransferase [EC:2.4.1.41] (A)	Mucin type O-Glycan biosynthesis (ko00512)	--	--	Glycosyl transferase family 2;; Glycosyltransferase like family 2;; N-terminal domain of galactosyltransferase;; Glycosyltransferase like family 2	Polypeptide N-acetylgalactosaminyltransferase 1 GN=GalNAc-T1 OS=Drosophila melanogaster (Fruit fly) PE=2 SV=2	O	Posttranslational modification, protein turnover, chaperones	PREDICTED: polypeptide N-acetylgalactosaminyltransferase 1 [Bactrocera dorsalis]
LOC105231032	1308	1072	804	9407	7136	5303	233.677	201.728	158.671	1761.85	1335.1	989.982	2.83e-09	2.75056	up	--	--	Biological Process: response to chemical (GO:0042221);;	--	--	--	--	PBP/GOBP family	General odorant-binding protein 99a (Precursor) GN=Obp99a OS=Drosophila melanogaster (Fruit fly) PE=1 SV=2	R	General function prediction only	PREDICTED: general odorant-binding protein 99a-like [Bactrocera dorsalis]
LOC105229342	64	106	108	506	707	660	1.68613	3.03022	2.99077	18.4535	28.4115	25.3047	2.25e-21	2.72539	up	[IQR]	Lipid transport and metabolism;; Secondary metabolites biosynthesis, transport and catabolism;; General function prediction only	Molecular Function: oxidoreductase activity (GO:0016491);; Biological Process: oxidation-reduction process (GO:0055114);;	K15734|1.84594e-180|dme:Dmel_CG15629|CG15629 gene product from transcript CG15629-RA (EC:1.-.-.-); K15734 all-trans-retinol dehydrogenase (NAD+) [EC:1.1.1.105] (A)	Retinol metabolism (ko00830)	--	--	short chain dehydrogenase;; KR domain	Dehydrogenase/reductase SDR family protein 7-like GN=AGAP005532 OS=Anopheles gambiae (African malaria mosquito) PE=3 SV=3	Q	Secondary metabolites biosynthesis, transport and catabolism	PREDICTED: epidermal retinol dehydrogenase 2 [Bactrocera dorsalis]
LOC105223550	657	691	638	4213	5023	4106	18.8538	18.216	18.0886	110.031	132.191	108.36	2.88e-41	2.721	up	--	--	Molecular Function: deoxyribonuclease II activity (GO:0004531);; Biological Process: DNA catabolic process (GO:0006308);; Biological Process: nurse cell apoptotic process (GO:0045476);;	K01158|1.40379e-134|mde:101890173|plancitoxin-1-like; K01158 deoxyribonuclease II [EC:3.1.22.1] (A)	Lysosome (ko04142)	--	--	Deoxyribonuclease II	Plancitoxin-1 subunit beta (Precursor) OS=Acanthaster planci (Crown-of-thorns starfish) PE=1 SV=1	L	Replication, recombination and repair	PREDICTED: deoxyribonuclease-2-alpha [Bactrocera dorsalis]
LOC105234033	262	241	178	2250	1163	1151	66.9484	65.957	51.4635	625.401	327.023	318.703	0.000108973	2.71604	up	--	--	Molecular Function: serine-type endopeptidase inhibitor activity (GO:0004867);; Biological Process: lateral inhibition (GO:0046331);;	--	--	--	--	Kunitz/Bovine pancreatic trypsin inhibitor domain	Male accessory gland serine protease inhibitor GN=PapD OS=Drosophila funebris (Fruit fly) PE=1 SV=1	O	Posttranslational modification, protein turnover, chaperones	PREDICTED: male accessory gland serine protease inhibitor-like [Bactrocera dorsalis]
LOC105230414	301	81	146	1542	967	1013	67.8129	20.8184	37.6928	390.347	245.398	254.519	8.04e-09	2.7089	up	--	--	--	--	--	--	--	--	--	58		PREDICTED: uncharacterized protein LOC105230414 [Bactrocera dorsalis]
LOC105232711	54	14	16	168	172	217	0.640145	0.182734	0.192655	1.93964	1.95409	2.54072	9.35e-13	2.70215	up	--	--	Cellular Component: plasma membrane (GO:0005886);; Biological Process: homophilic cell adhesion via plasma membrane adhesion molecules (GO:0007156);; Biological Process: axonal fasciculation (GO:0007413);; Cellular Component: cell surface (GO:0009986);; Biological Process: synaptic target attraction (GO:0016200);; Cellular Component: neuromuscular junction (GO:0031594);; Cellular Component: axona…	--	--	--	--	Leucine rich repeat;; Leucine rich repeats (6 copies);; Leucine Rich repeats (2 copies);; Leucine Rich Repeat	Connectin (Precursor) GN=Con OS=Drosophila melanogaster (Fruit fly) PE=2 SV=2	R	General function prediction only	PREDICTED: connectin [Bactrocera dorsalis]
LOC105230897	272	376	329	1957	2210	2176	5.65842	7.57702	6.9355	38.355	43.5711	42.7006	1.93e-34	2.67181	up	[GEPR]	Carbohydrate transport and metabolism;; Amino acid transport and metabolism;; Inorganic ion transport and metabolism;; General function prediction only	Molecular Function: secondary active organic cation transmembrane transporter activity (GO:0008513);;	--	--	--	--	Major Facilitator Superfamily	Putative transporter B0361.11 GN=B0361.11 OS=Caenorhabditis elegans PE=3 SV=2	R	General function prediction only	PREDICTED: solute carrier family 22 member 13 [Bactrocera dorsalis]
LOC109579779	131	12	929	2500	2215	2228	8.85758	0.923414	63.9706	180.808	160.159	160.132	6.25e-13	2.66363	up	--	--	--	--	--	--	--	Haemolysin E (HlyE)	--	--	--	PREDICTED: uncharacterized protein LOC105229649 [Bactrocera dorsalis]
LOC105225734	1987	1007	828	9986	7296	7337	20.3042	10.395	8.59638	105.161	77.0721	77.6019	5.75e-17	2.65957	up	--	--	Biological Process: gastrulation (GO:0007369);; Cellular Component: cell surface (GO:0009986);; Cellular Component: vesicle (GO:0031982);;	--	--	--	--	--	--	S	Function unknown	PREDICTED: putative leucine-rich repeat-containing protein DDB_G0290503 [Bactrocera dorsalis]
LOC105228710	8	0	6	23	24	43	0.518054	0	0.373765	1.32751	1.44469	2.51409	0.000366934	2.65596	up	--	--	--	--	--	--	--	GYR motif	--	--	--	PREDICTED: LOW QUALITY PROTEIN: extensin-like [Bactrocera dorsalis]
LOC105231485	2602	4092	3103	20244	21910	19439	40.1346	62.3072	46.8057	251.054	262.031	235.582	4.45e-34	2.62548	up	--	--	Molecular Function: zinc ion binding (GO:0008270);;	--	--	--	--	Ring finger domain;; RING-H2 zinc finger;; Zinc finger, C3HC4 type (RING finger);; Anaphase-promoting complex subunit 11 RING-H2 finger;; zinc-RING finger domain;; Zinc finger, C3HC4 type (RING finger);; Zinc finger, C3HC4 type (RING finger)	E3 ubiquitin-protein ligase RNF181 homolog GN=CG7694 OS=Drosophila melanogaster (Fruit fly) PE=2 SV=1	O	Posttranslational modification, protein turnover, chaperones	PREDICTED: E3 ubiquitin-protein ligase RNF181 homolog [Bactrocera dorsalis]
Bactrocera_dorsalis_newGene_710	10	1	4	33	40	21	0.594142	0.0840079	0.25959	1.92289	2.27807	1.22815	0.000337182	2.61948	up	--	--	--	--	--	--	--	--	--	--	--	PREDICTED: NADH dehydrogenase [ubiquinone] complex I, assembly factor 7 [Acromyrmex echinatior]
LOC105233633	178	195	576	1556	1358	2951	10.91	11.8511	36.3923	93.3798	81.9969	177.459	0.000964265	2.59894	up	--	--	--	--	--	--	--	Fibrinogen beta and gamma chains, C-terminal globular domain	Techylectin-5A (Precursor) OS=Tachypleus tridentatus (Japanese horseshoe crab) PE=1 SV=1	R	General function prediction only	PREDICTED: microfibril-associated glycoprotein 4-like isoform X1 [Bactrocera dorsalis]
LOC105232313	184	139	73	391	1209	833	3.3751	2.68149	1.39899	7.01488	21.7855	15.4378	0.00359735	2.59442	up	--	--	Molecular Function: nucleotide binding (GO:0000166);; Molecular Function: protein kinase activity (GO:0004672);; Biological Process: phosphorylation (GO:0016310);;	--	--	--	--	CD20-like family	--	S	Function unknown	PREDICTED: uncharacterized protein LOC105232313 [Bactrocera dorsalis]
LOC105224609	7	2	7	32	40	26	0.108319	0.0412452	0.0997048	0.464796	0.577399	0.38193	0.000308225	2.5861	up	--	--	--	--	--	--	--	--	--	134		PREDICTED: putative mediator of RNA polymerase II transcription subunit 12 [Bactrocera dorsalis]
LOC105232493	201	176	110	1031	692	1208	6.57037	5.42089	3.67549	33.8172	22.866	39.6274	5.72e-09	2.56241	up	--	--	Cellular Component: extracellular region (GO:0005576);; Biological Process: chitin metabolic process (GO:0006030);; Molecular Function: chitin binding (GO:0008061);; Molecular Function: structural constituent of peritrophic membrane (GO:0016490);;	--	--	--	--	Chitin binding Peritrophin-A domain	--	R	General function prediction only	PREDICTED: uncharacterized protein LOC105232493 isoform X1 [Bactrocera dorsalis]
LOC105230495	213	76	79	304	919	972	5.32467	1.91619	1.65309	7.00685	21.1889	22.634	0.0048485	2.55109	up	--	--	--	--	--	--	--	--	--	186		PREDICTED: kinesin-related protein 6 [Bactrocera dorsalis]
LOC105232641	35	2	7	80	70	107	1.57498	0.119317	0.316158	3.21579	2.8276	4.34832	1.1e-06	2.51866	up	--	--	--	--	--	--	--	CUB domain	--	564		PREDICTED: uncharacterized protein LOC105232641 [Bactrocera dorsalis]
LOC105232483	100	66	67	535	335	490	0.395545	0.247607	0.278645	1.94254	1.21957	1.77341	1.36e-11	2.5172	up	--	--	Molecular Function: receptor binding (GO:0005102);; Cellular Component: laminin-1 complex (GO:0005606);; Biological Process: imaginal disc-derived wing morphogenesis (GO:0007476);; Biological Process: digestive tract mesoderm development (GO:0007502);; Biological Process: gonad development (GO:0008406);; Biological Process: regulation of cell adhesion (GO:0030155);; Biological Process: regulation…	K05637|0|mde:101892460|laminin subunit alpha-1-like; K05637 laminin, alpha 1/2 (A)	ECM-receptor interaction (ko04512)	--	--	Laminin EGF-like (Domains III and V);; Laminin G domain;; Laminin G domain;; Laminin N-terminal (Domain VI);; Laminin Domain I;; Laminin B (Domain IV);; Concanavalin A-like lectin/glucanases superfamily	Laminin-like protein lam-2 (Precursor) GN=lam-2 OS=Caenorhabditis elegans PE=1 SV=3	W	Extracellular structures	PREDICTED: laminin subunit alpha-1-like [Bactrocera dorsalis]
LOC105224023	1297	416	333	3963	5506	2453	55.8329	17.4268	14.1104	157.61	219.661	98.4771	0.000221066	2.51583	up	--	--	Biological Process: regulation of cyclin-dependent protein serine/threonine kinase activity (GO:0000079);; Biological Process: G1/S transition of mitotic cell cycle (GO:0000082);; Molecular Function: RNA polymerase II transcription cofactor activity (GO:0001104);; Cellular Component: lysosome (GO:0005764);; Cellular Component: late endosome (GO:0005770);; Biological Process: regulation of transcr…	K12389|0|mde:101890747|battenin-like; K12389 battenin (A)	Lysosome (ko04142)	--	--	CLN3 protein	Battenin GN=cln3 OS=Dictyostelium discoideum (Slime mold) PE=3 SV=1	U	Intracellular trafficking, secretion, and vesicular transport	PREDICTED: battenin-like [Bactrocera dorsalis]
LOC105227121	277	231	233	1731	1185	1383	1.8855	1.51028	1.66509	11.5418	7.72556	9.1138	3.41e-17	2.50837	up	--	--	Molecular Function: serine-type endopeptidase inhibitor activity (GO:0004867);; Cellular Component: extracellular region (GO:0005576);; Biological Process: neuron recognition (GO:0008038);; Biological Process: transmission of nerve impulse (GO:0019226);;	--	--	--	--	Laminin G domain;; Laminin G domain;; Concanavalin A-like lectin/glucanases superfamily;; Kunitz/Bovine pancreatic trypsin inhibitor domain	Neurexin-4 (Precursor) GN=Nrx-IV OS=Drosophila melanogaster (Fruit fly) PE=1 SV=2	T	Signal transduction mechanisms	PREDICTED: LOW QUALITY PROTEIN: uncharacterized protein LOC105227121 [Bactrocera dorsalis]
LOC105226547	643	554	435	3105	3285	3066	21.8205	18.3672	14.5384	100.9	106.072	98.9464	1.61e-34	2.50764	up	--	--	Cellular Component: extracellular space (GO:0005615);;	--	--	--	--	Haemolymph juvenile hormone binding protein (JHBP)	Protein takeout (Precursor) GN=to OS=Drosophila melanogaster (Fruit fly) PE=2 SV=1	S	Function unknown	PREDICTED: protein takeout [Bactrocera dorsalis]
LOC105227639	3036	2517	2356	18420	13444	13710	89.5992	72.8281	70.9598	531.306	390.805	398.661	8.29e-19	2.49867	up	[Q]	Secondary metabolites biosynthesis, transport and catabolism	Cellular Component: mitochondrion (GO:0005739);; Molecular Function: electron carrier activity (GO:0009055);; Molecular Function: oxidoreductase activity (GO:0016491);; Biological Process: response to insecticide (GO:0017085);; Molecular Function: metal ion binding (GO:0046872);;	K15004|0|dse:Dsec_GM26824|GM26824 gene product from transcript GM26824-RA; K15004 cytochrome P450, family 12 [EC:1.14.-.-] (A)	--	--	--	Cytochrome P450	Probable cytochrome P450 12a4, mitochondrial (Precursor) GN=Cyp12a4 OS=Drosophila melanogaster (Fruit fly) PE=2 SV=2	Q	Secondary metabolites biosynthesis, transport and catabolism	PREDICTED: probable cytochrome P450 12a4, mitochondrial [Bactrocera dorsalis]
LOC105225215	777	307	576	2951	3405	3204	121.684	50.5887	101.17	511.876	597.303	542.013	2.2e-34	2.49804	up	--	--	Biological Process: penicillin biosynthetic process (GO:0042318);;	--	--	--	--	--	--	S	Function unknown	PREDICTED: uncharacterized protein LOC105225215 [Bactrocera dorsalis]
LOC105226580	15	11	9	105	47	49	0.424188	0.302809	0.261496	2.7977	1.26368	1.33195	0.00348903	2.49279	up	--	--	Molecular Function: carbohydrate binding (GO:0030246);;	--	--	--	--	Lectin C-type domain	--	V	Defense mechanisms	PREDICTED: uncharacterized protein LOC105226580 [Bactrocera dorsalis]
LOC105226287	88	133	72	514	665	470	2.16905	3.30979	1.79429	12.5062	16.4601	11.5467	1.72e-15	2.46646	up	[GEPR]	Carbohydrate transport and metabolism;; Amino acid transport and metabolism;; Inorganic ion transport and metabolism;; General function prediction only	Molecular Function: carnitine transmembrane transporter activity (GO:0015226);; Cellular Component: integral component of membrane (GO:0016021);; Biological Process: transmembrane transport (GO:0055085);;	--	--	--	--	Sugar (and other) transporter;; Major Facilitator Superfamily	Organic cation transporter protein GN=Orct OS=Drosophila melanogaster (Fruit fly) PE=1 SV=1	R	General function prediction only	PREDICTED: organic cation transporter protein [Bactrocera dorsalis]
LOC105227119	518	406	389	3091	2137	2145	16.6345	13.1728	12.8213	99.8885	69.713	69.7896	1.1e-12	2.46123	up	[BQ]	Chromatin structure and dynamics;; Secondary metabolites biosynthesis, transport and catabolism	Biological Process: negative regulation of transcription from RNA polymerase II promoter (GO:0000122);; Molecular Function: transcription corepressor activity (GO:0003714);; Molecular Function: protein binding (GO:0005515);; Cellular Component: polytene chromosome interband (GO:0005705);; Biological Process: tricarboxylic acid cycle (GO:0006099);; Biological Process: chromatin silencing (GO:00063…	K06067|0|mde:101901606|histone deacetylase Rpd3-like; K06067 histone deacetylase 1/2 [EC:3.5.1.98] (A)	Notch signaling pathway (ko04330)	--	--	Histone deacetylase domain	Histone deacetylase Rpd3 GN=Rpd3 OS=Drosophila melanogaster (Fruit fly) PE=1 SV=2	B	Chromatin structure and dynamics	PREDICTED: histone deacetylase Rpd3 [Bactrocera dorsalis]
LOC105230247	33	12	16	75	111	156	1.82091	0.747726	0.922739	4.28728	6.25907	8.78727	7.52e-05	2.46062	up	--	--	Cellular Component: extracellular space (GO:0005615);;	--	--	--	--	Haemolymph juvenile hormone binding protein (JHBP)	Protein takeout (Precursor) GN=to OS=Drosophila melanogaster (Fruit fly) PE=2 SV=1	S	Function unknown	PREDICTED: protein takeout [Bactrocera dorsalis]
LOC105226153	11836	11870	9461	36024	89200	59978	213.201	209.092	172.725	651.329	1611.9	1090.54	0.000699622	2.45572	up	[GEPR]	Carbohydrate transport and metabolism;; Amino acid transport and metabolism;; Inorganic ion transport and metabolism;; General function prediction only	Cellular Component: integral component of membrane (GO:0016021);; Molecular Function: transmembrane transporter activity (GO:0022857);; Biological Process: transmembrane transport (GO:0055085);;	K06258|0|dpo:Dpse_GA16389|GA16389 gene product from transcript GA16389-RA; K06258 MFS transporter, VNT family, synaptic vesicle glycoprotein 2 (A)	ECM-receptor interaction (ko04512)	--	--	Major Facilitator Superfamily;; Sugar (and other) transporter	Putative transporter ZK637.1 GN=ZK637.1 OS=Caenorhabditis elegans PE=3 SV=5	R	General function prediction only	PREDICTED: synaptic vesicle glycoprotein 2B [Bactrocera dorsalis]
LOC105227782	3467	1914	3750	16394	18042	16543	79.306	43.3331	86.9355	367.759	406.484	371.149	2.94e-31	2.45292	up	--	--	Molecular Function: monophenol monooxygenase activity (GO:0004503);; Cellular Component: extracellular region (GO:0005576);; Molecular Function: L-DOPA monooxygenase activity (GO:0036263);; Molecular Function: dopamine monooxygenase activity (GO:0036264);; Biological Process: dopamine metabolic process (GO:0042417);;	--	--	--	--	Hemocyanin, ig-like domain;; Hemocyanin, copper containing domain;; Hemocyanin, all-alpha domain;; Common central domain of tyrosinase	Phenoloxidase 2 (Precursor) GN=PPO2 OS=Drosophila melanogaster (Fruit fly) PE=1 SV=1	E	Amino acid transport and metabolism	PREDICTED: LOW QUALITY PROTEIN: phenoloxidase 3-like [Bactrocera dorsalis]
LOC105229768	199	176	559	1882	2495	799	7.1704	6.38414	20.4352	68.0299	90.479	28.7749	0.00547768	2.44091	up	[I]	Lipid transport and metabolism	Molecular Function: carboxylic ester hydrolase activity (GO:0004091);;	--	--	--	--	Carboxylesterase family;; alpha/beta hydrolase fold	Venom carboxylesterase-6 (Precursor) OS=Apis mellifera (Honeybee) PE=2 SV=1	R	General function prediction only	PREDICTED: venom carboxylesterase-6 [Bactrocera dorsalis]
LOC105229226	419	195	185	1333	1533	1529	9.70691	4.76976	4.17346	32.146	36.8201	36.4978	3.4e-26	2.43267	up	--	--	Molecular Function: acid-amino acid ligase activity (GO:0016881);;	K10582|3.18307e-119|mde:101896504|ubiquitin-conjugating enzyme E2Q-like protein CG4502-like; K10582 ubiquitin-conjugating enzyme E2 Q [EC:6.3.2.19] (A)	Ubiquitin mediated proteolysis (ko04120)	--	--	Ubiquitin-conjugating enzyme;; Prokaryotic E2 family B	Ubiquitin-conjugating enzyme E2Q-like protein CG4502 GN=CG4502 OS=Drosophila melanogaster (Fruit fly) PE=2 SV=1	O	Posttranslational modification, protein turnover, chaperones	PREDICTED: ubiquitin-conjugating enzyme E2Q-like protein 1 [Bactrocera dorsalis]
LOC105227577	697	613	429	3200	3077	3269	28.2323	25.2991	17.5512	132.429	127.159	134.518	9.01e-33	2.42975	up	--	--	--	--	--	--	--	--	--	258		PREDICTED: uncharacterized protein LOC105227577 [Bactrocera dorsalis]
LOC105223317	4761	2968	3591	22795	20020	18890	112.586	76.1809	84.8025	564.944	496.393	468.272	2.2e-29	2.41858	up	--	--	Cellular Component: microtubule cytoskeleton (GO:0015630);; Cellular Component: protein complex (GO:0043234);; Cellular Component: cytoskeletal part (GO:0044430);;	--	--	--	--	--	Microtubule-associated protein Jupiter {ECO:0000250|UniProtKB:Q9I7K0} OS=Drosophila willistoni (Fruit fly) PE=3 SV=1	Z	Cytoskeleton	PREDICTED: microtubule-associated protein Jupiter isoform X8 [Bactrocera dorsalis]
LOC105233000	18	12	28	95	124	94	0.353118	0.243258	0.542829	1.7466	2.28653	1.73006	1.35e-07	2.40375	up	--	--	Molecular Function: transferase activity, transferring acyl groups other than amino-acyl groups (GO:0016747);;	--	--	--	--	Acyltransferase family	Nose resistant to fluoxetine protein 6 (Precursor) GN=nrf-6 OS=Caenorhabditis elegans PE=1 SV=3	R	General function prediction only	PREDICTED: nose resistant to fluoxetine protein 6 [Bactrocera dorsalis]
LOC105222410	617	819	656	2560	3193	5488	3.13144	4.2443	3.29857	13.5019	16.6606	28.6686	0.000432124	2.39975	up	--	--	Cellular Component: cytoplasm (GO:0005737);; Biological Process: apoptotic process (GO:0006915);; Biological Process: response to oxidative stress (GO:0006979);; Biological Process: head involution (GO:0008258);; Biological Process: negative regulation of signal transduction (GO:0009968);; Biological Process: regulation of TOR signaling (GO:0032006);; Biological Process: negative regulation of gr…	--	--	--	--	RTP801 C-terminal region	Protein charybde GN=chrb OS=Drosophila pseudoobscura pseudoobscura (Fruit fly) PE=2 SV=1	S	Function unknown	PREDICTED: uncharacterized protein LOC105222410 isoform X2 [Bactrocera dorsalis]
LOC105222273	242	240	176	1198	1049	1279	6.99179	7.2867	5.117	36.1469	31.2226	37.946	8.48e-24	2.39486	up	--	--	--	K18809|1.59854e-30|mde:101891253|protein toll-like; K18809 protein toll (A)	--	--	--	Leucine rich repeat;; Leucine Rich repeats (2 copies);; Leucine Rich Repeat;; Leucine rich repeat	Protein toll (Precursor) GN=Tl OS=Drosophila melanogaster (Fruit fly) PE=1 SV=1	S	Function unknown	PREDICTED: protein toll-like, partial [Bactrocera dorsalis]
LOC105221896	2	7	6	24	21	35	0.0863791	0.306782	0.211462	0.713674	0.593588	1.35596	0.00183991	2.38813	up	--	--	--	--	--	--	--	--	--	225		PREDICTED: uncharacterized protein LOC105221896 [Bactrocera dorsalis]
LOC105231023	20	11	14	109	85	45	0.589849	0.329657	0.389878	2.96857	2.28471	1.2171	0.000489922	2.38023	up	--	--	Biological Process: meiotic spindle organization (GO:0000212);; Biological Process: actomyosin contractile ring assembly (GO:0000915);; Biological Process: meiosis I cytokinesis (GO:0007110);; Biological Process: meiosis II cytokinesis (GO:0007111);; Biological Process: male meiosis cytokinesis (GO:0007112);; Cellular Component: integral component of membrane (GO:0016021);; Biological Process: sp…	--	--	--	--	GNS1/SUR4 family	Elongation of very long chain fatty acids protein AAEL008004 GN=AAEL008004 OS=Aedes aegypti (Yellowfever mosquito) PE=2 SV=2	I	Lipid transport and metabolism	PREDICTED: elongation of very long chain fatty acids protein 7 [Bactrocera dorsalis]
LOC105227138	1080	278	372	3637	2680	2835	23.7298	5.98252	8.32532	78.4605	58.1005	61.5302	3.01e-12	2.37517	up	--	--	--	--	--	--	--	--	20-hydroxyecdysone protein (Precursor) GN=ImpE2 OS=Drosophila melanogaster (Fruit fly) PE=1 SV=1	105		PREDICTED: 20-hydroxyecdysone protein [Bactrocera dorsalis]
LOC105232518	460	566	497	2860	2188	2972	6.30081	7.17934	6.75805	35.3938	27.4318	37.2591	9.68e-23	2.36923	up	--	--	Molecular Function: transmembrane signaling receptor activity (GO:0004888);; Biological Process: G-protein coupled receptor signaling pathway (GO:0007186);; Cellular Component: membrane (GO:0016020);;	--	--	--	--	7 transmembrane receptor (Secretin family);; Latrophilin/CL-1-like GPS domain	Latrophilin-like protein LAT-2 {ECO:0000312|EMBL:CCD61661.1, ECO:0000312|WormBase:B0286.2b} (Precursor) OS=Caenorhabditis elegans PE=2 SV=1	T	Signal transduction mechanisms	PREDICTED: G-protein coupled receptor 126 [Bactrocera dorsalis]
LOC105226235	1615	1441	1230	6101	8263	8129	50.8774	45.9544	40.3922	193.707	266.898	263.974	1.53e-20	2.36527	up	[GEPR]	Carbohydrate transport and metabolism;; Amino acid transport and metabolism;; Inorganic ion transport and metabolism;; General function prediction only	Molecular Function: high-affinity inorganic phosphate:sodium symporter activity (GO:0005316);; Cellular Component: integral component of membrane (GO:0016021);; Biological Process: transmembrane transport (GO:0055085);;	--	--	--	--	Major Facilitator Superfamily;; Sugar (and other) transporter	Putative inorganic phosphate cotransporter GN=Picot OS=Drosophila melanogaster (Fruit fly) PE=1 SV=1	G	Carbohydrate transport and metabolism	PREDICTED: LOW QUALITY PROTEIN: putative inorganic phosphate cotransporter [Bactrocera dorsalis]
LOC105231918	1347	1140	1117	6146	6298	6409	30.0726	24.5848	24.5496	130.885	135.826	137.673	2.1e-32	2.35987	up	[M]	Cell wall/membrane/envelope biogenesis	Molecular Function: glutamine-fructose-6-phosphate transaminase (isomerizing) activity (GO:0004360);; Biological Process: carbohydrate biosynthetic process (GO:0016051);; Molecular Function: carbohydrate binding (GO:0030246);;	K00820|0|dan:Dana_GF16128|GF16128 gene product from transcript GF16128-RA; K00820 glucosamine--fructose-6-phosphate aminotransferase (isomerizing) [EC:2.6.1.16] (A)	Alanine, aspartate and glutamate metabolism (ko00250);; Amino sugar and nucleotide sugar metabolism (ko00520)	--	--	SIS domain;; Glutamine amidotransferases class-II;; Glutamine amidotransferase domain;; Glutamine amidotransferase domain;; Glutamine amidotransferases class-II	--	M	Cell wall/membrane/envelope biogenesis	PREDICTED: glutamine--fructose-6-phosphate aminotransferase [isomerizing] 2 [Bactrocera dorsalis]
LOC105227835	22	14	9	65	65	104	1.01994	0.628059	0.462259	3.26735	2.92762	4.67982	3.39e-06	2.35219	up	[MG]	Cell wall/membrane/envelope biogenesis;; Carbohydrate transport and metabolism	Molecular Function: UDP-glucose 4-epimerase activity (GO:0003978);; Biological Process: cellular metabolic process (GO:0044237);; Molecular Function: coenzyme binding (GO:0050662);;	K15789|0|mde:101892730|L-threonine 3-dehydrogenase, mitochondrial-like; K15789 threonine 3-dehydrogenase [EC:1.1.1.103] (A)	Glycine, serine and threonine metabolism (ko00260)	--	--	NAD dependent epimerase/dehydratase family;; Male sterility protein;; 3-beta hydroxysteroid dehydrogenase/isomerase family;; RmlD substrate binding domain;; Polysaccharide biosynthesis protein	--	R	General function prediction only	PREDICTED: L-threonine 3-dehydrogenase, mitochondrial [Bactrocera dorsalis]
LOC105233293	138	195	91	474	821	904	8.60284	12.1383	5.67155	29.3748	51.3015	56.164	4.87e-06	2.34962	up	--	--	--	--	--	--	--	Fibrinogen beta and gamma chains, C-terminal globular domain	Fibrinogen-like protein A (Precursor) OS=Parastichopus parvimensis (Warty sea cucumber) PE=2 SV=1	R	General function prediction only	PREDICTED: fibrinogen C domain-containing protein 1-like [Bactrocera dorsalis]
LOC105232335	9079	15128	6139	54032	55617	47236	90.3928	149.377	61.8395	535.019	551.245	467.758	1.83e-22	2.34401	up	--	--	Cellular Component: extracellular region (GO:0005576);; Biological Process: antibacterial humoral response (GO:0019731);; Molecular Function: peptidase inhibitor activity (GO:0030414);; Biological Process: multicellular organism reproduction (GO:0032504);;	K06530|0|mde:101889838|murinoglobulin-2-like; K06530 CD109 antigen (A)	--	--	--	A-macroglobulin complement component;; Alpha-2-macroglobulin family N-terminal region;; Alpha-2-macroglobulin family;; A-macroglobulin receptor;; MG2 domain;; Alpha-macro-globulin thiol-ester bond-forming region;; Prenyltransferase-like;; Prenyltransferase-like	--	R	General function prediction only	PREDICTED: murinoglobulin-1-like [Bactrocera dorsalis]
LOC105233290	39	33	54	175	279	196	0.401302	0.340606	0.555163	1.7097	2.73669	1.9297	1.72e-08	2.33958	up	--	--	--	--	--	--	--	--	--	196		PREDICTED: trithorax group protein osa isoform X2 [Bactrocera dorsalis]
LOC105230937	14805	1705	1177	18696	37200	34894	238.933	26.5159	19.1343	290.75	581.772	544.083	0.000787295	2.33413	up	[E]	Amino acid transport and metabolism	Molecular Function: aminoacylase activity (GO:0004046);; Molecular Function: aminopeptidase activity (GO:0004177);; Biological Process: lateral inhibition (GO:0046331);;	K11140|0|dme:Dmel_CG11956|SP1029; CG11956 gene product from transcript CG11956-RA (EC:3.4.11.- 3.5.1.14); K11140 aminopeptidase N [EC:3.4.11.2] (A)	Glutathione metabolism (ko00480)	--	--	Peptidase family M1;; ERAP1-like C-terminal domain;; Peptidase MA superfamily	Aminopeptidase N (Precursor) GN=APN1 OS=Plutella xylostella (Diamondback moth) PE=1 SV=1	O	Posttranslational modification, protein turnover, chaperones	PREDICTED: aminopeptidase N-like isoform X1 [Bactrocera dorsalis]
LOC105232446	295	211	221	1137	1401	1181	3.88325	2.14717	2.14258	12.3549	16.9948	12.945	4.17e-23	2.32779	up	[V]	Defense mechanisms	Molecular Function: nucleotide binding (GO:0000166);; Biological Process: transport (GO:0006810);; Molecular Function: ATPase activity (GO:0016887);; Biological Process: cellular metabolic process (GO:0044237);; Biological Process: primary metabolic process (GO:0044238);; Biological Process: single-organism metabolic process (GO:0044710);;	--	--	--	--	ABC transporter;; ABC transporter transmembrane region;; AAA domain;; RecF/RecN/SMC N terminal domain;; AAA domain;; Type II/IV secretion system protein;; Miro-like protein;; 50S ribosome-binding GTPase;; ABC transporter transmembrane region	ATP-binding cassette sub-family C member Sur GN=Sur OS=Drosophila melanogaster (Fruit fly) PE=1 SV=4	Q	Secondary metabolites biosynthesis, transport and catabolism	PREDICTED: ATP-binding cassette sub-family C member Sur [Bactrocera dorsalis]
LOC105231757	2364	2038	1452	10126	11469	7661	60.1227	56.888	39.2813	273.724	305.741	205.253	1.47e-13	2.29429	up	--	--	Biological Process: salivary gland morphogenesis (GO:0007435);; Cellular Component: procollagen-proline 4-dioxygenase complex (GO:0016222);; Molecular Function: oxidoreductase activity, acting on paired donors, with incorporation or reduction of molecular oxygen, 2-oxoglutarate as one donor, and incorporation of one atom each of oxygen into both donors (GO:0016706);;	K00472|1.97497e-92|dya:Dyak_GE10884|GE10884 gene product from transcript GE10884-RA; K00472 prolyl 4-hydroxylase [EC:1.14.11.2] (A)	Arginine and proline metabolism (ko00330)	--	--	Prolyl 4-Hydroxylase alpha-subunit, N-terminal region;; 2OG-Fe(II) oxygenase superfamily	Prolyl 4-hydroxylase subunit alpha-2 (Precursor) GN=phy-2 OS=Caenorhabditis elegans PE=1 SV=1	E	Amino acid transport and metabolism	PREDICTED: prolyl 4-hydroxylase subunit alpha-1-like [Bactrocera dorsalis]
LOC105231364	157	57	73	358	450	617	12.1812	4.39964	5.80982	27.0689	34.2255	46.8411	1.55e-06	2.28508	up	[I]	Lipid transport and metabolism	--	--	--	--	--	Carboxylesterase family;; alpha/beta hydrolase fold	Esterase B1 (Precursor) GN=B1 OS=Culex pipiens (House mosquito) PE=3 SV=1	I	Lipid transport and metabolism	PREDICTED: esterase B1-like, partial [Bactrocera dorsalis]
LOC105224769	63	24	62	259	295	182	3.88137	1.55806	3.9377	16.7617	18.9916	11.6441	8.68e-09	2.27579	up	--	--	--	--	--	--	--	--	--	110		PREDICTED: uncharacterized protein LOC105224769 [Bactrocera dorsalis]
LOC105232772	440	277	230	1511	1550	1604	3.43944	2.10619	1.69576	12.4968	12.7783	12.2818	7.41e-24	2.27344	up	--	--	Molecular Function: AT DNA binding (GO:0003680);; Molecular Function: sequence-specific DNA binding transcription factor activity (GO:0003700);; Molecular Function: protein binding (GO:0005515);; Cellular Component: nucleus (GO:0005634);; Cellular Component: polytene chromosome chromocenter (GO:0005701);; Biological Process: regulation of transcription, DNA-templated (GO:0006355);; Biological Pro…	--	--	--	--	BTB/POZ domain;; helix-turn-helix, Psq domain	Protein bric-a-brac 2 GN=bab2 OS=Drosophila melanogaster (Fruit fly) PE=1 SV=2	K	Transcription	PREDICTED: protein bric-a-brac 2 isoform X1 [Bactrocera dorsalis]
LOC105227663	226	212	252	1104	1014	1280	8.71609	7.80733	9.52837	46.9291	43.5873	53.8431	1.36e-21	2.27243	up	--	--	Cellular Component: septate junction (GO:0005918);; Biological Process: establishment or maintenance of cell polarity (GO:0007163);; Biological Process: establishment of glial blood-brain barrier (GO:0060857);;	--	--	--	--	Lipoma HMGIC fusion partner-like protein	--	S	Function unknown	PREDICTED: lipoma HMGIC fusion partner-like 2 protein [Bactrocera dorsalis]
LOC105229671	7	7	10	40	56	22	0.213273	0.223832	0.356665	1.08478	1.53859	0.636289	0.00218244	2.2698	up	[GC]	Carbohydrate transport and metabolism;; Energy production and conversion	Biological Process: metabolic process (GO:0008152);; Molecular Function: transferase activity, transferring hexosyl groups (GO:0016758);;	--	--	--	--	UDP-glucoronosyl and UDP-glucosyl transferase	Putative UDP-glucuronosyltransferase ugt-58 (Precursor) GN=ugt-58 OS=Caenorhabditis elegans PE=3 SV=2	G	Carbohydrate transport and metabolism	PREDICTED: 2-hydroxyacylsphingosine 1-beta-galactosyltransferase [Bactrocera dorsalis]
LOC105228866	9	11	24	86	56	74	0.463056	0.461759	0.985244	3.37903	2.2022	2.84095	1.2e-05	2.26599	up	--	--	Molecular Function: peptidase activity (GO:0008233);; Molecular Function: metal ion binding (GO:0046872);;	--	--	--	--	Matrixin;; Hemopexin	Hatching enzyme 18 kDa form (Precursor) OS=Paracentrotus lividus (Common sea urchin) PE=1 SV=1	W	Extracellular structures	PREDICTED: matrix metalloproteinase-25-like [Bactrocera dorsalis]
LOC105227264	77	61	62	310	330	321	6.49768	2.81857	4.01861	18.2387	21.5929	21.2338	3.03e-13	2.23728	up	--	--	--	--	--	--	--	Sugar (and other) transporter	--	R	General function prediction only	PREDICTED: uncharacterized protein LOC105227264 [Bactrocera dorsalis]
LOC105225928	349	378	392	1305	2401	1666	4.4304	5.56835	4.64376	16.2211	30.552	20.0702	5.69e-06	2.23679	up	--	--	Molecular Function: protein phosphatase 1 binding (GO:0008157);; Molecular Function: protein phosphatase type 1 regulator activity (GO:0008599);; Biological Process: behavioral response to ethanol (GO:0048149);;	K07189|5.01608e-126|dya:Dyak_GE20018|GE20018 gene product from transcript GE20018-RA; K07189 protein phosphatase 1 regulatory subunit 3A/B/C/D/E (A)	--	--	--	Putative phosphatase regulatory subunit	Glycogen-binding subunit 76A GN=Gbs-76A OS=Drosophila melanogaster (Fruit fly) PE=1 SV=1	T	Signal transduction mechanisms	PREDICTED: uncharacterized protein LOC105225928 [Bactrocera dorsalis]
LOC105228388	78	145	86	679	421	384	6.43103	11.1942	7.27439	52.0538	32.8548	29.9822	1.61e-05	2.23603	up	--	--	Molecular Function: serine-type peptidase activity (GO:0008236);;	K01312|2.87964e-98|dan:Dana_GF12406|GF12406 gene product from transcript GF12406-RA; K01312 trypsin [EC:3.4.21.4] (A)	Neuroactive ligand-receptor interaction (ko04080)	--	--	Trypsin	Trypsin zeta (Precursor) GN=zetaTry OS=Drosophila melanogaster (Fruit fly) PE=2 SV=2	E	Amino acid transport and metabolism	PREDICTED: trypsin zeta-like [Bactrocera dorsalis]
LOC105231847	152	113	135	476	551	887	3.74901	2.77364	4.63632	10.1168	10.9504	17.2692	4.72e-05	2.23169	up	--	--	Biological Process: DNA repair (GO:0006281);; Biological Process: protein monoubiquitination (GO:0006513);; Molecular Function: ligase activity (GO:0016874);;	K10606|1.89881e-122|mde:101898216|E3 ubiquitin-protein ligase FANCL-like; K10606 E3 ubiquitin-protein ligase FANCL [EC:6.3.2.19] (A)	Fanconi anemia pathway (ko03460);; Ubiquitin mediated proteolysis (ko04120)	--	--	WD-repeat region;; FANCL C-terminal domain	--	O	Posttranslational modification, protein turnover, chaperones	PREDICTED: E3 ubiquitin-protein ligase FANCL [Bactrocera dorsalis]
LOC105226158	587	544	637	3014	3022	2407	5.42138	4.69907	5.60397	27.0237	25.52	20.8228	1.33e-27	2.22782	up	--	--	--	--	--	--	--	GRAM domain	--	S	Function unknown	PREDICTED: uncharacterized membrane protein C20F10.07-like [Bactrocera dorsalis]
LOC105226479	42	31	21	136	124	182	0.286297	0.201393	0.149548	0.859845	0.814264	1.21293	2.53e-08	2.20667	up	--	--	--	--	--	--	--	--	--	131		PREDICTED: uncharacterized protein LOC105226479 [Bactrocera dorsalis]
LOC105226305	104	87	103	235	691	453	0.908684	0.777146	0.751736	1.66388	4.8396	3.24629	0.00780155	2.20385	up	--	--	Biological Process: negative regulation of transcription from RNA polymerase II promoter (GO:0000122);; Molecular Function: RNA polymerase II core promoter proximal region sequence-specific DNA binding transcription factor activity involved in negative regulation of transcription (GO:0001078);; Biological Process: embryonic development via the syncytial blastoderm (GO:0001700);; Molecular Functio…	--	--	--	--	C2H2-type zinc finger;; Zinc finger, C2H2 type	Protein charlatan GN=chn OS=Drosophila melanogaster (Fruit fly) PE=2 SV=3	K	Transcription	PREDICTED: protein charlatan [Bactrocera dorsalis]
LOC105232301	79	40	127	399	345	404	0.576031	0.298626	0.93992	2.77211	2.406	2.81442	5.06e-14	2.19324	up	[S]	Function unknown	Molecular Function: G-protein coupled receptor binding (GO:0001664);; Biological Process: epithelial to mesenchymal transition (GO:0001837);; Molecular Function: G-protein coupled receptor kinase activity (GO:0004703);; Molecular Function: ATP binding (GO:0005524);; Cellular Component: integral component of plasma membrane (GO:0005887);; Biological Process: protein phosphorylation (GO:0006468);; …	K08399|0|mde:101887582|thyrotropin receptor-like; K08399 leucine-rich repeat-containing G protein-coupled receptor 6 (A)	--	--	--	Leucine rich repeat;; Leucine Rich repeats (2 copies);; 7 transmembrane receptor (rhodopsin family);; Leucine rich repeats (6 copies);; Leucine Rich Repeat	Probable glycoprotein hormone G-protein coupled receptor (Precursor) OS=Anthopleura elegantissima (Sea anemone) PE=2 SV=1	T	Signal transduction mechanisms	PREDICTED: uncharacterized protein LOC105211447 isoform X1 [Bactrocera cucurbitae]
LOC105229940	40	10	27	114	143	102	3.74653	0.896096	2.5672	10.0776	12.7989	9.12492	2.77e-07	2.19297	up	--	--	--	--	--	--	--	--	--	54		PREDICTED: uncharacterized protein LOC105229940 [Bactrocera dorsalis]
LOC105229773	72	46	58	287	226	303	5.93781	3.9871	5.07501	24.4965	19.2081	25.86	1.01e-11	2.18511	up	--	--	Cellular Component: mitochondrion (GO:0005739);; Molecular Function: flavin-linked sulfhydryl oxidase activity (GO:0016971);; Biological Process: tissue regeneration (GO:0042246);; Biological Process: regulation of cell cycle (GO:0051726);;	K17783|3.13913e-87|mde:101900794|FAD-linked sulfhydryl oxidase ALR-like; K17783 mitochondrial FAD-linked sulfhydryl oxidase [EC:1.8.3.2] (A)	--	--	--	Erv1 / Alr family	--	O	Posttranslational modification, protein turnover, chaperones	PREDICTED: FAD-linked sulfhydryl oxidase ALR [Bactrocera dorsalis]
LOC105226219	1619	1559	1335	9262	5415	6243	49.8313	46.6141	40.8259	275.972	161.213	185.765	7.1e-07	2.18447	up	--	--	Molecular Function: oxidoreductase activity (GO:0016491);; Molecular Function: metal ion binding (GO:0046872);;	K15004|0|dvi:Dvir_GJ20292|GJ20292 gene product from transcript GJ20292-RA; K15004 cytochrome P450, family 12 [EC:1.14.-.-] (A)	--	--	--	Cytochrome P450	Cytochrome P450 12b1, mitochondrial (Precursor) GN=Cyp12b1 OS=Drosophila acanthoptera (Fruit fly) PE=2 SV=1	Q	Secondary metabolites biosynthesis, transport and catabolism	PREDICTED: cytochrome P450 12b1, mitochondrial-like [Bactrocera dorsalis]
LOC105232395	594	543	395	1959	2791	2313	16.3034	13.9421	10.8366	49.5838	71.2495	59.2154	4.43e-15	2.17855	up	[G]	Carbohydrate transport and metabolism	Molecular Function: hydrolase activity, hydrolyzing O-glycosyl compounds (GO:0004553);; Biological Process: chitin metabolic process (GO:0006030);;	K01183|0|dpe:Dper_GL10147|GL10147 gene product from transcript GL10147-RA; K01183 chitinase [EC:3.2.1.14] (A)	Amino sugar and nucleotide sugar metabolism (ko00520)	--	--	Glycosyl hydrolases family 18;; Chitin binding Peritrophin-A domain	Probable chitinase 2 (Precursor) OS=Drosophila melanogaster (Fruit fly) PE=1 SV=1	G	Carbohydrate transport and metabolism	PREDICTED: chitinase-3-like protein 1 [Bactrocera dorsalis]
LOC105232713	65	51	61	365	207	242	0.592342	0.476585	0.57017	3.47283	1.96304	2.29217	4e-06	2.17249	up	--	--	Cellular Component: extracellular region (GO:0005576);; Biological Process: chitin metabolic process (GO:0006030);; Molecular Function: chitin binding (GO:0008061);;	--	--	--	--	Chitin binding Peritrophin-A domain	--	R	General function prediction only	PREDICTED: titin [Bactrocera dorsalis]
LOC105233239	60	53	34	242	214	217	1.82626	1.66404	1.05722	7.56738	6.66359	6.73137	2.13e-10	2.16777	up	--	--	--	--	--	--	--	Arfaptin-like domain	Resistance to inhibitors of cholinesterase protein 19 GN=ric-19 OS=Caenorhabditis elegans PE=2 SV=2	T	Signal transduction mechanisms	PREDICTED: islet cell autoantigen 1 [Bactrocera dorsalis]
LOC105224311	195	205	228	1378	885	606	12.2308	13.3986	14.3689	87.9097	56.8195	38.0247	0.000799073	2.16273	up	--	--	Cellular Component: extracellular region (GO:0005576);;	--	--	--	--	Cysteine-rich secretory protein family	Venom allergen 3 (Precursor) OS=Solenopsis invicta (Red imported fire ant) PE=1 SV=2	S	Function unknown	PREDICTED: venom allergen 3-like [Bactrocera dorsalis]
LOC105223013	923	772	571	3577	3252	3505	16.2577	13.1613	10.0806	59.8124	54.4609	58.5063	4.72e-27	2.1621	up	[E]	Amino acid transport and metabolism	Molecular Function: transporter activity (GO:0005215);; Biological Process: transport (GO:0006810);; Cellular Component: membrane (GO:0016020);;	K14206|0|mde:101899801|peptide transporter family 1-like; K14206 solute carrier family 15 (oligopeptide transporter), member 1 (A)	--	--	--	POT family	Peptide transporter family 1 GN=yin OS=Drosophila melanogaster (Fruit fly) PE=1 SV=2	P	Inorganic ion transport and metabolism	PREDICTED: peptide transporter family 1 isoform X1 [Bactrocera dorsalis]
LOC105231610	627	403	425	2546	1993	2096	48.0167	28.9322	32.9982	182.281	146.327	152.421	1.46e-24	2.16116	up	--	--	Cellular Component: extracellular space (GO:0005615);;	--	--	--	--	Haemolymph juvenile hormone binding protein (JHBP)	Protein takeout (Precursor) GN=to OS=Drosophila melanogaster (Fruit fly) PE=2 SV=1	R	General function prediction only	PREDICTED: protein takeout [Bactrocera dorsalis]
LOC109579393	109	50	27	327	245	269	2.07678	0.981476	0.609732	6.69996	5.18572	5.30746	2.58e-11	2.14953	up	--	--	Molecular Function: integrin binding (GO:0005178);; Molecular Function: extracellular matrix structural constituent (GO:0005201);; Molecular Function: calcium ion binding (GO:0005509);; Cellular Component: extracellular space (GO:0005615);; Biological Process: imaginal disc-derived wing morphogenesis (GO:0007476);; Cellular Component: extracellular matrix (GO:0031012);; Biological Process: regula…	--	--	--	--	von Willebrand factor type C domain	--	S	Function unknown	PREDICTED: mucin-17 [Bactrocera dorsalis]
LOC105226755	653	1275	954	4203	4975	3743	25.9684	49.8582	37.9177	164.62	193.918	146.594	5.68e-19	2.13779	up	--	--	--	--	--	--	--	--	--	100		PREDICTED: uncharacterized protein LOC105226755 [Bactrocera dorsalis]
LOC105223505	2891	3448	2970	20224	7846	13664	105.135	125.366	109.783	732.848	284.908	494.971	0.00258941	2.13579	up	[E]	Amino acid transport and metabolism	Molecular Function: structural constituent of ribosome (GO:0003735);; Molecular Function: leukotriene-A4 hydrolase activity (GO:0004463);; Cellular Component: mitochondrial large ribosomal subunit (GO:0005762);; Biological Process: translation (GO:0006412);; Biological Process: proteolysis (GO:0006508);; Molecular Function: metallopeptidase activity (GO:0008237);; Molecular Function: zinc ion bin…	K01254|0|mde:101894296|leukotriene A-4 hydrolase-like; K01254 leukotriene-A4 hydrolase [EC:3.3.2.6] (A)	Arachidonic acid metabolism (ko00590)	--	--	Peptidase family M1;; Leukotriene A4 hydrolase, C-terminal;; Peptidase MA superfamily	Leukotriene A-4 hydrolase homolog GN=lkhA OS=Dictyostelium discoideum (Slime mold) PE=2 SV=2	E	Amino acid transport and metabolism	PREDICTED: leukotriene A-4 hydrolase [Bactrocera dorsalis]
LOC105222447	8	17	6	30	58	50	0.25207	0.483261	0.174537	0.882213	1.69495	1.46329	0.000462925	2.12974	up	--	--	Molecular Function: oxidoreductase activity (GO:0016491);; Molecular Function: transition metal ion binding (GO:0046914);; Biological Process: oxidation-reduction process (GO:0055114);;	--	--	--	--	--	--	420		PREDICTED: uncharacterized protein LOC105222447 [Bactrocera dorsalis]
LOC105234134	208	166	86	705	714	617	2.40144	1.91764	0.979748	8.02183	8.11185	7.00643	2.82e-16	2.1194	up	--	--	Molecular Function: ubiquitin-protein transferase activity (GO:0004842);; Cellular Component: nucleus (GO:0005634);; Cellular Component: cytoplasm (GO:0005737);; Biological Process: protein ubiquitination involved in ubiquitin-dependent protein catabolic process (GO:0042787);;	--	--	--	--	HECT-domain (ubiquitin-transferase);; Filamin/ABP280 repeat;; SAM domain (Sterile alpha motif);; SAM domain (Sterile alpha motif)	E3 ubiquitin-protein ligase Nedd-4 GN=Nedd4 OS=Drosophila melanogaster (Fruit fly) PE=1 SV=2	O	Posttranslational modification, protein turnover, chaperones	PREDICTED: apoptosis-resistant E3 ubiquitin protein ligase 1 isoform X1 [Bactrocera dorsalis]
LOC105225658	19867	12866	29924	88949	85653	102992	1210.25	800.938	1893.25	5564.27	5424.33	6515.46	1.77e-16	2.11891	up	--	--	--	--	--	--	--	DNA/RNA non-specific endonuclease	--	--	--	PREDICTED: uncharacterized protein LOC105225658 [Bactrocera dorsalis]
LOC105229301	409	359	365	2356	1239	1391	6.34231	6.39419	6.41169	44.8625	24.9447	25.8865	0.000172764	2.10893	up	--	--	Molecular Function: N-acetyltransferase activity (GO:0008080);;	--	--	--	--	FR47-like protein;; Acetyltransferase (GNAT) family;; Acetyltransferase (GNAT) domain;; Acetyltransferase (GNAT) domain	--	R	General function prediction only	PREDICTED: uncharacterized protein LOC105229301 [Bactrocera dorsalis]
LOC105225689	13	4	15	35	65	40	8.31704	2.20583	7.2992	23.3966	33.2373	22.3403	0.000492441	2.1013	up	--	--	--	--	--	--	--	--	Protein rolling stone GN=rost OS=Drosophila melanogaster (Fruit fly) PE=2 SV=2	152		PREDICTED: protein rolling stone [Bactrocera dorsalis]
LOC105226683	951	1395	962	5073	5284	3970	8.13484	12.5916	8.80896	44.5451	47.8844	35.7943	5.17e-20	2.08774	up	--	--	Molecular Function: polypeptide N-acetylgalactosaminyltransferase activity (GO:0004653);; Cellular Component: Golgi apparatus (GO:0005794);; Biological Process: protein O-linked glycosylation (GO:0006493);; Cellular Component: integral component of membrane (GO:0016021);; Biological Process: multicellular organism reproduction (GO:0032504);;	K00710|0|mde:101892488|putative polypeptide N-acetylgalactosaminyltransferase 9-like; K00710 polypeptide N-acetylgalactosaminyltransferase [EC:2.4.1.41] (A)	Mucin type O-Glycan biosynthesis (ko00512)	--	--	Glycosyl transferase family 2;; Ricin-type beta-trefoil lectin domain;; N-terminal domain of galactosyltransferase;; Glycosyltransferase like family 2	Putative polypeptide N-acetylgalactosaminyltransferase 9 GN=pgant9 OS=Drosophila melanogaster (Fruit fly) PE=2 SV=2	O	Posttranslational modification, protein turnover, chaperones	PREDICTED: putative polypeptide N-acetylgalactosaminyltransferase 9 isoform X1 [Bactrocera dorsalis]
LOC105232405	1528	892	1249	4914	4868	6085	16.8934	9.65914	13.598	51.8841	50.9252	64.0667	7.98e-23	2.08499	up	[RTKL]	General function prediction only;; Signal transduction mechanisms;; Transcription;; Replication, recombination and repair	Molecular Function: protein serine/threonine kinase activity (GO:0004674);; Molecular Function: protein tyrosine kinase activity (GO:0004713);; Molecular Function: ATP binding (GO:0005524);; Cellular Component: cytosol (GO:0005829);; Biological Process: protein phosphorylation (GO:0006468);; Biological Process: olfactory behavior (GO:0042048);;	K18669|0|dgr:Dgri_GH10596|GH10596 gene product from transcript GH10596-RA; K18669 dual specificity tyrosine-phosphorylation-regulated kinase 2/3/4 [EC:2.7.12.1] (A)	--	--	--	Protein kinase domain;; Protein tyrosine kinase	Dual specificity tyrosine-phosphorylation-regulated kinase 2 GN=smi35A OS=Drosophila melanogaster (Fruit fly) PE=1 SV=1	T	Signal transduction mechanisms	PREDICTED: dual specificity tyrosine-phosphorylation-regulated kinase 2 [Bactrocera dorsalis]
LOC105222472	161	176	173	749	825	627	1.66051	1.81178	1.79587	7.64435	8.30856	6.33045	3.13e-16	2.08221	up	--	--	Biological Process: motor neuron axon guidance (GO:0008045);;	--	--	--	--	--	--	S	Function unknown	PREDICTED: probable serine/threonine-protein kinase DDB_G0267686 [Bactrocera dorsalis]
LOC105232080	174	327	185	621	1064	1227	1.9316	3.34791	1.94165	6.47795	11.0687	12.3309	7.47e-05	2.06045	up	--	--	Biological Process: regulation of heart rate (GO:0002027);; Cellular Component: integral component of membrane (GO:0016021);; Molecular Function: potassium ion leak channel activity (GO:0022841);; Molecular Function: protein homodimerization activity (GO:0042803);; Biological Process: locomotor rhythm (GO:0045475);; Biological Process: potassium ion transmembrane transport (GO:0071805);;	--	--	--	--	Ion channel;; Ion transport protein	Open rectifier potassium channel protein 1 GN=Ork1 OS=Drosophila melanogaster (Fruit fly) PE=1 SV=2	P	Inorganic ion transport and metabolism	PREDICTED: open rectifier potassium channel protein 1 [Bactrocera dorsalis]
LOC105224832	60	31	20	169	163	138	7.81276	4.50359	2.9763	23.2497	22.0513	19.2215	8.46e-08	2.05503	up	--	--	--	--	--	--	--	--	--	--	--	PREDICTED: uncharacterized protein LOC105224832 [Bactrocera dorsalis]
LOC105223634	7	4	10	35	21	33	0.108224	0.060632	0.145916	0.496493	0.315628	0.461057	0.00425628	2.05408	up	--	--	Biological Process: embryonic development via the syncytial blastoderm (GO:0001700);; Biological Process: compound eye morphogenesis (GO:0001745);; Biological Process: apical constriction (GO:0003383);; Molecular Function: cytokine activity (GO:0005125);; Cellular Component: proteinaceous extracellular matrix (GO:0005578);; Cellular Component: extracellular space (GO:0005615);; Biological Process…	--	--	--	--	--	--	223		PREDICTED: uncharacterized protein LOC105223634 [Bactrocera dorsalis]
LOC105227481	9445	4990	5883	33937	27423	24371	535.58	257.067	337.591	1757.28	1456.99	1299.75	6.23e-14	2.04893	up	[E]	Amino acid transport and metabolism	Molecular Function: N4-(beta-N-acetylglucosaminyl)-L-asparaginase activity (GO:0003948);; Molecular Function: asparaginase activity (GO:0004067);; Cellular Component: cytoplasm (GO:0005737);; Molecular Function: peptidase activity (GO:0008233);; Biological Process: asparagine catabolic process via L-aspartate (GO:0033345);; Biological Process: salivary gland cell autophagic cell death (GO:0035071…	K13051|5.40153e-151|mde:101887892|probable isoaspartyl peptidase/L-asparaginase CG7860-like; K13051 beta-aspartyl-peptidase (threonine type) [EC:3.4.19.5] (A)	--	--	--	Asparaginase	Probable isoaspartyl peptidase/L-asparaginase CG7860 beta chain (Precursor) GN=CG7860 OS=Drosophila melanogaster (Fruit fly) PE=1 SV=1	E	Amino acid transport and metabolism	PREDICTED: probable isoaspartyl peptidase/L-asparaginase GA20639 [Bactrocera dorsalis]
LOC105225046	766	631	529	2698	2803	2590	28.1943	24.0134	19.374	102.859	106.507	97.8138	1.48e-23	2.04362	up	--	--	--	--	--	--	--	Domain of unknown function (DUF4517)	--	S	Function unknown	PREDICTED: UPF0687 protein C20orf27 homolog [Bactrocera dorsalis]
LOC105227525	32	10	9	101	67	46	0.481469	0.140248	0.140507	1.38734	0.920273	0.637674	0.00307471	2.04054	up	--	--	Molecular Function: sequence-specific DNA binding transcription factor activity (GO:0003700);; Cellular Component: nucleus (GO:0005634);; Biological Process: regulation of transcription, DNA-templated (GO:0006355);; Biological Process: ectoderm development (GO:0007398);; Biological Process: neuroblast fate determination (GO:0007400);; Biological Process: ventral cord development (GO:0007419);; Bi…	K09341|2.27435e-85|mde:101898943|muscle segmentation homeobox-like; K09341 homeobox protein MSX (A)	--	--	--	Homeobox domain	Muscle segmentation homeobox GN=Dr OS=Drosophila melanogaster (Fruit fly) PE=2 SV=2	K	Transcription	PREDICTED: muscle segmentation homeobox [Bactrocera dorsalis]
LOC105223667	117	74	63	373	331	359	0.888759	0.566846	0.501114	2.92769	2.64522	2.85804	4.63e-12	2.03793	up	--	--	Molecular Function: integrin binding (GO:0005178);; Molecular Function: extracellular matrix structural constituent (GO:0005201);; Molecular Function: calcium ion binding (GO:0005509);; Cellular Component: extracellular space (GO:0005615);; Biological Process: imaginal disc-derived wing morphogenesis (GO:0007476);; Cellular Component: extracellular matrix (GO:0031012);; Biological Process: regula…	--	--	--	--	von Willebrand factor type C domain	--	S	Function unknown	PREDICTED: mucin-17 [Bactrocera dorsalis]
LOC105231372	5	11	7	47	20	29	0.0524699	0.0998836	0.0640969	0.413777	0.180046	0.254821	0.00485388	2.03315	up	[R]	General function prediction only	Cellular Component: integral component of membrane (GO:0016021);;	--	--	--	--	C2 domain;; FerB (NUC096) domain	Sperm vesicle fusion protein fer-1 GN=fer-1 OS=Caenorhabditis elegans PE=2 SV=1	M	Cell wall/membrane/envelope biogenesis	PREDICTED: otoferlin-like [Bactrocera dorsalis]
LOC105229237	178	74	54	282	441	552	3.32584	1.3925	0.897933	4.79115	8.49578	10.4114	0.000258871	2.03302	up	--	--	--	K18826|1.28695e-177|mde:101900272|calmodulin-lysine N-methyltransferase-like; K18826 calmodulin-lysine N-methyltransferase [EC:2.1.1.60] (A)	Lysine degradation (ko00310)	--	--	Putative methyltransferase	--	R	General function prediction only	PREDICTED: calmodulin-lysine N-methyltransferase [Bactrocera dorsalis]
LOC105224693	192	202	116	822	719	578	7.61227	8.04207	4.77976	32.8121	28.5613	22.9755	4.16e-14	2.02771	up	--	--	Biological Process: protein targeting to Golgi (GO:0000042);; Cellular Component: endoplasmic reticulum lumen (GO:0005788);; Biological Process: maternal specification of dorsal/ventral axis, oocyte, soma encoded (GO:0007313);; Biological Process: Toll signaling pathway (GO:0008063);; Biological Process: protein secretion (GO:0009306);; Biological Process: embryo development ending in birth or eg…	K09586|7.83614e-109|dpo:Dpse_GA23336|GA23336 gene product from transcript GA23336-RA; K09586 endoplasmic reticulum protein 29 (A)	Protein processing in endoplasmic reticulum (ko04141)	--	--	ERp29, N-terminal domain;; Endoplasmic reticulum protein ERp29, C-terminal domain	Protein windbeutel (Precursor) GN=wbl OS=Drosophila melanogaster (Fruit fly) PE=1 SV=1	O	Posttranslational modification, protein turnover, chaperones	PREDICTED: protein windbeutel [Bactrocera dorsalis]
LOC105228242	386	299	301	900	1928	1265	10.6785	8.34568	8.25651	24.8332	53.4321	34.9311	0.000749258	2.02736	up	--	--	--	--	--	--	--	Domain of unknown function (DUF4149)	--	342		PREDICTED: uncharacterized protein LOC105228242 [Bactrocera dorsalis]
LOC105229065	170	140	81	440	783	390	6.05516	5.2088	2.98779	16.2164	27.7592	14.2552	0.00166809	2.01859	up	--	--	Biological Process: amino acid transmembrane transport (GO:0003333);; Molecular Function: amino acid transmembrane transporter activity (GO:0015171);; Cellular Component: integral component of membrane (GO:0016021);;	K14209|0|mde:101892538|proton-coupled amino acid transporter 1-like; K14209 solute carrier family 36 (proton-coupled amino acid transporter) (A)	--	--	--	Transmembrane amino acid transporter protein	Putative amino acid permease F59B2.2 GN=F59B2.2 OS=Caenorhabditis elegans PE=3 SV=2	E	Amino acid transport and metabolism	PREDICTED: proton-coupled amino acid transporter 1 [Bactrocera dorsalis]
LOC105228104	46	84	91	336	326	250	1.27776	2.41452	2.55645	9.21865	9.00922	6.90738	5.16e-11	2.0171	up	[R]	General function prediction only	Molecular Function: binding (GO:0005488);;	--	--	--	--	MYND finger;; SET domain	Protein msta, isoform B GN=msta OS=Drosophila melanogaster (Fruit fly) PE=3 SV=2	552		PREDICTED: protein msta, isoform B [Bactrocera dorsalis]
LOC105232884	58	27	38	220	128	154	3.50128	1.74157	2.33788	13.9914	8.09101	9.69187	8.5e-06	2.00023	up	--	--	Molecular Function: transporter activity (GO:0005215);; Cellular Component: intracellular (GO:0005622);; Biological Process: transport (GO:0006810);; Molecular Function: retinal binding (GO:0016918);; Biological Process: lateral inhibition (GO:0046331);;	--	--	--	--	CRAL/TRIO domain;; CRAL/TRIO, N-terminal domain	--	I	Lipid transport and metabolism	PREDICTED: clavesin-1 [Bactrocera dorsalis]
LOC105226385	787	933	692	2519	4385	2878	6.6281	8.57271	6.33484	21.4464	36.4737	24.8739	1.84e-05	1.99382	up	[RTKL]	General function prediction only;; Signal transduction mechanisms;; Transcription;; Replication, recombination and repair	Biological Process: embryonic development via the syncytial blastoderm (GO:0001700);; Molecular Function: protein tyrosine kinase activity (GO:0004713);; Molecular Function: ATP binding (GO:0005524);; Cellular Component: cytoplasm (GO:0005737);; Biological Process: protein phosphorylation (GO:0006468);; Biological Process: actin filament organization (GO:0007015);; Cellular Component: apical part…	--	--	--	--	Protein tyrosine kinase;; Protein kinase domain;; Lipopolysaccharide kinase (Kdo/WaaP) family	LIM domain kinase 1 GN=LIMK1 OS=Drosophila melanogaster (Fruit fly) PE=1 SV=1	T	Signal transduction mechanisms	PREDICTED: uncharacterized protein LOC105226385 [Bactrocera dorsalis]
LOC105226686	3590	3476	3445	14135	13928	14252	63.8507	65.5332	60.56	267.154	260.897	269.697	8.44e-22	1.9819	up	[GEPR]	Carbohydrate transport and metabolism;; Amino acid transport and metabolism;; Inorganic ion transport and metabolism;; General function prediction only	Molecular Function: high-affinity inorganic phosphate:sodium symporter activity (GO:0005316);; Cellular Component: integral component of membrane (GO:0016021);; Biological Process: phosphate ion transmembrane transport (GO:0035435);;	--	--	--	--	Major Facilitator Superfamily;; Sugar (and other) transporter	Putative inorganic phosphate cotransporter GN=Picot OS=Drosophila melanogaster (Fruit fly) PE=1 SV=1	P	Inorganic ion transport and metabolism	PREDICTED: putative inorganic phosphate cotransporter isoform X1 [Bactrocera dorsalis]
LOC105223060	29	5	16	78	80	43	7.86317	1.70843	5.05833	23.4033	23.6864	12.7488	0.00045339	1.97847	up	--	--	--	--	--	--	--	--	--	61		PREDICTED: uncharacterized protein LOC105223060 [Bactrocera dorsalis]
Bactrocera_dorsalis_newGene_1461	39	43	50	182	162	181	3.16336	2.90526	3.54713	11.9237	11.8511	12.0666	8.43e-08	1.964	up	--	--	--	--	--	--	--	--	--	--	--	PREDICTED: uncharacterized protein LOC101456503 isoform X1 [Ceratitis capitata]
LOC105228744	34	37	31	128	169	107	0.363688	0.358209	0.266248	1.08986	1.45943	0.978394	1.14e-06	1.95892	up	--	--	Biological Process: negative regulation of transcription from RNA polymerase II promoter (GO:0000122);; Biological Process: cell fate determination (GO:0001709);; Molecular Function: RNA polymerase II distal enhancer sequence-specific DNA binding transcription factor activity (GO:0003705);; Cellular Component: nucleus (GO:0005634);; Cellular Component: cytoplasm (GO:0005737);; Biological Process:…	K03211|1.05436e-95|mde:101889403|ets DNA-binding protein pokkuri-like; K03211 ETS translocation variant 6/7 (A)	MAPK signaling pathway - fly (ko04013);; Dorso-ventral axis formation (ko04320)	--	--	Ets-domain;; Sterile alpha motif (SAM)/Pointed domain	Ets DNA-binding protein pokkuri GN=aop OS=Drosophila melanogaster (Fruit fly) PE=1 SV=2	K	Transcription	PREDICTED: ets DNA-binding protein pokkuri [Bactrocera dorsalis]
LOC105231813	22	8	19	77	54	62	0.452059	0.166434	0.361713	1.49226	1.01067	1.14663	0.000231088	1.94872	up	--	--	--	--	--	--	--	--	--	256		PREDICTED: uncharacterized protein LOC105231813 [Bactrocera dorsalis]
LOC105226113	41	33	30	104	125	179	0.362596	0.280707	0.265552	0.908001	1.08481	1.55016	9.38e-06	1.9455	up	[R]	General function prediction only	--	--	--	--	--	Alcohol dehydrogenase transcription factor Myb/SANT-like;; Zinc-finger double domain;; Zinc finger, C2H2 type;; Myb/SANT-like DNA-binding domain;; C2H2-type zinc finger;; Myb/SANT-like DNA-binding domain	Krueppel homolog 1 GN=Kr-h1 OS=Drosophila melanogaster (Fruit fly) PE=2 SV=2	K	Transcription	PREDICTED: zinc finger protein 700-like [Bactrocera dorsalis]
LOC105221932	287	56	105	378	661	709	4.61148	0.912857	1.68602	5.96733	10.4234	11.135	0.000772113	1.93757	up	--	--	Cellular Component: integral component of plasma membrane (GO:0005887);;	--	--	--	--	Protein of unknown function (DUF1676)	--	S	Function unknown	PREDICTED: uncharacterized protein LOC105221932 [Bactrocera dorsalis]
LOC105229474	458	322	293	1511	1250	1418	20.5329	15.0375	12.9759	70.1238	57.6931	65.0855	1.35e-17	1.934	up	--	--	Molecular Function: phospholipase A2 activity (GO:0004623);;	--	--	--	--	Cupin-like domain	JmjC domain-containing protein E GN=jcdE OS=Dictyostelium discoideum (Slime mold) PE=3 SV=2	I	Lipid transport and metabolism	PREDICTED: jmjC domain-containing protein 7 [Bactrocera dorsalis]
LOC105231819	558	402	354	2032	1457	1623	12.6046	8.84338	8.44056	41.5982	31.1063	34.3073	1.05e-13	1.9321	up	[P]	Inorganic ion transport and metabolism	Biological Process: renal sodium ion transport (GO:0003096);; Cellular Component: Golgi apparatus (GO:0005794);; Cellular Component: brush border (GO:0005903);; Biological Process: protein secretion (GO:0009306);; Molecular Function: solute:proton antiporter activity (GO:0015299);; Cellular Component: integral component of membrane (GO:0016021);; Molecular Function: potassium ion antiporter activ…	--	--	--	--	Sodium/hydrogen exchanger family	--	P	Inorganic ion transport and metabolism	PREDICTED: mitochondrial sodium/hydrogen exchanger 9B2 isoform X1 [Bactrocera dorsalis]
LOC105229061	1369	1223	1343	4161	4887	6200	22.2602	20.5444	21.4155	74.2705	83.6292	107.662	1.03e-10	1.92725	up	--	--	Cellular Component: nucleus (GO:0005634);; Cellular Component: cytoplasm (GO:0005737);; Molecular Function: diphosphoinositol-polyphosphate diphosphatase activity (GO:0008486);; Biological Process: nucleotide metabolic process (GO:0009117);; Biological Process: inositol phosphate metabolic process (GO:0043647);;	K07766|9.76227e-89|mde:101898577|diphosphoinositol polyphosphate phosphohydrolase 2-like; K07766 diphosphoinositol-polyphosphate diphosphatase [EC:3.6.1.52] (A)	--	--	--	NUDIX domain	--	L	Replication, recombination and repair	PREDICTED: diphosphoinositol polyphosphate phosphohydrolase 2 [Bactrocera dorsalis]
LOC105233457	545	484	635	2110	2101	2226	12.9863	11.1096	15.2004	63.0151	59.7611	63.0214	5.28e-20	1.92399	up	--	--	Molecular Function: receptor binding (GO:0005102);; Biological Process: immune response (GO:0006955);; Biological Process: dorsal/ventral axis specification (GO:0009950);; Biological Process: cell development (GO:0048468);; Biological Process: regulation of cellular process (GO:0050794);; Biological Process: defense response to fungus (GO:0050832);;	--	--	--	--	--	Protein spaetzle C-106 (Precursor) GN=spz OS=Drosophila melanogaster (Fruit fly) PE=1 SV=3	118		PREDICTED: uncharacterized protein LOC105233457 [Bactrocera dorsalis]
LOC105227368	1777	1250	1223	5786	5474	5145	21.1502	16.3304	14.6378	67.5617	62.4437	58.7184	1.88e-22	1.92111	up	--	--	Biological Process: regulation of alternative mRNA splicing, via spliceosome (GO:0000381);; Cellular Component: nucleus (GO:0005634);; Molecular Function: poly(C) RNA binding (GO:0017130);; Biological Process: thermosensory behavior (GO:0040040);;	K13162|0|mde:101890536|poly(rC)-binding protein 3-like; K13162 poly(rC)-binding protein 2/3/4 (A)	--	--	--	KH domain;; KH domain;; KH domain	--	A	RNA processing and modification	PREDICTED: uncharacterized protein DDB_G0288805 isoform X1 [Bactrocera dorsalis]
LOC105227637	115	338	242	1043	740	892	3.93135	11.6086	9.00668	37.3186	26.2428	30.5703	2.53e-10	1.91704	up	[Q]	Secondary metabolites biosynthesis, transport and catabolism	Cellular Component: mitochondrion (GO:0005739);; Molecular Function: electron carrier activity (GO:0009055);; Molecular Function: oxidoreductase activity (GO:0016491);; Molecular Function: metal ion binding (GO:0046872);;	K15004|0|dpo:Dpse_GA27066|GA27066 gene product from transcript GA27066-RA (EC:1.14.-.-); K15004 cytochrome P450, family 12 [EC:1.14.-.-] (A)	--	--	--	Cytochrome P450	Probable cytochrome P450 12a5, mitochondrial (Precursor) GN=Cyp12a5 OS=Drosophila melanogaster (Fruit fly) PE=2 SV=1	Q	Secondary metabolites biosynthesis, transport and catabolism	PREDICTED: probable cytochrome P450 12a4, mitochondrial [Bactrocera dorsalis]
LOC105230520	21	15	37	108	104	69	0.375662	0.297756	0.614471	1.88528	1.76594	1.15748	2.99e-05	1.91538	up	--	--	Molecular Function: calcitonin receptor activity (GO:0004948);; Molecular Function: neuropeptide hormone activity (GO:0005184);; Cellular Component: integral component of plasma membrane (GO:0005887);; Biological Process: G-protein coupled receptor signaling pathway (GO:0007186);; Molecular Function: diuretic hormone receptor activity (GO:0008036);; Molecular Function: neuropeptide receptor activ…	K04578|0|dwi:Dwil_GK21476|GK21476 gene product from transcript GK21476-RA; K04578 corticotropin releasing hormone receptor 1 (A)	Neuroactive ligand-receptor interaction (ko04080)	--	--	7 transmembrane receptor (Secretin family);; Hormone receptor domain	Diuretic hormone receptor (Precursor) OS=Acheta domesticus (House cricket) PE=2 SV=1	T	Signal transduction mechanisms	PREDICTED: diuretic hormone receptor [Bactrocera dorsalis]
LOC105227123	1793	1509	1314	7666	4726	5264	11.6727	9.63008	7.16003	35.7589	23.5132	24.8662	8.86e-07	1.90726	up	--	--	Biological Process: inter-male aggressive behavior (GO:0002121);; Molecular Function: guanyl-nucleotide exchange factor activity (GO:0005085);; Biological Process: axon guidance (GO:0007411);; Biological Process: imaginal disc-derived leg morphogenesis (GO:0007480);; Biological Process: spiracle morphogenesis, open tracheal system (GO:0035277);;	--	--	--	--	--	--	T	Signal transduction mechanisms	PREDICTED: uncharacterized protein LOC105227123 [Bactrocera dorsalis]
LOC105232277	11632	12077	9808	53601	36489	37902	259.002	268.621	221.592	1182.35	806.877	836.861	1.95e-09	1.90517	up	--	--	Molecular Function: carboxypeptidase activity (GO:0004180);; Cellular Component: extracellular space (GO:0005615);; Biological Process: proteolysis (GO:0006508);; Biological Process: spermatid nucleus differentiation (GO:0007289);; Biological Process: sperm individualization (GO:0007291);; Biological Process: metamorphosis (GO:0007552);; Molecular Function: metallopeptidase activity (GO:0008237);…	K01283|0|dan:Dana_GF14268|GF14268 gene product from transcript GF14268-RA; K01283 peptidyl-dipeptidase A [EC:3.4.15.1] (A)	--	--	--	Angiotensin-converting enzyme	Angiotensin-converting enzyme (Precursor) GN=Ance OS=Drosophila melanogaster (Fruit fly) PE=1 SV=3	E	Amino acid transport and metabolism	PREDICTED: angiotensin-converting enzyme [Bactrocera dorsalis]
LOC105224907	1086	1010	1017	4338	3942	3553	22.1437	20.1604	20.5961	83.5356	76.7859	69.218	8.65e-22	1.89874	up	--	--	Biological Process: negative regulation of transcription from RNA polymerase II promoter (GO:0000122);; Molecular Function: RNA polymerase II regulatory region sequence-specific DNA binding (GO:0000977);; Molecular Function: RNA polymerase II transcription corepressor activity (GO:0001106);; Molecular Function: sequence-specific DNA binding transcription factor activity (GO:0003700);; Cellular Co…	K17455|0|dpe:Dper_GL15138|GL15138 gene product from transcript GL15138-RA; K17455 fascin 1/2 (A)	--	--	--	Fascin domain;; FRG1-like family;; Fibroblast growth factor	Protein singed GN=sn OS=Drosophila melanogaster (Fruit fly) PE=3 SV=1	Z	Cytoskeleton	PREDICTED: protein singed [Bactrocera cucurbitae]
LOC105231386	1610	1046	1962	5781	6175	5501	40.4742	26.9459	48.6681	147.942	157.597	139.508	8.59e-22	1.89024	up	[H]	Coenzyme transport and metabolism	Biological Process: mitotic spindle elongation (GO:0000022);; Molecular Function: structural constituent of ribosome (GO:0003735);; Molecular Function: dimethylallyltranstransferase activity (GO:0004161);; Molecular Function: farnesyltranstransferase activity (GO:0004311);; Molecular Function: geranyltranstransferase activity (GO:0004337);; Biological Process: translation (GO:0006412);; Biologica…	K00804|0|dan:Dana_GF24684|GF24684 gene product from transcript GF24684-RA; K00804 geranylgeranyl diphosphate synthase, type III [EC:2.5.1.1 2.5.1.10 2.5.1.29] (A)	Terpenoid backbone biosynthesis (ko00900)	--	--	Polyprenyl synthetase	Geranylgeranyl pyrophosphate synthase GN=ggps1 OS=Dictyostelium discoideum (Slime mold) PE=3 SV=1	H	Coenzyme transport and metabolism	PREDICTED: geranylgeranyl pyrophosphate synthase isoform X1 [Bactrocera dorsalis]
LOC105229475	26169	24566	21767	106490	84637	82110	724.957	694.116	621.952	3041.58	2419.43	2351.2	2.31e-13	1.88631	up	[OC]	Posttranslational modification, protein turnover, chaperones;; Energy production and conversion	Molecular Function: protein disulfide isomerase activity (GO:0003756);; Cellular Component: extracellular space (GO:0005615);; Cellular Component: nuclear envelope (GO:0005635);; Cellular Component: endoplasmic reticulum lumen (GO:0005788);; Cellular Component: rough endoplasmic reticulum (GO:0005791);; Cellular Component: lipid particle (GO:0005811);; Biological Process: protein folding (GO:0006…	K09580|0|mde:101900371|protein disulfide-isomerase-like; K09580 protein disulfide-isomerase A1 [EC:5.3.4.1] (A)	Protein processing in endoplasmic reticulum (ko04141)	--	--	Thioredoxin;; Thioredoxin-like domain;; Thioredoxin-like domain;; Thioredoxin-like;; Thioredoxin-like;; Calsequestrin;; AhpC/TSA family;; ERp29, N-terminal domain;; Redoxin	Protein disulfide-isomerase (Precursor) GN=Pdi OS=Drosophila melanogaster (Fruit fly) PE=2 SV=1	O	Posttranslational modification, protein turnover, chaperones	PREDICTED: protein disulfide-isomerase [Bactrocera dorsalis]
LOC105233730	434	349	352	1331	1407	1501	27.2796	23.0851	23.1881	89.1602	95.6788	100.151	9.26e-17	1.87385	up	--	--	--	--	--	--	--	Domain of unknown function (DUF4506);; Protein of unknown function (DUF2564)	--	180		PREDICTED: uncharacterized protein LOC105233730 [Bactrocera dorsalis]
LOC105227084	39	34	21	111	116	121	0.292628	0.252048	0.159275	0.785131	0.819763	0.857417	1.06e-05	1.86179	up	--	--	Molecular Function: serine-type endopeptidase activity (GO:0004252);; Cellular Component: plasma membrane (GO:0005886);; Biological Process: proteolysis (GO:0006508);; Biological Process: morphogenesis of larval imaginal disc epithelium (GO:0016335);; Biological Process: actin filament bundle assembly (GO:0051017);;	--	--	--	--	Trypsin	Serine proteinase stubble catalytic chain GN=Sb OS=Drosophila melanogaster (Fruit fly) PE=2 SV=2	E	Amino acid transport and metabolism	PREDICTED: serine proteinase stubble isoform X1 [Bactrocera dorsalis]
LOC105233992	1300	1321	1193	4433	4999	4691	59.4298	60.3801	53.879	199.89	226.746	211.93	3.33e-21	1.86166	up	[M]	Cell wall/membrane/envelope biogenesis	Molecular Function: UDP-glucose 4-epimerase activity (GO:0003978);; Biological Process: galactose metabolic process (GO:0006012);; Biological Process: cellular metabolic process (GO:0044237);; Molecular Function: coenzyme binding (GO:0050662);;	K01784|0|mde:101889139|probable UDP-glucose 4-epimerase-like; K01784 UDP-glucose 4-epimerase [EC:5.1.3.2] (A)	Galactose metabolism (ko00052);; Amino sugar and nucleotide sugar metabolism (ko00520)	--	--	NAD dependent epimerase/dehydratase family;; UDP-glucose 4-epimerase C-term subunit;; 3-beta hydroxysteroid dehydrogenase/isomerase family;; Polysaccharide biosynthesis protein;; RmlD substrate binding domain;; short chain dehydrogenase;; Male sterility protein;; KR domain;; NADH(P)-binding	UDP-glucose 4-epimerase {ECO:0000303|PubMed:20519568, ECO:0000303|PubMed:22654673} GN=Gale OS=Drosophila melanogaster (Fruit fly) PE=1 SV=1	M	Cell wall/membrane/envelope biogenesis	PREDICTED: UDP-glucose 4-epimerase [Bactrocera dorsalis]
LOC105226970	614	464	1553	3012	3733	3001	16.0055	12.3709	41.5107	79.7477	99.4702	80.3636	1.36e-08	1.86018	up	--	--	--	--	--	--	--	Trypsin	Serine protease persephone (Precursor) OS=Drosophila melanogaster (Fruit fly) PE=1 SV=1	O	Posttranslational modification, protein turnover, chaperones	PREDICTED: serine protease persephone-like [Bactrocera dorsalis]
LOC105224148	1946	2096	1662	4199	8938	7940	55.837	56.4465	47.8628	111.368	239.581	213.091	0.000589147	1.85998	up	[I]	Lipid transport and metabolism	Molecular Function: carboxylic ester hydrolase activity (GO:0004091);;	--	--	--	--	Carboxylesterase family;; alpha/beta hydrolase fold	Venom carboxylesterase-6 (Precursor) OS=Apis mellifera (Honeybee) PE=2 SV=1	R	General function prediction only	PREDICTED: venom carboxylesterase-6-like [Bactrocera dorsalis]
LOC105232477	677	761	643	3505	1667	2531	5.28865	5.92824	5.01514	18.6334	9.3059	13.754	0.00048154	1.85975	up	--	--	Molecular Function: ATP binding (GO:0005524);; Molecular Function: nucleoside-triphosphatase activity (GO:0017111);; Biological Process: defense response to Gram-negative bacterium (GO:0050829);;	--	--	--	--	ATPase family associated with various cellular activities (AAA)	Protein sickie GN=sick OS=Drosophila melanogaster (Fruit fly) PE=1 SV=3	Z	Cytoskeleton	PREDICTED: protein sickie [Bactrocera dorsalis]
LOC105223919	2172	2671	2570	9322	8829	9177	101.166	135.684	121.11	443.177	415.23	433.698	2.07e-20	1.85484	up	--	--	Cellular Component: integral component of membrane (GO:0016021);;	--	--	--	--	FAR-17a/AIG1-like protein	--	W	Extracellular structures	PREDICTED: androgen-induced gene 1 protein [Bactrocera dorsalis]
LOC105233852	8	5	14	39	38	22	0.0964573	0.0654244	0.16356	0.43601	0.379455	0.239375	0.00680801	1.84503	up	--	--	Biological Process: potassium ion transport (GO:0006813);; Molecular Function: calcium-activated potassium channel activity (GO:0015269);; Cellular Component: membrane (GO:0016020);; Biological Process: neuron projection morphogenesis (GO:0048812);;	--	--	--	--	Calcium-activated BK potassium channel alpha subunit;; Ion channel	--	P	Inorganic ion transport and metabolism	PREDICTED: potassium channel subfamily T member 2-like [Bactrocera dorsalis]
LOC105224165	404	504	407	1504	1155	2151	20.1333	24.805	20.4628	72.7225	56.3866	104.42	9.03e-05	1.84404	up	[G]	Carbohydrate transport and metabolism	Molecular Function: inositol monophosphate 1-phosphatase activity (GO:0008934);; Biological Process: dephosphorylation (GO:0016311);; Biological Process: phosphatidylinositol phosphorylation (GO:0046854);;	K01092|5.77325e-166|dme:Dmel_CG17026|CG17026 gene product from transcript CG17026-RA (EC:3.1.3.25); K01092 myo-inositol-1(or 4)-monophosphatase [EC:3.1.3.25] (A)	Inositol phosphate metabolism (ko00562);; Phosphatidylinositol signaling system (ko04070)	--	--	Inositol monophosphatase family	Inositol monophosphatase ttx-7 GN=ttx-7 OS=Caenorhabditis elegans PE=1 SV=3	G	Carbohydrate transport and metabolism	PREDICTED: inositol monophosphatase 1 [Bactrocera dorsalis]
LOC105225435	118	66	108	401	357	307	1.27257	0.704445	1.15932	4.24273	3.78254	3.25318	2.74e-10	1.83841	up	--	--	--	--	--	--	--	Leucine rich repeat;; Leucine Rich repeats (2 copies);; Leucine rich repeats (6 copies);; Leucine Rich Repeat;; Leucine Rich repeat;; Leucine rich repeat	Protein slit C-product (Precursor) GN=sli OS=Drosophila melanogaster (Fruit fly) PE=1 SV=2	R	General function prediction only	PREDICTED: uncharacterized protein LOC105225435 [Bactrocera dorsalis]
LOC105229612	16	10	7	41	30	49	0.51259	0.30145	0.220294	1.28904	0.919953	1.51318	0.00365851	1.83545	up	[R]	General function prediction only	Biological Process: morphogenesis of a polarized epithelium (GO:0001738);; Molecular Function: GTPase activity (GO:0003924);; Molecular Function: GTP binding (GO:0005525);; Cellular Component: cytoplasm (GO:0005737);; Cellular Component: plasma membrane (GO:0005886);; Biological Process: smoothened signaling pathway (GO:0007224);; Biological Process: small GTPase mediated signal transduction (GO:…	K06234|3.77401e-119|dwi:Dwil_GK14081|GK14081 gene product from transcript GK14081-RA; K06234 Ras-related protein Rab-23 (A)	Hedgehog signaling pathway (ko04340)	--	--	Ras family;; Miro-like protein;; ADP-ribosylation factor family;; 50S ribosome-binding GTPase;; Elongation factor Tu GTP binding domain	Ras-related protein Rab-8B GN=rab8B OS=Dictyostelium discoideum (Slime mold) PE=2 SV=1	U	Intracellular trafficking, secretion, and vesicular transport	PREDICTED: ras-related protein Rab-23 [Bactrocera dorsalis]
LOC105228469	44	53	75	199	210	216	1.56395	1.66086	2.62661	6.1157	6.53649	6.7572	8.64e-08	1.83361	up	--	--	Molecular Function: serine-type endopeptidase activity (GO:0004252);;	--	--	--	--	Trypsin;; Trypsin-like peptidase domain	Trypsin eta (Precursor) GN=etaTry OS=Drosophila melanogaster (Fruit fly) PE=2 SV=2	O	Posttranslational modification, protein turnover, chaperones	PREDICTED: uncharacterized protein LOC105228469 [Bactrocera dorsalis]
LOC105230318	81	54	45	227	145	276	2.76104	1.85224	1.56932	7.62681	4.88805	9.30406	0.000123022	1.82064	up	[I]	Lipid transport and metabolism	--	--	--	--	--	Carboxylesterase family;; alpha/beta hydrolase fold	Esterase B1 (Precursor) GN=B1 OS=Culex pipiens (House mosquito) PE=3 SV=1	I	Lipid transport and metabolism	PREDICTED: esterase B1 [Bactrocera dorsalis]
LOC105230945	2317	1963	1896	6154	7707	8288	16.6056	13.8871	13.4777	42.7458	54.3218	58.201	7.06e-17	1.81574	up	[KL]	Transcription;; Replication, recombination and repair	Molecular Function: nucleic acid binding (GO:0003676);;	K15192|0|mde:101893037|TATA-binding protein-associated factor 172-like; K15192 TATA-binding protein-associated factor [EC:3.6.4.-] (A)	--	--	--	Domain of unknown function (DUF3535);; SNF2 family N-terminal domain;; HEAT repeat;; Helicase conserved C-terminal domain;; HEAT repeats;; HEAT-like repeat	ATP-dependent helicase brm GN=brm OS=Drosophila melanogaster (Fruit fly) PE=1 SV=2	L	Replication, recombination and repair	PREDICTED: TATA-binding protein-associated factor 172 [Bactrocera dorsalis]
LOC105224810	5637	5787	5270	23317	18132	18303	198.044	206.114	191.766	830.288	649.946	653.978	2.24e-17	1.81185	up	[C]	Energy production and conversion	Molecular Function: magnesium ion binding (GO:0000287);; Molecular Function: isocitrate dehydrogenase (NAD+) activity (GO:0004449);; Molecular Function: isocitrate dehydrogenase (NADP+) activity (GO:0004450);; Cellular Component: mitochondrion (GO:0005739);; Cellular Component: lipid particle (GO:0005811);; Cellular Component: microtubule associated complex (GO:0005875);; Biological Process: glyo…	K00031|0|mde:101889639|isocitrate dehydrogenase [NADP] cytoplasmic-like; K00031 isocitrate dehydrogenase [EC:1.1.1.42] (A)	Citrate cycle (TCA cycle) (ko00020);; Glutathione metabolism (ko00480);; Carbon metabolism (ko01200);; 2-Oxocarboxylic acid metabolism (ko01210);; Biosynthesis of amino acids (ko01230);; Peroxisome (ko04146)	--	--	Isocitrate/isopropylmalate dehydrogenase	Isocitrate dehydrogenase [NADP] cytoplasmic GN=idhC OS=Dictyostelium discoideum (Slime mold) PE=1 SV=1	C	Energy production and conversion	PREDICTED: isocitrate dehydrogenase [NADP] cytoplasmic isoform X1 [Bactrocera dorsalis]
LOC105225608	25	27	42	104	136	96	0.978624	1.09824	1.85385	4.40082	5.4742	3.90578	2.24e-05	1.8099	up	--	--	--	--	--	--	--	DM4/DM12 family	--	S	Function unknown	PREDICTED: uncharacterized protein LOC105225608 [Bactrocera dorsalis]
LOC105225088	348	156	117	746	843	626	10.8022	4.5029	3.71115	21.9382	23.5451	17.6054	2.14e-08	1.80767	up	--	--	--	--	--	--	--	--	--	--	--	PREDICTED: homeobox protein goosecoid-like [Bactrocera dorsalis]
LOC105229847	95	97	111	298	308	464	12.13	12.2477	15.2315	36.1282	38.8549	57.7355	2.89e-06	1.79311	up	--	--	Molecular Function: secondary active organic cation transmembrane transporter activity (GO:0008513);; Cellular Component: integral component of membrane (GO:0016021);; Biological Process: transmembrane transport (GO:0055085);;	--	--	--	--	Major Facilitator Superfamily;; Sugar (and other) transporter	Organic cation transporter-like protein GN=Orct2 OS=Drosophila melanogaster (Fruit fly) PE=2 SV=2	R	General function prediction only	PREDICTED: organic cation transporter protein [Bactrocera dorsalis]
LOC105230497	70258	43702	48830	191366	193721	189322	2443.42	1470.6	1668.39	6112.6	6173.38	6001.42	7.62e-10	1.7916	up	--	--	--	--	--	--	--	--	--	133		PREDICTED: uncharacterized protein LOC105230497 [Bactrocera dorsalis]
LOC105231439	3289	3069	2667	9642	11131	10914	223.294	217.381	181.723	688.747	792.892	773.656	1.06e-18	1.78503	up	[C]	Energy production and conversion	Cellular Component: mitochondrial matrix (GO:0005759);; Molecular Function: electron carrier activity (GO:0009055);; Molecular Function: metal ion binding (GO:0046872);; Molecular Function: 2 iron, 2 sulfur cluster binding (GO:0051537);;	--	--	--	--	2Fe-2S iron-sulfur cluster binding domain	Adrenodoxin-like protein, mitochondrial (Precursor) GN=Fdxh OS=Drosophila melanogaster (Fruit fly) PE=2 SV=3	C	Energy production and conversion	PREDICTED: adrenodoxin [Bactrocera dorsalis]
LOC105225894	33741	26001	25047	95231	98120	103407	525.564	403.918	398.561	1555.22	1605.27	1685.3	9.57e-12	1.78016	up	--	--	--	--	--	--	--	--	--	--	--	PREDICTED: uncharacterized abhydrolase domain-containing protein DDB_G0269086 [Bactrocera dorsalis]
LOC105232619	48	33	22	155	94	111	2.35897	1.62684	1.11087	7.53381	4.60645	5.43272	1.87e-05	1.77752	up	[Z]	Cytoskeleton	Biological Process: nuclear division (GO:0000280);; Molecular Function: GTPase activity (GO:0003924);; Molecular Function: structural constituent of cytoskeleton (GO:0005200);; Molecular Function: GTP binding (GO:0005525);; Cellular Component: cytoplasm (GO:0005737);; Cellular Component: microtubule (GO:0005874);; Biological Process: GTP catabolic process (GO:0006184);; Biological Process: mitoti…	K07374|0|mde:101894498|tubulin alpha-4 chain-like; K07374 tubulin alpha (A)	Phagosome (ko04145)	--	--	Tubulin/FtsZ family, GTPase domain;; Tubulin C-terminal domain	Tubulin alpha-4 chain GN=alphaTub67C OS=Drosophila melanogaster (Fruit fly) PE=3 SV=1	Z	Cytoskeleton	PREDICTED: tubulin alpha-4 chain [Bactrocera dorsalis]
LOC105229635	762	149	1605	2941	2538	3300	147.034	33.2318	354.716	661.216	566.552	729.452	1.89e-05	1.77285	up	--	--	--	--	--	--	--	Haemolysin E (HlyE)	--	--	--	PREDICTED: uncharacterized protein LOC105229635, partial [Bactrocera dorsalis]
LOC105226808	2320	1929	1978	6884	7893	6832	21.9941	18.0132	18.3954	62.6616	71.0366	61.8188	4.67e-19	1.76781	up	--	--	Molecular Function: protein kinase activity (GO:0004672);; Cellular Component: extracellular region (GO:0005576);; Cellular Component: Golgi apparatus (GO:0005794);; Biological Process: imaginal disc-derived wing morphogenesis (GO:0007476);;	--	--	--	--	Protein of unknown function (DUF1193)	--	S	Function unknown	PREDICTED: uncharacterized protein LOC105226808 [Bactrocera dorsalis]
LOC105232094	8	17	12	54	50	24	0.233393	0.419484	0.31541	1.32068	1.23919	0.60927	0.00409303	1.76294	up	[P]	Inorganic ion transport and metabolism	Molecular Function: calcium:sodium antiporter activity (GO:0005432);; Cellular Component: plasma membrane (GO:0005886);; Biological Process: calcium ion transport (GO:0006816);; Molecular Function: calcium, potassium:sodium antiporter activity (GO:0008273);; Cellular Component: integral component of membrane (GO:0016021);; Biological Process: transmembrane transport (GO:0055085);;	--	--	--	--	Sodium/calcium exchanger protein	Probable sodium/potassium/calcium exchanger CG1090 GN=CG1090 OS=Drosophila melanogaster (Fruit fly) PE=2 SV=3	P	Inorganic ion transport and metabolism	PREDICTED: sodium/potassium/calcium exchanger 3 [Bactrocera dorsalis]
LOC105227562	165	96	76	403	371	388	1.01521	0.612907	0.481972	2.53262	2.32567	2.4442	6.1e-10	1.75861	up	--	--	Molecular Function: extracellular matrix structural constituent (GO:0005201);; Cellular Component: extracellular matrix (GO:0031012);;	--	--	--	--	Chitin binding Peritrophin-A domain	Endochitinase (Precursor) OS=Manduca sexta (Tobacco hawkmoth) PE=2 SV=1	R	General function prediction only	PREDICTED: flocculation protein FLO11 [Bactrocera dorsalis]
LOC105228876	634	619	780	3391	1771	1858	19.3225	18.6816	23.7307	101.577	52.5534	55.3047	0.00236361	1.7586	up	[O]	Posttranslational modification, protein turnover, chaperones	Biological Process: proteolysis (GO:0006508);; Biological Process: regulation of metabolic process (GO:0019222);;	--	--	--	--	Serpin (serine protease inhibitor)	Alaserpin (Precursor) OS=Manduca sexta (Tobacco hawkmoth) PE=1 SV=1	V	Defense mechanisms	PREDICTED: antichymotrypsin-2 [Bactrocera dorsalis]
LOC105224485	68	99	58	293	258	222	2.96392	4.56773	2.65874	13.3387	11.7234	10.0469	3.66e-08	1.75355	up	--	--	Biological Process: lipid metabolic process (GO:0006629);; Molecular Function: phosphoric diester hydrolase activity (GO:0008081);;	--	--	--	--	--	--	558		PREDICTED: uncharacterized protein LOC105224485 [Bactrocera dorsalis]
LOC105224764	2313	3236	2868	10075	8759	9922	68.267	94.3644	87.4994	291.481	254.087	287.463	3.79e-18	1.7451	up	--	--	--	K16751|1.74032e-100|mde:101891486|uncharacterized LOC101891486; K16751 C2 domain-containing protein 3 (A)	--	--	--	--	--	R	General function prediction only	PREDICTED: uncharacterized protein LOC105224764 [Bactrocera dorsalis]
LOC105225127	215	133	110	541	529	486	6.57336	4.01915	3.34752	16.0789	15.7712	14.4422	8.44e-11	1.73721	up	[R]	General function prediction only	Cellular Component: kinetochore (GO:0000776);; Cellular Component: anaphase-promoting complex (GO:0005680);; Cellular Component: cytoplasm (GO:0005737);; Cellular Component: centrosome (GO:0005813);; Cellular Component: spindle (GO:0005819);; Biological Process: phagocytosis (GO:0006909);; Biological Process: regulation of exit from mitosis (GO:0007096);; Biological Process: female meiosis I (GO:…	K03363|0|mde:101892786|cell division cycle protein 20 homolog; K03363 cell division cycle 20, cofactor of APC complex (A)	Ubiquitin mediated proteolysis (ko04120)	--	--	WD domain, G-beta repeat	Anaphase-promoting complex subunit cdc20 GN=cdc20 OS=Dictyostelium discoideum (Slime mold) PE=1 SV=1	D	Cell cycle control, cell division, chromosome partitioning	PREDICTED: cell division cycle protein 20 homolog [Bactrocera dorsalis]
LOC109579788	178	281	192	574	855	777	3.09063	4.2091	2.96247	8.9503	12.161	11.4524	1.01e-08	1.73468	up	--	--	Cellular Component: Golgi membrane (GO:0000139);; Molecular Function: mannosyl-oligosaccharide 1,2-alpha-mannosidase activity (GO:0004571);; Biological Process: protein N-linked glycosylation (GO:0006487);; Biological Process: determination of adult lifespan (GO:0008340);; Biological Process: encapsulation of foreign target (GO:0035010);; Biological Process: response to anesthetic (GO:0072347);;	--	--	--	--	--	--	--	--	PREDICTED: mannosyl-oligosaccharide alpha-1,2-mannosidase isoform B isoform X1 [Bactrocera dorsalis]
LOC105224990	151	127	151	613	419	413	3.39823	2.98575	3.4076	13.5909	9.35521	9.03161	1.93e-07	1.72349	up	--	--	Molecular Function: G-protein coupled receptor activity (GO:0004930);; Biological Process: response to stress (GO:0006950);; Biological Process: G-protein coupled receptor signaling pathway (GO:0007186);; Biological Process: determination of adult lifespan (GO:0008340);; Cellular Component: integral component of membrane (GO:0016021);;	K04599|0|dya:Dyak_GE10076|GE10076 gene product from transcript GE10076-RA; K04599 G protein-coupled receptor Mth (Methuselah protein) (A)	--	--	--	--	Probable G-protein coupled receptor Mth-like 5 GN=mthl5 OS=Drosophila melanogaster (Fruit fly) PE=2 SV=2	680		PREDICTED: probable G-protein coupled receptor Mth-like 5 [Bactrocera dorsalis]
LOC105223658	805	743	737	2151	2767	2700	15.3296	14.2474	14.083	45.6579	56.9871	58.0371	4.46e-17	1.71038	up	[R]	General function prediction only	Molecular Function: ubiquitin-protein transferase activity (GO:0004842);; Biological Process: protein ubiquitination (GO:0016567);;	--	--	--	--	Ankyrin repeats (3 copies);; Ankyrin repeats (many copies);; Ankyrin repeat;; Ankyrin repeat;; Ankyrin repeats (many copies)	Protein fem-1 homolog CG6966 GN=CG6966 OS=Drosophila melanogaster (Fruit fly) PE=2 SV=2	R	General function prediction only	PREDICTED: protein fem-1 homolog C [Bactrocera dorsalis]
LOC105232701	297	319	239	868	1081	893	2.12257	2.05176	1.96537	5.61073	6.97387	6.03218	1.17e-12	1.70628	up	--	--	Cellular Component: collagen trimer (GO:0005581);; Cellular Component: nucleus (GO:0005634);; Cellular Component: mitochondrion (GO:0005739);; Biological Process: motor neuron axon guidance (GO:0008045);; Cellular Component: membrane (GO:0016020);; Molecular Function: carbohydrate binding (GO:0030246);;	--	--	--	--	Collagenase NC10 and Endostatin;; Collagen triple helix repeat (20 copies)	--	W	Extracellular structures	PREDICTED: collagen alpha-1(XVIII) chain [Bactrocera dorsalis]
LOC105222026	64	48	82	219	213	213	1.87204	1.43181	2.40825	6.36189	6.20228	6.19464	4.01e-07	1.70501	up	--	--	Biological Process: mitotic sister chromatid segregation (GO:0000070);; Biological Process: morphogenesis of an epithelial sheet (GO:0002011);; Molecular Function: protein serine/threonine kinase activity (GO:0004674);; Cellular Component: cytoplasm (GO:0005737);; Biological Process: protein phosphorylation (GO:0006468);; Biological Process: apoptotic process (GO:0006917);; Biological Process: sp…	--	--	--	--	Misato Segment II tubulin-like domain;; Tubulin domain;; Tubulin/FtsZ family, GTPase domain	Protein misato GN=mst OS=Drosophila melanogaster (Fruit fly) PE=2 SV=1	Z	Cytoskeleton	PREDICTED: LOW QUALITY PROTEIN: protein misato [Bactrocera dorsalis]
LOC105223340	109	93	72	298	324	285	3.10103	2.78486	2.00591	8.72074	9.497	8.26175	1.93e-08	1.7	up	[RTKL]	General function prediction only;; Signal transduction mechanisms;; Transcription;; Replication, recombination and repair	Molecular Function: protein serine/threonine kinase activity (GO:0004674);; Molecular Function: ATP binding (GO:0005524);; Cellular Component: centrosome (GO:0005813);; Biological Process: protein phosphorylation (GO:0006468);; Biological Process: mitotic centrosome separation (GO:0007100);; Biological Process: pole cell formation (GO:0007279);; Biological Process: asymmetric protein localization…	K11481|2.70997e-178|mde:101887912|aurora kinase A-like; K11481 aurora kinase A [EC:2.7.11.1] (A)	--	--	--	Protein kinase domain;; Protein tyrosine kinase;; Kinase-like	Aurora kinase {ECO:0000312|EMBL:BAJ10384.1} OS=Patiria pectinifera (Starfish) PE=1 SV=1	D	Cell cycle control, cell division, chromosome partitioning	PREDICTED: serine/threonine-protein kinase Aurora-2 [Bactrocera dorsalis]
LOC105224133	282	244	270	813	893	926	3.68244	3.17962	3.54425	10.5324	11.5602	11.9718	2.87e-12	1.69805	up	--	--	Biological Process: determination of adult lifespan (GO:0008340);; Molecular Function: phosphatidylinositol binding (GO:0035091);; Biological Process: termination of G-protein coupled receptor signaling pathway (GO:0038032);;	K17887|0|dmo:Dmoj_GI21545|GI21545 gene product from transcript GI21545-RA; K17887 sorting nexin-25 (A)	--	--	--	PXA domain;; Sorting nexin C terminal;; Regulator of G protein signaling domain;; PX domain	--	S	Function unknown	PREDICTED: sorting nexin-25 [Bactrocera dorsalis]
LOC105227883	952	892	865	2910	2869	3133	64.8765	58.1128	61.3958	186.722	187.843	204.443	3.16e-17	1.69072	up	[R]	General function prediction only	Biological Process: metabolic process (GO:0008152);;	--	--	--	--	short chain dehydrogenase;; KR domain;; NADH(P)-binding;; Enoyl-(Acyl carrier protein) reductase;; NAD dependent epimerase/dehydratase family	3-ketodihydrosphingosine reductase (Precursor) GN=ksrA-2 OS=Dictyostelium discoideum (Slime mold) PE=3 SV=1	Q	Secondary metabolites biosynthesis, transport and catabolism	PREDICTED: dehydrogenase/reductase SDR family member 11-like [Bactrocera dorsalis]
LOC105224918	1262	1495	1157	4975	3186	4705	29.2271	32.3188	26.6079	106.533	68.8842	101.481	8.97e-08	1.68927	up	[G]	Carbohydrate transport and metabolism	Cellular Component: extracellular space (GO:0005615);; Cellular Component: plasma membrane (GO:0005886);; Biological Process: carbohydrate metabolic process (GO:0005975);; Molecular Function: beta-N-acetylglucosaminidase activity (GO:0016231);; Biological Process: multicellular organism reproduction (GO:0032504);; Biological Process: negative regulation of growth of symbiont in host (GO:0044130);;	K12373|0|mde:101896517|chitooligosaccharidolytic beta-N-acetylglucosaminidase-like; K12373 hexosaminidase [EC:3.2.1.52] (A)	Other glycan degradation (ko00511);; Amino sugar and nucleotide sugar metabolism (ko00520);; Glycosaminoglycan degradation (ko00531);; Glycosphingolipid biosynthesis - globo series (ko00603);; Glycosphingolipid biosynthesis - ganglio series (ko00604);; Lysosome (ko04142)	--	--	Glycosyl hydrolase family 20, catalytic domain;; beta-acetyl hexosaminidase like	Chitooligosaccharidolytic beta-N-acetylglucosaminidase (Precursor) OS=Bombyx mori (Silk moth) PE=1 SV=1	G	Carbohydrate transport and metabolism	PREDICTED: chitooligosaccharidolytic beta-N-acetylglucosaminidase [Bactrocera dorsalis]
LOC105224101	542	162	915	1860	1500	1945	85.4065	25.6214	154.739	299.92	248.084	318.998	2.86e-06	1.68255	up	--	--	--	--	--	--	--	PBP/GOBP family	--	89		PREDICTED: uncharacterized protein LOC105224101 [Bactrocera dorsalis]
LOC105224633	7602	5258	6444	22090	17884	22865	646.929	459.474	563.961	1898.43	1542.83	1965.59	7.29e-15	1.67491	up	--	--	--	--	--	--	--	--	--	221		PREDICTED: uncharacterized protein LOC105224633 [Bactrocera dorsalis]
LOC105232771	161	165	123	450	475	526	10.4883	10.8006	7.88147	29.6103	31.2363	34.1925	7.45e-10	1.66554	up	--	--	--	--	--	--	--	--	--	99		PREDICTED: uncharacterized protein LOC105232771 [Bactrocera dorsalis]
LOC105229395	46	50	74	203	171	175	1.01061	1.09171	1.60392	4.28325	3.63618	3.69009	2.72e-06	1.66286	up	--	--	Cellular Component: early endosome (GO:0005769);;	--	--	--	--	Ankyrin repeats (3 copies);; Ankyrin repeats (many copies);; Ankyrin repeat;; Ankyrin repeats (many copies);; SAM domain (Sterile alpha motif);; Ankyrin repeat;; SAM domain (Sterile alpha motif)	Transient receptor potential cation channel subfamily A member 1 homolog GN=trpa-1 OS=Caenorhabditis elegans PE=2 SV=5	R	General function prediction only	PREDICTED: Usher syndrome type-1G protein homolog [Bactrocera dorsalis]
LOC105227351	2192	2211	2156	6377	8811	5963	10.5178	9.96207	10.2412	28.284	39.4335	26.7609	5.73e-08	1.66223	up	[RTKL]	General function prediction only;; Signal transduction mechanisms;; Transcription;; Replication, recombination and repair	Molecular Function: magnesium ion binding (GO:0000287);; Molecular Function: protein serine/threonine kinase activity (GO:0004674);; Molecular Function: ATP binding (GO:0005524);; Biological Process: protein phosphorylation (GO:0006468);; Biological Process: border follicle cell migration (GO:0007298);; Biological Process: positive regulation of cell size (GO:0045793);;	K08789|0|dmo:Dmoj_GI13121|GI13121 gene product from transcript GI13121-RA; K08789 microtubule-associated serine/threonine kinase [EC:2.7.11.1] (A)	--	--	--	Domain of unknown function (DUF1908);; Protein kinase domain;; Protein tyrosine kinase;; PDZ domain (Also known as DHR or GLGF)	Probable serine/threonine-protein kinase DDB_G0272282 GN=DDB_G0272282 OS=Dictyostelium discoideum (Slime mold) PE=3 SV=1	T	Signal transduction mechanisms	PREDICTED: uncharacterized protein LOC105227351 [Bactrocera dorsalis]
LOC105224361	1002	378	434	1663	2013	2171	26.3698	9.7768	11.6703	43.0603	52.543	56.5822	1.4e-07	1.66159	up	[E]	Amino acid transport and metabolism	Biological Process: protein targeting to Golgi (GO:0000042);; Cellular Component: chromatin (GO:0000785);; Molecular Function: cystathionine beta-synthase activity (GO:0004122);; Cellular Component: centrosome (GO:0005813);; Cellular Component: spindle (GO:0005819);; Biological Process: cysteine biosynthetic process from serine (GO:0006535);; Biological Process: centrosome cycle (GO:0007098);; Bi…	K01697|0|mde:101897352|cystathionine beta-synthase-like; K01697 cystathionine beta-synthase [EC:4.2.1.22] (A)	Glycine, serine and threonine metabolism (ko00260);; Cysteine and methionine metabolism (ko00270);; Biosynthesis of amino acids (ko01230)	--	--	Pyridoxal-phosphate dependent enzyme;; CBS domain	Cystathionine beta-synthase GN=cysB OS=Dictyostelium discoideum (Slime mold) PE=2 SV=2	E	Amino acid transport and metabolism	PREDICTED: cystathionine beta-synthase [Bactrocera dorsalis]
LOC105224164	69	139	107	301	356	358	9.87515	20.9973	15.6987	45.8903	54.0748	54.0433	1.38e-08	1.66147	up	[G]	Carbohydrate transport and metabolism	Molecular Function: inositol monophosphate 1-phosphatase activity (GO:0008934);; Biological Process: dephosphorylation (GO:0016311);; Biological Process: phosphatidylinositol phosphorylation (GO:0046854);;	K01092|2.71387e-67|der:Dere_GG15938|GG15938 gene product from transcript GG15938-RA; K01092 myo-inositol-1(or 4)-monophosphatase [EC:3.1.3.25] (A)	Inositol phosphate metabolism (ko00562);; Phosphatidylinositol signaling system (ko04070)	--	--	Inositol monophosphatase family	Inositol monophosphatase GN=impa1 OS=Dictyostelium discoideum (Slime mold) PE=3 SV=1	G	Carbohydrate transport and metabolism	PREDICTED: inositol monophosphatase 2 [Bactrocera dorsalis]
LOC105223962	216	212	171	690	661	578	7.29268	7.09177	5.73281	22.4564	21.6513	18.8693	1.02e-10	1.65995	up	--	--	Biological Process: compound eye morphogenesis (GO:0001745);; Biological Process: peptide secretion (GO:0002790);; Cellular Component: early endosome (GO:0005769);; Cellular Component: multivesicular body (GO:0005771);; Cellular Component: integral component of plasma membrane (GO:0005887);; Biological Process: segment polarity determination (GO:0007367);; Biological Process: imaginal disc-derive…	--	--	--	--	Wnt-binding factor required for Wnt secretion	Protein wntless {ECO:0000250|UniProtKB:Q95ST2} (Precursor) OS=Drosophila virilis (Fruit fly) PE=3 SV=1	T	Signal transduction mechanisms	PREDICTED: protein wntless [Bactrocera dorsalis]
LOC105223236	83	120	135	368	280	439	1.54075	2.15226	2.51434	6.46191	4.91567	7.71684	3.77e-07	1.65752	up	[O]	Posttranslational modification, protein turnover, chaperones	--	--	--	--	--	Peptidase family M13;; Peptidase family M13	Neprilysin-2 {ECO:0000312|WormBase:T05A8.4} OS=Caenorhabditis elegans PE=1 SV=2	E	Amino acid transport and metabolism	PREDICTED: membrane metallo-endopeptidase-like 1 [Bactrocera dorsalis]
LOC105230055	249	184	188	487	830	668	3.64109	2.88862	3.15349	5.3306	7.84931	6.23232	1.4e-05	1.65003	up	--	--	--	K16513|1.10894e-48|mde:101893229|capon-like protein-like; K16513 carboxyl-terminal PDZ ligand of neuronal nitric oxide synthase protein (A)	--	--	--	--	Capon-like protein GN=CG42673 OS=Drosophila melanogaster (Fruit fly) PE=2 SV=1	T	Signal transduction mechanisms	PREDICTED: GATA zinc finger domain-containing protein 7 [Bactrocera dorsalis]
LOC105223657	491	412	372	1446	1231	1398	9.71585	7.91215	7.25373	27.2301	23.2581	26.4442	2.42e-13	1.64886	up	--	--	Biological Process: embryonic epithelial tube formation (GO:0001838);; Biological Process: cuticle chitin biosynthetic process (GO:0006035);; Biological Process: terminal region determination (GO:0007362);; Biological Process: torso signaling pathway (GO:0008293);; Biological Process: chitin-based embryonic cuticle biosynthetic process (GO:0008362);; Biological Process: regulation of tube diamete…	--	--	--	--	Electron transfer DM13;; DOMON domain	Protein Skeletor, isoforms B/C (Precursor) GN=Skeletor OS=Drosophila melanogaster (Fruit fly) PE=1 SV=2	D	Cell cycle control, cell division, chromosome partitioning	PREDICTED: protein Skeletor, isoforms B/C [Bactrocera dorsalis]
LOC105233729	64	56	66	211	175	208	1.89545	1.63813	1.95445	6.14583	5.1065	6.06214	1.79e-06	1.6473	up	[I]	Lipid transport and metabolism	Molecular Function: stearoyl-CoA 9-desaturase activity (GO:0004768);; Biological Process: fatty acid biosynthetic process (GO:0006633);; Cellular Component: integral component of membrane (GO:0016021);; Biological Process: oxidation-reduction process (GO:0055114);;	K00507|0|mde:101893676|acyl-CoA desaturase 1-like; K00507 stearoyl-CoA desaturase (delta-9 desaturase) [EC:1.14.19.1] (A)	Biosynthesis of unsaturated fatty acids (ko01040);; Fatty acid metabolism (ko01212)	--	--	Fatty acid desaturase	Acyl-CoA Delta(11) desaturase OS=Spodoptera littoralis (Egyptian cotton leafworm) PE=1 SV=1	I	Lipid transport and metabolism	PREDICTED: acyl-CoA Delta(11) desaturase [Bactrocera dorsalis]
LOC105229063	99	53	67	265	187	247	1.31102	0.633414	0.882349	3.01339	2.18824	2.85122	4.69e-07	1.64625	up	[R]	General function prediction only	Biological Process: positive regulation of neuroblast proliferation (GO:0002052);; Molecular Function: nucleic acid binding (GO:0003676);; Cellular Component: nucleus (GO:0005634);; Biological Process: tricarboxylic acid cycle (GO:0006099);; Biological Process: neuroblast development (GO:0014019);; Biological Process: sensory organ precursor cell fate determination (GO:0016360);; Biological Proce…	--	--	--	--	Zinc-finger double domain;; Zinc finger, C2H2 type;; C2H2-type zinc finger	Chorion transcription factor Cf2 GN=Cf2 OS=Drosophila melanogaster (Fruit fly) PE=2 SV=3	R	General function prediction only	PREDICTED: myb-like protein A [Bactrocera dorsalis]
LOC105224811	318	251	199	914	804	726	1.84553	1.47029	1.17339	5.45235	4.81089	4.34034	2.4e-11	1.64264	up	--	--	Biological Process: imaginal disc eversion (GO:0007561);; Cellular Component: extrinsic component of membrane (GO:0019898);;	--	--	--	--	Low-density lipoprotein receptor domain class A;; EB module	Low-density lipoprotein receptor-related protein (Precursor) GN=lrp-1 OS=Caenorhabditis elegans PE=1 SV=1	T	Signal transduction mechanisms	PREDICTED: titin [Bactrocera dorsalis]
LOC105232159	863	731	781	2561	2425	2570	18.2163	15.7434	16.3775	54.4104	51.4033	54.4858	6.81e-16	1.64218	up	--	--	Molecular Function: nucleic acid binding (GO:0003676);; Cellular Component: endoplasmic reticulum (GO:0005783);; Biological Process: Golgi organization (GO:0007030);; Biological Process: protein secretion (GO:0009306);;	--	--	--	--	--	Ectopic P granules protein 3 OS=Caenorhabditis elegans PE=2 SV=2	S	Function unknown	PREDICTED: vacuole membrane protein 1 [Bactrocera dorsalis]
LOC105230867	9	14	37	76	53	61	0.318243	0.412318	1.17982	2.1736	1.55032	1.77895	0.00182829	1.63308	up	--	--	Molecular Function: cytochrome-c oxidase activity (GO:0004129);; Cellular Component: mitochondrial respiratory chain (GO:0005746);; Molecular Function: electron carrier activity (GO:0009055);;	--	--	--	--	--	--	98		PREDICTED: keratin, type I cytoskeletal 10 [Bactrocera dorsalis]
LOC105221958	159	119	91	345	417	402	1.50811	1.11295	0.888291	3.16616	3.84281	3.81379	8.05e-09	1.63079	up	--	--	--	--	--	--	--	--	--	60		PREDICTED: uncharacterized protein LOC105221958 [Bactrocera dorsalis]
LOC105232862	27	12	15	64	61	45	2.46605	1.30679	1.46546	6.44098	6.0745	4.4829	0.00296099	1.62656	up	--	--	Biological Process: mitotic spindle organization (GO:0007052);; Cellular Component: HAUS complex (GO:0070652);;	--	--	--	--	--	--	149		PREDICTED: uncharacterized protein LOC105232862 [Bactrocera dorsalis]
LOC105228416	7790	6499	11392	27351	25056	28428	359.977	306.263	539.417	1280.78	1175.85	1331.3	2.73e-13	1.62596	up	--	--	--	--	--	--	--	--	--	203		PREDICTED: uncharacterized protein LOC105228416 [Bactrocera dorsalis]
LOC105228488	842	818	847	2705	2368	2766	18.2256	17.2807	17.3831	68.4235	54.0506	66.9874	1.35e-15	1.61714	up	--	--	--	--	--	--	--	--	--	526		PREDICTED: uncharacterized protein LOC105228488 [Bactrocera dorsalis]
LOC105224812	18	12	16	45	48	50	0.804713	0.600793	0.800611	2.14977	2.6023	2.55179	0.0059791	1.60875	up	--	--	Biological Process: multicellular organismal development (GO:0007275);; Biological Process: single-organism developmental process (GO:0044767);; Biological Process: anatomical structure development (GO:0048856);;	--	--	--	--	Alcohol dehydrogenase transcription factor Myb/SANT-like;; BESS motif	--	S	Function unknown	PREDICTED: uncharacterized protein LOC105224812 [Bactrocera dorsalis]
LOC105230598	128	76	86	260	354	286	1.08592	0.656387	0.752327	2.22886	3.0049	2.426	1.04e-07	1.60688	up	--	--	--	K17914|7.6527e-177|dan:Dana_GF11866|GF11866 gene product from transcript GF11866-RA; K17914 kinesin family member 13 (A)	--	--	--	--	--	563		PREDICTED: uncharacterized protein LOC105230598 [Bactrocera dorsalis]
LOC105229197	724	950	696	2490	2664	2184	12.2468	16.2561	12.0309	41.9255	46.7414	36.9681	3.89e-15	1.60358	up	[E]	Amino acid transport and metabolism	Molecular Function: oxidoreductase activity (GO:0016491);; Biological Process: oxidation-reduction process (GO:0055114);;	K14157|0|mde:101897193|alpha-aminoadipic semialdehyde synthase, mitochondrial-like; K14157 alpha-aminoadipic semialdehyde synthase [EC:1.5.1.8 1.5.1.9] (A)	Lysine degradation (ko00310)	--	--	Saccharopine dehydrogenase;; Alanine dehydrogenase/PNT, C-terminal domain;; Alanine dehydrogenase/PNT, N-terminal domain;; Shikimate / quinate 5-dehydrogenase	Probable saccharopine dehydrogenase [NADP(+), L-glutamate-forming] GN=sdh OS=Dictyostelium discoideum (Slime mold) PE=2 SV=1	E	Amino acid transport and metabolism	PREDICTED: alpha-aminoadipic semialdehyde synthase, mitochondrial [Bactrocera dorsalis]
LOC105228975	33	79	21	153	122	135	0.945087	2.25288	0.61661	4.40974	3.54845	3.91558	4.71e-05	1.59836	up	--	--	Biological Process: mitotic metaphase (GO:0000089);; Biological Process: mitotic anaphase (GO:0000090);; Biological Process: meiotic spindle organization (GO:0000212);; Molecular Function: motor activity (GO:0003774);; Molecular Function: binding (GO:0005488);; Cellular Component: kinesin complex (GO:0005871);; Cellular Component: spindle microtubule (GO:0005876);; Biological Process: mitotic spi…	K10402|0|mde:101900860|kinesin-like protein subito-like; K10402 kinesin family member 20 (A)	--	--	--	Kinesin motor domain	Kinesin-like protein subito GN=sub OS=Drosophila melanogaster (Fruit fly) PE=1 SV=1	Z	Cytoskeleton	PREDICTED: kinesin-like protein subito [Bactrocera dorsalis]
LOC105222492	53	104	99	287	209	292	1.44743	2.94183	2.63688	8.04489	5.66245	7.74461	3.81e-07	1.59435	up	[Q]	Secondary metabolites biosynthesis, transport and catabolism	Molecular Function: monooxygenase activity (GO:0004497);; Molecular Function: iron ion binding (GO:0005506);; Molecular Function: electron carrier activity (GO:0009055);; Cellular Component: membrane (GO:0016020);; Molecular Function: oxidoreductase activity, acting on paired donors, with incorporation or reduction of molecular oxygen (GO:0016705);; Molecular Function: heme binding (GO:0020037);;…	K15007|2.89881e-103|dmo:Dmoj_GI10234|GI10234 gene product from transcript GI10234-RA; K15007 cytochrome P450, family 313 [EC:1.14.-.-] (A)	--	--	--	Cytochrome P450;; Cytochrome P450	Probable cytochrome P450 313b1 GN=Cyp313b1 OS=Drosophila melanogaster (Fruit fly) PE=2 SV=2	Q	Secondary metabolites biosynthesis, transport and catabolism	PREDICTED: probable cytochrome P450 313b1 [Bactrocera dorsalis]
LOC105232953	71	41	76	169	195	214	0.978797	0.545547	1.03031	2.28081	2.55138	2.85492	4.48e-06	1.59253	up	[S]	Function unknown	Biological Process: imaginal disc-derived wing morphogenesis (GO:0007476);; Cellular Component: integral component of membrane (GO:0016021);; Biological Process: regulation of apoptotic process (GO:0042981);;	--	--	--	--	Leucine rich repeat;; Leucine Rich repeats (2 copies);; Leucine rich repeats (6 copies);; Leucine Rich Repeat	Leucine-rich repeat-containing protein let-4 (Precursor) GN=let-4 OS=Caenorhabditis elegans PE=2 SV=2	R	General function prediction only	PREDICTED: uncharacterized protein LOC105232953 [Bactrocera dorsalis]
LOC105225646	310	388	377	1255	996	1014	7.85801	9.99052	9.54855	31.7528	25.2444	25.6604	1.46e-11	1.57488	up	--	--	Molecular Function: alpha-N-acetylglucosaminidase activity (GO:0004561);;	K01205|0|dpo:Dpse_GA12255|GA12255 gene product from transcript GA12255-RA; K01205 alpha-N-acetylglucosaminidase [EC:3.2.1.50] (A)	Glycosaminoglycan degradation (ko00531);; Lysosome (ko04142)	--	--	Alpha-N-acetylglucosaminidase (NAGLU) tim-barrel domain;; Alpha-N-acetylglucosaminidase (NAGLU) C-terminal domain;; Alpha-N-acetylglucosaminidase (NAGLU) N-terminal domain	--	G	Carbohydrate transport and metabolism	PREDICTED: alpha-N-acetylglucosaminidase [Bactrocera dorsalis]
LOC105227885	820	514	503	1980	1699	1882	13.5752	8.32161	8.26205	31.7988	27.2239	30.1993	1.58e-13	1.57045	up	--	--	--	--	--	--	--	von Willebrand factor type C domain	--	W	Extracellular structures	PREDICTED: uncharacterized protein LOC105227885 [Bactrocera dorsalis]
LOC105233534	1205	772	1060	2861	3305	3002	19.1277	11.8827	16.8715	44.7183	52.3332	47.1598	4.13e-15	1.56642	up	--	--	Biological Process: activation of innate immune response (GO:0002218);; Molecular Function: metalloendopeptidase activity (GO:0004222);; Molecular Function: calcium ion binding (GO:0005509);; Cellular Component: plasma membrane (GO:0005886);; Biological Process: proteolysis (GO:0006508);; Biological Process: tracheal outgrowth, open tracheal system (GO:0007426);; Biological Process: imaginal disc…	--	--	--	--	Matrixin;; Hemopexin;; Putative peptidoglycan binding domain	15 kDa peptide (Precursor) OS=Hemicentrotus pulcherrimus (Sea urchin) PE=1 SV=1	W	Extracellular structures	PREDICTED: stromelysin-3 [Bactrocera dorsalis]
LOC105222557	178	153	117	435	459	451	6.71799	5.41363	4.50873	15.163	16.1564	15.9955	1.21e-08	1.55916	up	--	--	--	--	--	--	--	--	--	100		PREDICTED: uncharacterized protein LOC105222557 [Bactrocera dorsalis]
LOC105222544	300	421	196	979	1044	724	25.9667	36.1203	17.6658	83.749	90.4576	62.5682	3.09e-07	1.55643	up	--	--	--	--	--	--	--	Chitin binding Peritrophin-A domain	--	136		PREDICTED: uncharacterized protein LOC105222544 [Bactrocera dorsalis]
LOC105227078	957	1109	953	2481	3587	2955	30.182	33.6977	30.0596	73.342	106.684	87.9298	1.41e-09	1.55301	up	[GEPR]	Carbohydrate transport and metabolism;; Amino acid transport and metabolism;; Inorganic ion transport and metabolism;; General function prediction only	Biological Process: transport (GO:0006810);; Molecular Function: secondary active organic cation transmembrane transporter activity (GO:0008513);; Cellular Component: membrane (GO:0016020);;	--	--	--	--	Major Facilitator Superfamily;; Sugar (and other) transporter	Organic cation transporter protein GN=Orct OS=Drosophila melanogaster (Fruit fly) PE=1 SV=1	R	General function prediction only	PREDICTED: organic cation transporter protein-like [Bactrocera dorsalis]
LOC105224599	2197	2760	2410	7588	7191	7230	32.3826	40.1307	36.3914	109.089	104	104.434	5.42e-15	1.55166	up	[E]	Amino acid transport and metabolism	Molecular Function: glycine dehydrogenase (decarboxylating) activity (GO:0004375);; Cellular Component: glycine cleavage complex (GO:0005960);; Biological Process: glycine catabolic process (GO:0006546);; Molecular Function: lyase activity (GO:0016829);; Molecular Function: pyridoxal phosphate binding (GO:0030170);; Biological Process: oxidation-reduction process (GO:0055114);;	K00281|0|mde:101897647|glycine dehydrogenase [decarboxylating], mitochondrial-like; K00281 glycine dehydrogenase [EC:1.4.4.2] (A)	Glycine, serine and threonine metabolism (ko00260);; Carbon metabolism (ko01200)	--	--	Glycine cleavage system P-protein;; Beta-eliminating lyase;; Aminotransferase class-V	Glycine dehydrogenase (decarboxylating), mitochondrial (Precursor) GN=gcvP OS=Dictyostelium discoideum (Slime mold) PE=3 SV=1	E	Amino acid transport and metabolism	PREDICTED: glycine dehydrogenase (decarboxylating), mitochondrial [Bactrocera dorsalis]
LOC105225306	305	188	315	717	800	897	4.19653	2.13073	3.76703	10.0967	11.5512	12.079	2.75e-10	1.55128	up	[RTKL]	General function prediction only;; Signal transduction mechanisms;; Transcription;; Replication, recombination and repair	Molecular Function: cGMP-dependent protein kinase activity (GO:0004692);; Molecular Function: ATP binding (GO:0005524);; Biological Process: protein phosphorylation (GO:0006468);;	K07376|0|mde:101889819|cGMP-dependent protein kinase, isozyme 1-like; K07376 protein kinase, cGMP-dependent [EC:2.7.11.12] (A)	--	--	--	Protein kinase domain;; Cyclic nucleotide-binding domain;; Protein tyrosine kinase	cGMP-dependent protein kinase, isozyme 1 GN=Pkg21D OS=Drosophila melanogaster (Fruit fly) PE=1 SV=2	T	Signal transduction mechanisms	PREDICTED: cGMP-dependent protein kinase 1 [Bactrocera dorsalis]
LOC105230249	3491	3967	4082	11234	11215	11897	78.2972	91.8757	88.1101	236.325	234.656	252.383	3.23e-14	1.54612	up	--	--	Biological Process: instar larval development (GO:0002168);; Molecular Function: metalloendopeptidase activity (GO:0004222);; Molecular Function: calcium ion binding (GO:0005509);; Biological Process: proteolysis (GO:0006508);; Biological Process: cell adhesion (GO:0007155);; Biological Process: imaginal disc eversion (GO:0007561);; Biological Process: molting cycle, chitin-based cuticle (GO:0007…	K07763|0|mde:101888990|matrix metalloproteinase-14-like; K07763 matrix metalloproteinase-14 (membrane-inserted) [EC:3.4.24.80] (A)	--	--	--	Hemopexin;; Matrixin	15 kDa peptide (Precursor) OS=Hemicentrotus pulcherrimus (Sea urchin) PE=1 SV=1	W	Extracellular structures	PREDICTED: matrix metalloproteinase-14 [Bactrocera dorsalis]
LOC105221902	39	43	27	125	126	73	2.33537	2.52206	1.68111	7.24993	7.32354	4.26227	0.000301681	1.54452	up	--	--	--	--	--	--	--	--	Protein rolling stone GN=rost OS=Drosophila melanogaster (Fruit fly) PE=2 SV=2	198		PREDICTED: protein rolling stone-like [Bactrocera dorsalis]
LOC105228437	145	84	81	313	322	286	1.94331	1.17599	1.09073	4.39807	4.49026	3.97737	2.48e-07	1.54362	up	--	--	Biological Process: mitotic M phase (GO:0000087);; Cellular Component: spindle pole (GO:0000922);; Cellular Component: nucleoplasm (GO:0005654);; Cellular Component: cytoplasm (GO:0005737);; Cellular Component: kinetochore microtubule (GO:0005828);; Biological Process: mitotic spindle organization (GO:0007052);; Biological Process: chromosome segregation (GO:0007059);; Biological Process: regulat…	K16804|5.63084e-94|mde:101887751|guanylate kinase-associated protein mars-like; K16804 disks large-associated protein 5 (A)	--	--	--	Guanylate-kinase-associated protein (GKAP) protein	Guanylate kinase-associated protein mars GN=mars OS=Drosophila melanogaster (Fruit fly) PE=1 SV=1	T	Signal transduction mechanisms	PREDICTED: guanylate kinase-associated protein mars [Bactrocera dorsalis]
LOC105223293	546	455	518	1602	1333	1571	9.81684	8.33909	9.65863	28.7582	23.6985	28.7347	2.85e-12	1.54093	up	--	--	--	--	--	--	--	PH domain	--	R	General function prediction only	PREDICTED: uncharacterized protein LOC105223293 isoform X1 [Bactrocera dorsalis]
LOC105233836	41	25	15	83	90	66	0.82063	0.518152	0.303734	1.65529	1.78718	1.3039	0.00136633	1.53419	up	--	--	Biological Process: developmental process (GO:0032502);; Cellular Component: intracellular part (GO:0044424);; Biological Process: single-organism cellular process (GO:0044763);;	K16831|9.22578e-150|mde:101892888|protein aurora borealis-like; K16831 protein aurora borealis (A)	--	--	--	Protein aurora borealis N-terminus	Protein aurora borealis GN=bora OS=Drosophila melanogaster (Fruit fly) PE=1 SV=1	S	Function unknown	PREDICTED: protein aurora borealis [Bactrocera dorsalis]
LOC105225332	1911	1648	1490	4673	4951	5266	29.9996	27.7704	22.9265	79.9185	84.6103	88.7579	6.18e-15	1.53325	up	--	--	Biological Process: mitotic spindle elongation (GO:0000022);; Molecular Function: platelet-derived growth factor-activated receptor activity (GO:0005017);; Molecular Function: vascular endothelial growth factor-activated receptor activity (GO:0005021);; Molecular Function: ATP binding (GO:0005524);; Cellular Component: microtubule associated complex (GO:0005875);; Cellular Component: plasma membr…	--	--	--	--	Stathmin family	--	S	Function unknown	PREDICTED: intracellular protein transport protein USO1 isoform X1 [Bactrocera dorsalis]
LOC105230452	80	54	68	169	179	247	3.27413	2.20139	2.76748	6.79157	7.20978	9.89806	7.96e-06	1.53132	up	[O]	Posttranslational modification, protein turnover, chaperones	Molecular Function: nucleotide binding (GO:0000166);; Molecular Function: hydrolase activity (GO:0016787);;	--	--	--	--	ATPase family associated with various cellular activities (AAA);; AAA domain;; AAA domain;; AAA domain	Putative pachytene checkpoint protein 2 GN=pch-2 OS=Caenorhabditis elegans PE=3 SV=1	O	Posttranslational modification, protein turnover, chaperones	PREDICTED: pachytene checkpoint protein 2 homolog [Bactrocera dorsalis]
LOC105226433	753	684	718	2115	2141	2082	4.41068	4.00081	4.21428	12.3983	12.5066	12.188	1.96e-13	1.5289	up	--	--	Molecular Function: protein binding (GO:0005515);; Biological Process: branch fusion, open tracheal system (GO:0035147);;	--	--	--	--	Formin Homology 2 Domain;; Diaphanous FH3 Domain	Formin-B GN=forB OS=Dictyostelium discoideum (Slime mold) PE=1 SV=1	Z	Cytoskeleton	PREDICTED: formin-J [Bactrocera dorsalis]
LOC105228649	1048	1025	1107	3110	2639	3593	23.5484	22.2257	24.8246	67.0727	57.2383	77.7929	7.48e-14	1.52717	up	[GEPR]	Carbohydrate transport and metabolism;; Amino acid transport and metabolism;; Inorganic ion transport and metabolism;; General function prediction only	Molecular Function: glucose transmembrane transporter activity (GO:0005355);; Cellular Component: integral component of membrane (GO:0016021);; Biological Process: transmembrane transport (GO:0055085);;	--	--	--	--	Sugar (and other) transporter;; Major Facilitator Superfamily	Facilitated trehalose transporter Tret1-2 homolog {ECO:0000250|UniProtKB:Q8MKK4} OS=Drosophila sechellia (Fruit fly) PE=3 SV=1	R	General function prediction only	PREDICTED: facilitated trehalose transporter Tret1-2 homolog [Bactrocera dorsalis]
LOC105231519	277	195	186	658	669	605	1.57688	1.30877	1.15362	3.7779	3.80115	3.35087	2.42e-09	1.52661	up	--	--	Cellular Component: plasma membrane (GO:0005886);; Biological Process: regulation of eye photoreceptor cell development (GO:0042478);;	--	--	--	--	--	Protein tincar GN=tinc OS=Drosophila melanogaster (Fruit fly) PE=2 SV=1	419		PREDICTED: protein tincar [Bactrocera dorsalis]
LOC105230778	116	74	68	213	230	314	3.42101	2.16515	2.0543	5.92934	6.36964	8.79798	4.44e-06	1.52618	up	--	--	Biological Process: lipid catabolic process (GO:0016042);; Molecular Function: lipase activity (GO:0016298);;	--	--	--	--	Lipase	Phospholipase A1 3 (Precursor; Fragment) OS=Polistes dominula (European paper wasp) PE=2 SV=1	R	General function prediction only	PREDICTED: pancreatic triacylglycerol lipase [Bactrocera dorsalis]
LOC105225295	1460	1590	1349	4555	3821	4533	36.4285	38.1747	33.072	109.203	92.0837	108.954	8.76e-15	1.52578	up	[G]	Carbohydrate transport and metabolism	Molecular Function: magnesium ion binding (GO:0000287);; Biological Process: mesoderm formation (GO:0001707);; Molecular Function: phosphoacetylglucosamine mutase activity (GO:0004610);; Cellular Component: cytosol (GO:0005829);; Biological Process: carbohydrate metabolic process (GO:0005975);; Biological Process: UDP-N-acetylglucosamine biosynthetic process (GO:0006048);; Biological Process: pos…	K01836|0|mde:101901747|phosphoacetylglucosamine mutase-like; K01836 phosphoacetylglucosamine mutase [EC:5.4.2.3] (A)	Amino sugar and nucleotide sugar metabolism (ko00520)	--	--	Phosphoglucomutase/phosphomannomutase, alpha/beta/alpha domain I;; Phosphoglucomutase/phosphomannomutase, alpha/beta/alpha domain II;; Phosphoglucomutase/phosphomannomutase, C-terminal domain	--	G	Carbohydrate transport and metabolism	PREDICTED: phosphoacetylglucosamine mutase [Bactrocera dorsalis]
LOC105231000	53	17	28	86	97	103	5.73469	1.99015	4.00364	9.66078	10.1674	12.2865	0.000688634	1.51769	up	--	--	Cellular Component: septate junction (GO:0005918);; Biological Process: open tracheal system development (GO:0007424);; Cellular Component: membrane (GO:0016020);; Molecular Function: phosphatase activity (GO:0016791);; Biological Process: septate junction assembly (GO:0019991);; Biological Process: germ cell repulsion (GO:0035233);; Biological Process: single-organism developmental process (GO:0…	K01080|5.67163e-55|mde:101901751|putative phosphatidate phosphatase-like; K01080 phosphatidate phosphatase [EC:3.1.3.4] (A)	Glycerolipid metabolism (ko00561);; Glycerophospholipid metabolism (ko00564);; Ether lipid metabolism (ko00565);; Sphingolipid metabolism (ko00600)	--	--	--	Putative phosphatidate phosphatase GN=wun OS=Drosophila melanogaster (Fruit fly) PE=1 SV=2	I	Lipid transport and metabolism	PREDICTED: putative phosphatidate phosphatase [Bactrocera dorsalis]
LOC105227682	23	15	20	52	79	38	0.96499	0.48008	0.702478	1.12771	2.0904	1.03178	0.00672343	1.51554	up	--	--	Biological Process: negative regulation of transcription from RNA polymerase II promoter (GO:0000122);; Molecular Function: frizzled binding (GO:0005109);; Cellular Component: proteinaceous extracellular matrix (GO:0005578);; Cellular Component: extracellular space (GO:0005615);; Cellular Component: plasma membrane (GO:0005886);; Biological Process: open tracheal system development (GO:0007424);;…	K00572|9.9284e-177|mde:101889017|protein Wnt-2-like; K00572 wingless-type MMTV integration site family, member 7 (A)	Wnt signaling pathway (ko04310);; Hedgehog signaling pathway (ko04340)	--	--	wnt family	Protein Wnt-2 (Precursor) GN=Wnt2 OS=Drosophila melanogaster (Fruit fly) PE=2 SV=2	T	Signal transduction mechanisms	PREDICTED: protein Wnt-2 isoform X1 [Bactrocera dorsalis]
LOC105230456	307	162	240	878	387	803	16.1371	8.33471	12.6183	44.2654	19.6367	40.6507	0.00847968	1.51553	up	--	--	Cellular Component: mitochondrial envelope (GO:0005740);; Cellular Component: integral component of membrane (GO:0016021);; Molecular Function: transmembrane transporter activity (GO:0022857);; Biological Process: transmembrane transport (GO:0055085);;	K15111|1.0161e-117|mde:101900117|S-adenosylmethionine mitochondrial carrier protein homolog; K15111 solute carrier family 25 (mitochondrial S-adenosylmethionine transporter), member 26 (A)	--	--	--	Mitochondrial carrier protein	S-adenosylmethionine mitochondrial carrier protein homolog GN=CG4743 OS=Drosophila melanogaster (Fruit fly) PE=2 SV=2	C	Energy production and conversion	PREDICTED: S-adenosylmethionine mitochondrial carrier protein homolog [Bactrocera dorsalis]
LOC105224105	2292	2341	2969	6762	6738	8582	69.7474	69.7543	89.6785	199.472	198.831	253.354	1.58e-13	1.51089	up	--	--	Molecular Function: catalytic activity (GO:0003824);;	--	--	--	--	Trypsin;; Regulatory CLIP domain of proteinases	Serine protease easter (Precursor) GN=ea OS=Drosophila melanogaster (Fruit fly) PE=1 SV=3	O	Posttranslational modification, protein turnover, chaperones	PREDICTED: serine protease easter-like [Bactrocera dorsalis]
LOC105229764	1300	1163	1003	3289	3281	3483	33.4544	30.3972	25.9717	82.9469	84.4089	88.9785	2.85e-14	1.50919	up	[R]	General function prediction only	--	K11805|0|dpe:Dper_GL13429|GL13429 gene product from transcript GL13429-RA; K11805 WD repeat-containing protein 68 (A)	--	--	--	WD domain, G-beta repeat	DDB1- and CUL4-associated factor 7 homolog GN=wdr68 OS=Dictyostelium discoideum (Slime mold) PE=3 SV=2	R	General function prediction only	PREDICTED: DDB1- and CUL4-associated factor 7 [Bactrocera dorsalis]
LOC105223194	51	20	27	85	104	95	1.89019	0.7429	1.02055	3.06568	3.77133	3.43893	0.000769455	1.50778	up	[O]	Posttranslational modification, protein turnover, chaperones	Cellular Component: early endosome (GO:0005769);; Cellular Component: plasma membrane (GO:0005886);; Biological Process: endocytosis (GO:0006897);; Biological Process: extracellular matrix organization (GO:0030198);; Cellular Component: cytoplasmic vesicle (GO:0031410);; Biological Process: liquid clearance, open tracheal system (GO:0035002);; Biological Process: regulation of tube length, open t…	--	--	--	--	DnaJ domain;; TM2 domain	TM2 domain-containing protein DDB_G0277895 GN=DDB_G0277895 OS=Dictyostelium discoideum (Slime mold) PE=3 SV=1	O	Posttranslational modification, protein turnover, chaperones	PREDICTED: dnaJ homolog subfamily C member 22 [Bactrocera dorsalis]
LOC105231583	202	182	202	591	507	598	2.06931	1.74863	2.01506	5.65799	4.86489	5.7291	8.75e-09	1.50546	up	[V]	Defense mechanisms	Molecular Function: ATP binding (GO:0005524);; Biological Process: ATP catabolic process (GO:0006200);; Cellular Component: integral component of membrane (GO:0016021);; Molecular Function: ATPase activity, coupled to transmembrane movement of substances (GO:0042626);; Cellular Component: ATP-binding cassette (ABC) transporter complex (GO:0043190);; Biological Process: transmembrane transport (GO…	K05673|0|mde:101895852|probable multidrug resistance-associated protein lethal(2)03659-like; K05673 ATP-binding cassette, subfamily C (CFTR/MRP), member 4 (A)	ABC transporters (ko02010)	--	--	ABC transporter transmembrane region;; ABC transporter;; RecF/RecN/SMC N terminal domain;; AAA domain;; 50S ribosome-binding GTPase;; Dynamin family;; P-loop containing region of AAA domain;; AAA ATPase domain;; Miro-like protein;; Protein of unknown function, DUF258;; AAA domain;; Type II/IV secretion system protein;; Molybdopterin guanine dinucleotide synthesis protein B;; Protein of unknown fu…	Probable multidrug resistance-associated protein lethal(2)03659 GN=l(2)03659 OS=Drosophila melanogaster (Fruit fly) PE=2 SV=3	Q	Secondary metabolites biosynthesis, transport and catabolism	PREDICTED: LOW QUALITY PROTEIN: probable multidrug resistance-associated protein lethal(2)03659 [Bactrocera dorsalis]
LOC105227241	313	271	260	1063	847	531	7.38873	6.16483	6.19587	23.8833	19.1739	12.0383	0.00111647	1.50389	up	--	--	Cellular Component: extracellular region (GO:0005576);; Biological Process: carbohydrate metabolic process (GO:0005975);; Biological Process: chitin metabolic process (GO:0006030);; Molecular Function: chitin binding (GO:0008061);; Molecular Function: hydrolase activity, acting on carbon-nitrogen (but not peptide) bonds (GO:0016810);; Biological Process: neurogenesis (GO:0022008);;	--	--	--	--	Chitin binding Peritrophin-A domain	--	R	General function prediction only	PREDICTED: uncharacterized protein LOC105227241 [Bactrocera dorsalis]
LOC105222375	651	619	916	2256	2088	1959	17.8258	15.2278	23.1645	60.9212	56.017	52.5936	5.51e-13	1.4995	up	--	--	Cellular Component: membrane (GO:0016020);;	--	--	--	--	CD36 family	Protein croquemort GN=crq OS=Drosophila melanogaster (Fruit fly) PE=1 SV=2	T	Signal transduction mechanisms	PREDICTED: protein croquemort-like isoform X1 [Bactrocera dorsalis]
LOC105232624	60	79	48	147	217	173	1.30327	1.87198	0.960301	3.20949	4.77252	3.70884	2.49e-05	1.4959	up	--	--	Molecular Function: heparan sulfate 2-O-sulfotransferase activity (GO:0004394);; Cellular Component: chromosome (GO:0005694);; Cellular Component: Golgi apparatus (GO:0005794);; Biological Process: maternal specification of dorsal/ventral axis, oocyte, soma encoded (GO:0007313);; Biological Process: pole plasm assembly (GO:0007315);; Biological Process: imaginal disc-derived wing morphogenesis (G…	--	--	--	--	Sulfotransferase family	Heparan sulfate 2-O-sulfotransferase pipe GN=pip OS=Drosophila melanogaster (Fruit fly) PE=1 SV=1	O	Posttranslational modification, protein turnover, chaperones	PREDICTED: heparan sulfate 2-O-sulfotransferase pipe [Bactrocera dorsalis]
LOC105223535	131	132	108	365	357	344	1.85221	1.81484	1.52353	4.96409	4.75769	4.55997	1.94e-07	1.49556	up	[L]	Replication, recombination and repair	Molecular Function: single-stranded DNA endodeoxyribonuclease activity (GO:0000014);; Cellular Component: nucleotide-excision repair factor 1 complex (GO:0000110);; Biological Process: meiotic mismatch repair (GO:0000710);; Biological Process: resolution of meiotic recombination intermediates (GO:0000712);; Biological Process: double-strand break repair via homologous recombination (GO:0000724);;…	K10848|0|mde:101898931|DNA repair endonuclease XPF-like; K10848 DNA excision repair protein ERCC-4 [EC:3.1.-.-] (A)	Nucleotide excision repair (ko03420);; Fanconi anemia pathway (ko03460)	--	--	ERCC4 domain	DNA repair endonuclease XPF GN=mei-9 OS=Drosophila melanogaster (Fruit fly) PE=1 SV=2	L	Replication, recombination and repair	PREDICTED: DNA repair endonuclease XPF [Bactrocera dorsalis]
LOC105226974	640	685	938	1878	2138	2483	92.7387	103.017	154.231	278.796	326.996	371.307	3.28e-12	1.4945	up	--	--	--	--	--	--	--	--	--	--	--	PREDICTED: uncharacterized protein LOC105226974 [Bactrocera dorsalis]
LOC105231289	1361	1383	1385	3546	3943	4290	27.4262	27.5779	28.1341	69.5272	77.1623	85.7373	4.99e-14	1.48529	up	--	--	Molecular Function: lipopolysaccharide receptor activity (GO:0001875);; Cellular Component: integral component of plasma membrane (GO:0005887);; Biological Process: phagocytosis (GO:0006909);; Biological Process: positive regulation of biosynthetic process of antibacterial peptides active against Gram-negative bacteria (GO:0006964);; Molecular Function: peptidoglycan peptide transporter activity …	--	--	--	--	N-acetylmuramoyl-L-alanine amidase	Peptidoglycan-recognition protein LC GN=PGRP-LC OS=Drosophila melanogaster (Fruit fly) PE=1 SV=1	T	Signal transduction mechanisms	PREDICTED: uncharacterized protein LOC105213040 [Bactrocera cucurbitae]
LOC105227575	372	251	282	914	853	806	8.52456	6.05599	5.97776	24.1569	22.0135	20.4974	1.07e-09	1.47976	up	--	--	--	--	--	--	--	Cupin-like domain;; Cupin superfamily protein;; JmjC domain, hydroxylase	JmjC domain-containing protein D GN=jcdD OS=Dictyostelium discoideum (Slime mold) PE=3 SV=1	T	Signal transduction mechanisms	PREDICTED: HSPB1-associated protein 1 [Bactrocera dorsalis]
LOC105231532	693	507	662	1801	1941	1551	7.9889	5.89807	7.693	21.0052	22.8119	18.0171	4.81e-12	1.47947	up	[RTKL]	General function prediction only;; Signal transduction mechanisms;; Transcription;; Replication, recombination and repair	Molecular Function: protein tyrosine kinase activity (GO:0004713);; Biological Process: dorsal closure (GO:0007391);; Biological Process: peptidyl-tyrosine phosphorylation (GO:0018108);; Molecular Function: SH2 domain binding (GO:0042169);; Biological Process: negative regulation of apoptotic process (GO:0043066);;	--	--	--	--	Protein tyrosine kinase;; Protein kinase domain;; UBA/TS-N domain	Tyrosine-protein kinase sid-3 GN=sid-3 OS=Caenorhabditis elegans PE=1 SV=2	T	Signal transduction mechanisms	PREDICTED: uncharacterized protein LOC105231532 [Bactrocera dorsalis]
LOC105227895	655	629	695	2186	1946	1483	46.1337	54.7575	49.8274	112.998	108.552	86.9205	4.33e-09	1.47647	up	--	--	Cellular Component: extracellular region (GO:0005576);; Cellular Component: mitochondrion (GO:0005739);; Biological Process: proteolysis (GO:0006508);; Molecular Function: peptidase activity (GO:0008233);; Molecular Function: glutaminyl-peptide cyclotransferase activity (GO:0016603);; Biological Process: peptidyl-pyroglutamic acid biosynthetic process, using glutaminyl-peptide cyclotransferase (G…	K00683|8.60314e-153|dme:Dmel_CG5976|isoQC; iso Glutaminyl cyclase (EC:2.3.2.5 3.4.-.-); K00683 glutaminyl-peptide cyclotransferase [EC:2.3.2.5] (A)	--	--	--	Peptidase family M28;; Nicastrin	Glutaminyl-peptide cyclotransferase (Precursor) GN=qpct OS=Dictyostelium discoideum (Slime mold) PE=3 SV=1	O	Posttranslational modification, protein turnover, chaperones	PREDICTED: glutaminyl-peptide cyclotransferase isoform X1 [Bactrocera dorsalis]
LOC105232288	1117	763	881	2358	3002	2461	9.78518	6.66298	7.7426	20.5043	27.2095	21.5445	2.83e-13	1.47498	up	[RTKL]	General function prediction only;; Signal transduction mechanisms;; Transcription;; Replication, recombination and repair	Molecular Function: magnesium ion binding (GO:0000287);; Molecular Function: ribosomal protein S6 kinase activity (GO:0004711);; Molecular Function: protein binding (GO:0005515);; Molecular Function: ATP binding (GO:0005524);; Cellular Component: ribosome (GO:0005840);; Biological Process: protein phosphorylation (GO:0006468);; Biological Process: intracellular signal transduction (GO:0007243);; …	K04373|0|mde:101895137|ribosomal protein S6 kinase alpha-2-like; K04373 p90 ribosomal S6 kinase [EC:2.7.11.1] (A)	mTOR signaling pathway (ko04150)	--	--	Protein kinase domain;; Protein tyrosine kinase;; Kinase-like;; Lipopolysaccharide kinase (Kdo/WaaP) family;; PhoP regulatory network protein YrbL;; Phosphotransferase enzyme family;; Protein kinase C terminal domain;; RIO1 family	Putative ribosomal protein S6 kinase alpha-1 GN=rskn-1 OS=Caenorhabditis elegans PE=3 SV=4	T	Signal transduction mechanisms	PREDICTED: ribosomal protein S6 kinase 2 beta [Bactrocera dorsalis]
LOC105225951	46	38	46	110	141	117	0.312809	0.247529	0.312484	0.682247	0.874777	0.728396	0.000285727	1.47393	up	--	--	Cellular Component: nucleosome (GO:0000786);; Molecular Function: DNA binding (GO:0003677);; Cellular Component: nucleus (GO:0005634);; Biological Process: nucleosome assembly (GO:0006334);; Molecular Function: protein heterodimerization activity (GO:0046982);;	K10521|0|mde:101896269|ankyrin repeat and BTB/POZ domain-containing protein 2-like; K10521 ankyrin repeat and BTB/POZ domain-containing protein 2 (A)	--	--	--	BTB/POZ domain;; Ankyrin repeat;; Ankyrin repeats (3 copies);; Ankyrin repeat;; Ankyrin repeats (many copies);; Ankyrin repeats (many copies)	Protein maternal effect lethal 26 GN=mel-26 OS=Caenorhabditis elegans PE=1 SV=2	R	General function prediction only	PREDICTED: ankyrin repeat and BTB/POZ domain-containing protein 2 isoform X1 [Bactrocera cucurbitae]
LOC105224713	439	572	479	1286	1427	1495	19.4225	24.9067	21.2093	57.011	62.6461	66.2296	4.17e-11	1.47099	up	--	--	Molecular Function: glutamate-cysteine ligase activity (GO:0004357);; Molecular Function: protein binding (GO:0005515);; Cellular Component: nuclear pore (GO:0005643);; Cellular Component: cell cortex (GO:0005938);; Biological Process: glutathione biosynthetic process (GO:0006750);; Biological Process: cellular response to DNA damage stimulus (GO:0006974);; Biological Process: pole cell fate dete…	K10485|5.58979e-163|dvi:Dvir_GJ19779|GJ19779 gene product from transcript GJ19779-RA; K10485 BTB/POZ domain-containing protein 13 (germ cell-less protein-like 1) (A)	--	--	--	BTB/POZ domain	Protein germ cell-less GN=gcl OS=Drosophila melanogaster (Fruit fly) PE=2 SV=1	R	General function prediction only	PREDICTED: protein germ cell-less, partial [Bactrocera dorsalis]
LOC105227149	1485	1696	1589	4844	4334	4286	60.9566	68.2847	63.9508	191.955	172.892	171.011	7.81e-14	1.4695	up	[T]	Signal transduction mechanisms	Molecular Function: protein serine/threonine phosphatase activity (GO:0004722);; Biological Process: protein dephosphorylation (GO:0006470);; Molecular Function: metal ion binding (GO:0046872);;	K14803|2.95883e-137|mde:101898380|probable protein phosphatase 2C T23F11.1-like; K14803 protein phosphatase 2C homolog 2/3 [EC:3.1.3.16] (A)	--	--	--	Protein phosphatase 2C	Probable protein phosphatase 2C T23F11.1 GN=ppm-2 OS=Caenorhabditis elegans PE=3 SV=2	T	Signal transduction mechanisms	PREDICTED: probable protein phosphatase 2C T23F11.1 [Bactrocera cucurbitae]
LOC105225051	1860	2037	1761	5849	4933	5151	48.8812	55.017	46.6947	156.84	129.195	135.641	9.09e-14	1.46616	up	[G]	Carbohydrate transport and metabolism	Molecular Function: UTP:glucose-1-phosphate uridylyltransferase activity (GO:0003983);; Biological Process: metabolic process (GO:0008152);;	K00963|0|mde:101895356|UTP--glucose-1-phosphate uridylyltransferase-like; K00963 UTP--glucose-1-phosphate uridylyltransferase [EC:2.7.7.9] (A)	Pentose and glucuronate interconversions (ko00040);; Galactose metabolism (ko00052);; Starch and sucrose metabolism (ko00500);; Amino sugar and nucleotide sugar metabolism (ko00520)	--	--	UTP--glucose-1-phosphate uridylyltransferase	UTP--glucose-1-phosphate uridylyltransferase 2 GN=ugpB OS=Dictyostelium discoideum (Slime mold) PE=2 SV=1	G	Carbohydrate transport and metabolism	PREDICTED: UTP--glucose-1-phosphate uridylyltransferase isoform X1 [Bactrocera dorsalis]
LOC105224354	843	1023	1224	3428	2515	2755	6.42657	7.66943	9.29771	25.1995	18.5197	20.3239	1.29e-10	1.46476	up	--	--	--	--	--	--	--	Fes/CIP4, and EFC/F-BAR homology domain;; Variant SH3 domain;; SH3 domain;; Variant SH3 domain	SH3 and FCH domain-containing protein DDB_G0274695 GN=DDB_G0274695 OS=Dictyostelium discoideum (Slime mold) PE=3 SV=1	Z	Cytoskeleton	PREDICTED: uncharacterized protein LOC105224354 [Bactrocera dorsalis]
LOC105225696	163	198	205	589	451	551	0.785007	0.93734	0.978521	2.73112	2.0856	2.5562	3.15e-08	1.46321	up	[O]	Posttranslational modification, protein turnover, chaperones	Molecular Function: serine-type endopeptidase activity (GO:0004252);; Molecular Function: transmembrane receptor protein tyrosine kinase activity (GO:0004714);; Molecular Function: ATP binding (GO:0005524);; Cellular Component: plasma membrane (GO:0005886);; Biological Process: protein phosphorylation (GO:0006468);; Biological Process: proteolysis (GO:0006508);; Biological Process: transmembrane …	K08654|0|dvi:Dvir_GJ18794|GJ18794 gene product from transcript GJ18794-RA; K08654 proprotein convertase subtilisin/kexin type 5 [EC:3.4.21.-] (A)	--	--	--	Subtilase family;; Proprotein convertase P-domain;; Growth factor receptor domain IV;; Giardia variant-specific surface protein;; Furin-like cysteine rich region	Furin-like protease 2 (Precursor) GN=Fur2 OS=Drosophila melanogaster (Fruit fly) PE=2 SV=2	O	Posttranslational modification, protein turnover, chaperones	PREDICTED: furin-like protease 2 [Bactrocera dorsalis]
LOC105223441	135	122	121	506	253	300	3.32785	2.88695	2.93928	11.7808	5.9547	7.06683	0.00698935	1.45742	up	--	--	Biological Process: negative regulation of transcription from RNA polymerase II promoter (GO:0000122);; Cellular Component: SAGA complex (GO:0000124);; Cellular Component: chromatin (GO:0000785);; Molecular Function: RNA polymerase II distal enhancer sequence-specific DNA binding (GO:0000980);; Molecular Function: RNA polymerase II core promoter proximal region sequence-specific DNA binding trans…	K09267|2.56115e-137|mde:101889559|SOX domain-containing protein dichaete-like; K09267 transcription factor SOX1/3/14/21 (SOX group B) (A)	--	--	--	HMG (high mobility group) box;; HMG-box domain	SOX domain-containing protein dichaete GN=D OS=Drosophila melanogaster (Fruit fly) PE=2 SV=1	K	Transcription	PREDICTED: SOX domain-containing protein dichaete [Bactrocera dorsalis]
LOC105223999	135	179	208	358	510	585	4.06282	5.02201	6.0371	9.64364	13.9776	15.6531	2.81e-05	1.45011	up	[P]	Inorganic ion transport and metabolism	Biological Process: sulfate transport (GO:0008272);; Molecular Function: high-affinity sulfate transmembrane transporter activity (GO:0015381);; Cellular Component: integral component of membrane (GO:0016021);;	K14708|0|dya:Dyak_GE21876|GE21876 gene product from transcript GE21876-RA; K14708 solute carrier family 26 (sodium-independent sulfate anion transporter), member 11 (A)	--	--	--	Sulfate transporter family;; Sulfate transporter N-terminal domain with GLY motif;; STAS domain	Sulfate permease family protein 3 GN=sulp-3 OS=Caenorhabditis elegans PE=2 SV=3	P	Inorganic ion transport and metabolism	PREDICTED: sodium-independent sulfate anion transporter isoform X1 [Bactrocera dorsalis]
LOC105225185	88	63	73	170	236	217	1.85287	1.33337	1.47952	3.46498	4.66917	4.13533	1.67e-05	1.44881	up	--	--	Biological Process: cell fate commitment (GO:0045165);;	--	--	--	--	Mab-21 protein	Protein mab-21-like GN=CG4766 OS=Drosophila melanogaster (Fruit fly) PE=1 SV=1	T	Signal transduction mechanisms	PREDICTED: protein mab-21-like [Bactrocera dorsalis]
LOC105225857	4761	3444	3508	10931	11439	10176	20.2487	15.1934	15.6129	45.1842	47.2632	41.9104	1.1e-12	1.447	up	--	--	Molecular Function: actin binding (GO:0003779);; Cellular Component: plasma membrane (GO:0005886);; Biological Process: axon guidance (GO:0007411);; Biological Process: neuron remodeling (GO:0016322);; Biological Process: sulfur oxidation (GO:0019417);; Biological Process: actin filament depolymerization (GO:0030042);; Cellular Component: terminal bouton (GO:0043195);; Molecular Function: NADPH:s…	--	--	--	--	Protein of unknown function (DUF3585);; LIM domain;; Calponin homology (CH) domain;; FAD binding domain;; REV protein (anti-repression trans-activator protein)	Protein-methionine sulfoxide oxidase Mical GN=Mical OS=Drosophila melanogaster (Fruit fly) PE=1 SV=1	Z	Cytoskeleton	PREDICTED: protein-methionine sulfoxide oxidase Mical isoform X1 [Bactrocera dorsalis]
LOC105227071	548	444	471	843	1669	1548	14.0092	11.4252	12.0591	21.5108	42.3357	39.2623	0.0020781	1.44639	up	--	--	Biological Process: compound eye morphogenesis (GO:0001745);; Cellular Component: nucleus (GO:0005634);; Cellular Component: mitochondrial matrix (GO:0005759);; Biological Process: phagocytosis (GO:0006909);; Biological Process: mitochondrion organization (GO:0007005);; Biological Process: meiosis I (GO:0007127);; Biological Process: female meiotic division (GO:0007143);; Biological Process: egg …	--	--	--	--	Calcipressin	Protein sarah GN=sra OS=Drosophila melanogaster (Fruit fly) PE=1 SV=1	T	Signal transduction mechanisms	PREDICTED: LOW QUALITY PROTEIN: protein sarah [Bactrocera dorsalis]
LOC105222731	191	179	153	549	449	454	2.45645	2.22114	1.99466	6.83844	5.60443	5.60244	7.69e-08	1.44557	up	--	--	Molecular Function: tubulin-tyrosine ligase activity (GO:0004835);; Biological Process: protein polyglutamylation (GO:0018095);; Biological Process: neurogenesis (GO:0022008);;	K16601|0|dme:Dmel_CG3964|CG3964 gene product from transcript CG3964-RB (EC:6.3.2.25); K16601 tubulin polyglutamylase TTLL4 [EC:6.-.-.-] (A)	--	--	--	Tubulin-tyrosine ligase family	Tubulin polyglutamylase ttll-4 GN=ttll-4 OS=Caenorhabditis elegans PE=2 SV=3	O	Posttranslational modification, protein turnover, chaperones	PREDICTED: tubulin polyglutamylase TTLL4 isoform X1 [Bactrocera dorsalis]
LOC105230165	41	15	27	67	89	74	0.21109	0.0852806	0.142965	0.344747	0.485095	0.404776	0.00293596	1.44295	up	--	--	Molecular Function: fibroblast growth factor receptor binding (GO:0005104);; Biological Process: hindgut morphogenesis (GO:0007442);; Biological Process: mesoderm development (GO:0007498);; Biological Process: heart development (GO:0007507);; Biological Process: larval visceral muscle development (GO:0007523);; Biological Process: larval somatic muscle development (GO:0007526);; Molecular Functio…	--	--	--	--	Fibroblast growth factor	--	S	Function unknown	PREDICTED: cell wall protein DAN4 isoform X2 [Bactrocera dorsalis]
LOC109579602	1649	1273	1437	3962	4252	3856	43.0828	33.3201	36.303	96.4313	111.202	96.9172	2.48e-13	1.4419	up	--	--	--	--	--	--	--	--	--	S	Function unknown	PREDICTED: transmembrane protein 134 [Bactrocera cucurbitae]
LOC105232137	21	15	32	75	65	48	2.07284	1.6312	3.26325	7.81824	6.88018	5.0588	0.0060535	1.43799	up	--	--	Cellular Component: spindle (GO:0005819);; Biological Process: mitotic spindle organization (GO:0007052);; Biological Process: regulation of mitosis (GO:0007088);; Cellular Component: HAUS complex (GO:0070652);;	--	--	--	--	--	--	57		PREDICTED: uncharacterized protein LOC105232137 [Bactrocera dorsalis]
LOC105230089	1017	1278	677	3239	2700	2263	15.1699	18.2988	9.97381	44.8672	37.5009	31.3813	1.92e-07	1.4375	up	--	--	Cellular Component: integral component of membrane (GO:0016021);; Biological Process: intracellular signal transduction (GO:0035556);; Biological Process: transmembrane transport (GO:0055085);;	--	--	--	--	Membrane transport protein;; Domain found in Dishevelled, Egl-10, and Pleckstrin (DEP)	--	T	Signal transduction mechanisms	PREDICTED: integral membrane protein GPR155 isoform X1 [Bactrocera dorsalis]
LOC105229010	59	38	31	120	129	104	2.25707	1.48201	1.18723	4.61529	4.98276	4.00224	0.000489804	1.43643	up	[J]	Translation, ribosomal structure and biogenesis	Molecular Function: nucleotide binding (GO:0000166);; Molecular Function: translation elongation factor activity (GO:0003746);; Molecular Function: GTPase activity (GO:0003924);; Biological Process: translational readthrough (GO:0006451);;	--	--	--	--	Elongation factor Tu GTP binding domain;; 50S ribosome-binding GTPase;; Elongation factor Tu domain 2;; Ethanolamine utilisation - propanediol utilisation	Elongation factor Tu, mitochondrial (Precursor) GN=tufm OS=Dictyostelium discoideum (Slime mold) PE=1 SV=2	J	Translation, ribosomal structure and biogenesis	PREDICTED: selenocysteine-specific elongation factor [Bactrocera dorsalis]
LOC105223717	184	527	360	1112	862	978	13.776	46.5194	28.8845	98.2471	74.3503	90.8391	6.31e-07	1.43555	up	--	--	--	K10790|2.63463e-13|dvi:Dvir_GJ17948|GJ17948 gene product from transcript GJ17948-RA; K10790 three prime repair exonuclease 1 [EC:3.1.11.2] (A)	--	--	--	--	--	L	Replication, recombination and repair	PREDICTED: uncharacterized protein LOC105223717 [Bactrocera dorsalis]
LOC105233524	51	64	43	139	154	142	1.80251	2.35283	1.54451	4.98449	5.50408	5.03288	0.000170953	1.43447	up	--	--	Cellular Component: plasma membrane (GO:0005886);; Biological Process: ion transport (GO:0006811);; Biological Process: phagocytosis (GO:0006909);; Cellular Component: integral component of membrane (GO:0016021);; Molecular Function: extracellular-glycine-gated ion channel activity (GO:0016933);; Cellular Component: cell junction (GO:0030054);; Cellular Component: postsynaptic membrane (GO:004521…	--	--	--	--	Neurotransmitter-gated ion-channel transmembrane region;; Neurotransmitter-gated ion-channel ligand binding domain	Gamma-aminobutyric acid receptor subunit beta (Precursor) GN=gab-1 OS=Caenorhabditis elegans PE=2 SV=3	T	Signal transduction mechanisms	PREDICTED: glycine receptor subunit alpha-4 [Bactrocera dorsalis]
LOC105226534	51	60	72	104	226	173	0.668831	0.80772	0.961322	1.33433	2.81137	2.22403	0.00741744	1.43235	up	[GEPR]	Carbohydrate transport and metabolism;; Amino acid transport and metabolism;; Inorganic ion transport and metabolism;; General function prediction only	Molecular Function: secondary active organic cation transmembrane transporter activity (GO:0008513);; Biological Process: organic cation transport (GO:0015695);; Cellular Component: integral component of membrane (GO:0016021);; Biological Process: transmembrane transport (GO:0055085);;	--	--	--	--	Major Facilitator Superfamily;; Sugar (and other) transporter	Organic cation transporter-like protein GN=Orct2 OS=Drosophila melanogaster (Fruit fly) PE=2 SV=2	R	General function prediction only	PREDICTED: organic cation transporter-like protein [Bactrocera dorsalis]
LOC105228805	1594	1069	1348	3846	3709	3471	64.9214	44.8712	55.3442	160.294	154.385	144.196	4.28e-13	1.43107	up	[R]	General function prediction only	Biological Process: metabolic process (GO:0008152);; Molecular Function: phosphoglycolate phosphatase activity (GO:0008967);;	K01097|3.43141e-122|dme:Dmel_CG15771|CG15771 gene product from transcript CG15771-RD (EC:3.-.-.-); K01097 N-acylneuraminate-9-phosphatase [EC:3.1.3.29] (A)	Amino sugar and nucleotide sugar metabolism (ko00520)	--	--	Haloacid dehalogenase-like hydrolase;; HAD-hyrolase-like;; haloacid dehalogenase-like hydrolase	--	G	Carbohydrate transport and metabolism	PREDICTED: N-acylneuraminate-9-phosphatase [Bactrocera dorsalis]
LOC105227846	414	323	434	1312	971	930	5.3807	3.9683	5.39908	15.9275	11.8407	11.3632	7.1e-08	1.42764	up	--	--	Biological Process: phototransduction (GO:0007602);; Molecular Function: phosphatidate phosphatase activity (GO:0008195);; Biological Process: response to light intensity (GO:0009642);; Cellular Component: membrane (GO:0016020);; Biological Process: dephosphorylation (GO:0016311);; Biological Process: thermotaxis (GO:0043052);;	K01080|4.36499e-100|dwi:Dwil_GK17452|GK17452 gene product from transcript GK17452-RA; K01080 phosphatidate phosphatase [EC:3.1.3.4] (A)	Glycerolipid metabolism (ko00561);; Glycerophospholipid metabolism (ko00564);; Ether lipid metabolism (ko00565);; Sphingolipid metabolism (ko00600)	--	--	PAP2 superfamily	Putative phosphatidate phosphatase GN=wun OS=Drosophila melanogaster (Fruit fly) PE=1 SV=2	I	Lipid transport and metabolism	PREDICTED: putative phosphatidate phosphatase [Bactrocera dorsalis]
LOC109579449	3627	3530	3792	8732	10826	10439	30.3087	29.8365	31.6981	67.7147	77.6251	79.5529	1.76e-12	1.42697	up	--	--	--	--	--	--	--	--	--	--	--	PREDICTED: LOW QUALITY PROTEIN: uncharacterized protein LOC105224774 [Bactrocera dorsalis]
LOC105226521	95	100	80	240	253	257	2.8314	3.07767	2.39775	7.51629	7.84562	7.92627	7.27e-06	1.42056	up	--	--	--	--	--	--	--	Putative GRINL1B complex locus protein 2	--	301		PREDICTED: DNA-directed RNA polymerase II subunit GRINL1A [Bactrocera dorsalis]
LOC105221903	703	692	746	1536	1834	2450	8.05856	8.31857	9.93841	17.4524	19.3169	23.3099	1.51e-05	1.41589	up	--	--	--	--	--	--	--	Leucine rich adaptor protein	--	379		PREDICTED: putative uncharacterized protein DDB_G0277255 [Bactrocera dorsalis]
LOC105227818	290	363	298	921	805	857	5.57923	6.75169	5.75879	16.9019	14.6835	15.7522	5.27e-09	1.41421	up	[C]	Energy production and conversion	Cellular Component: vacuolar proton-transporting V-type ATPase, V0 domain (GO:0000220);; Biological Process: ATP hydrolysis coupled proton transport (GO:0015991);; Cellular Component: plasma membrane proton-transporting V-type ATPase complex (GO:0033181);; Molecular Function: proton-transporting ATPase activity, rotational mechanism (GO:0046961);;	K02154|0|mde:101897461|V-type proton ATPase 116 kDa subunit a isoform 1-like; K02154 V-type H+-transporting ATPase subunit a (A)	Oxidative phosphorylation (ko00190);; Lysosome (ko04142);; Phagosome (ko04145)	--	--	V-type ATPase 116kDa subunit family	Probable V-type proton ATPase 116 kDa subunit a GN=unc-32 OS=Caenorhabditis elegans PE=2 SV=3	C	Energy production and conversion	PREDICTED: V-type proton ATPase 116 kDa subunit a isoform 1-like [Bactrocera dorsalis]
LOC105226778	27	33	8	43	80	61	0.532652	0.627962	0.161776	0.826505	1.5144	1.15504	0.00910539	1.41148	up	--	--	Cellular Component: procollagen-proline 4-dioxygenase complex (GO:0016222);; Molecular Function: oxidoreductase activity, acting on paired donors, with incorporation or reduction of molecular oxygen, 2-oxoglutarate as one donor, and incorporation of one atom each of oxygen into both donors (GO:0016706);; Biological Process: single-organism metabolic process (GO:0044710);;	K00472|0|dwi:Dwil_GK13124|GK13124 gene product from transcript GK13124-RA; K00472 prolyl 4-hydroxylase [EC:1.14.11.2] (A)	Arginine and proline metabolism (ko00330)	--	--	Prolyl 4-Hydroxylase alpha-subunit, N-terminal region;; 2OG-Fe(II) oxygenase superfamily;; 2OG-Fe(II) oxygenase superfamily	Prolyl 4-hydroxylase subunit alpha-2 (Precursor) GN=phy-2 OS=Caenorhabditis elegans PE=1 SV=1	E	Amino acid transport and metabolism	PREDICTED: prolyl 4-hydroxylase subunit alpha-2 [Bactrocera dorsalis]
LOC105231015	690	513	435	1258	1804	1373	18.0508	13.0417	10.5684	30.7479	44.3356	33.7233	1.04e-06	1.41043	up	[E]	Amino acid transport and metabolism	Biological Process: amino acid transmembrane transport (GO:0003333);; Molecular Function: amino acid transmembrane transporter activity (GO:0015171);; Cellular Component: integral component of membrane (GO:0016021);;	--	--	--	--	Amino acid permease;; Amino acid permease	--	E	Amino acid transport and metabolism	PREDICTED: Y+L amino acid transporter 2 [Bactrocera dorsalis]
LOC105230359	102	37	40	176	164	145	1.78514	0.729833	0.517092	3.24069	2.88388	2.09692	0.0001188	1.4104	up	--	--	--	--	--	--	--	Actin interacting protein 3	Coiled-coil domain-containing protein CG32809 GN=CG32809 OS=Drosophila melanogaster (Fruit fly) PE=2 SV=1	S	Function unknown	PREDICTED: coiled-coil domain-containing protein CG32809 [Bactrocera dorsalis]
LOC105228760	963	826	882	2249	2466	2487	76.6638	69.6186	70.0913	194.409	209.367	209.963	5.62e-12	1.40377	up	--	--	Molecular Function: actin binding (GO:0003779);; Cellular Component: intracellular (GO:0005622);; Biological Process: gliogenesis (GO:0042063);;	--	--	--	--	Cofilin/tropomyosin-type actin-binding protein	Cofilin-3 GN=cofD-2 OS=Dictyostelium discoideum (Slime mold) PE=3 SV=1	W	Extracellular structures	PREDICTED: glia maturation factor beta [Bactrocera dorsalis]
LOC105227880	1535	714	1045	2883	3129	2871	44.8559	20.4816	31.1032	80.755	88.2274	81.085	2.1e-12	1.40354	up	[GEPR]	Carbohydrate transport and metabolism;; Amino acid transport and metabolism;; Inorganic ion transport and metabolism;; General function prediction only	Cellular Component: integral component of membrane (GO:0016021);; Biological Process: transmembrane transport (GO:0055085);;	K12307|0|mde:101889947|major facilitator superfamily domain-containing protein 8-like; K12307 MFS transporter, ceroid-lipofuscinosis neuronal protein 7 (A)	Lysosome (ko04142)	--	--	Major Facilitator Superfamily	--	R	General function prediction only	PREDICTED: major facilitator superfamily domain-containing protein 8 [Bactrocera dorsalis]
LOC105234256	557	166	289	627	1064	1035	6.98438	1.91081	3.37918	7.80416	12.9403	12.4305	0.00458191	1.40279	up	[R]	General function prediction only	Molecular Function: GTPase activity (GO:0003924);; Molecular Function: GTP binding (GO:0005525);; Biological Process: GTP catabolic process (GO:0006184);; Biological Process: small GTPase mediated signal transduction (GO:0007264);; Cellular Component: membrane (GO:0016020);;	--	--	--	--	Ras family;; Miro-like protein	GTP-binding protein Rheb homolog (Precursor) GN=Rheb OS=Drosophila melanogaster (Fruit fly) PE=2 SV=1	R	General function prediction only	PREDICTED: GTP-binding protein RAD [Bactrocera dorsalis]
LOC105232560	4815	4841	5617	13405	13404	14300	98.3852	94.2163	115.019	262.108	270.436	287.642	1.44e-11	1.40092	up	--	--	Cellular Component: integral component of membrane (GO:0016021);;	K15377|0|dpo:Dpse_GA11255|GA11255 gene product from transcript GA11255-RB; K15377 solute carrier family 44 (choline transporter-like protein), member 2/4/5 (A)	--	--	--	Plasma-membrane choline transporter	CTL-like protein 2 GN=CG11880 OS=Drosophila melanogaster (Fruit fly) PE=3 SV=1	P	Inorganic ion transport and metabolism	PREDICTED: CTL-like protein 2 [Bactrocera dorsalis]
LOC105224701	139	122	111	364	303	334	6.74777	6.23018	5.53448	18.2568	15.098	16.6443	1.5e-06	1.40053	up	--	--	Cellular Component: chromatin (GO:0000785);; Biological Process: cytokinesis (GO:0000910);; Molecular Function: protein binding (GO:0005515);; Cellular Component: cell cortex (GO:0005938);; Biological Process: mitotic spindle organization (GO:0007052);; Biological Process: mitotic nuclear division (GO:0007067);; Biological Process: protein localization (GO:0008104);; Biological Process: histone p…	--	--	--	--	Cell division cycle-associated protein 8	Borealin GN=borr OS=Drosophila melanogaster (Fruit fly) PE=1 SV=1	S	Function unknown	PREDICTED: borealin-like isoform X1 [Bactrocera dorsalis]
LOC105223324	1395	1358	1262	4140	3229	3431	48.8119	44.5834	43.2278	146.383	113.821	119.421	1.43e-12	1.39979	up	[R]	General function prediction only	Molecular Function: nucleotide binding (GO:0000166);; Molecular Function: nucleic acid binding (GO:0003676);; Cellular Component: nucleoplasm (GO:0005654);; Cellular Component: nuclear membrane (GO:0031965);; Cellular Component: precatalytic spliceosome (GO:0071011);; Cellular Component: catalytic step 2 spliceosome (GO:0071013);;	K12881|1.42337e-70|mde:101895626|THO complex subunit 4-like; K12881 THO complex subunit 4 (A)	RNA transport (ko03013);; mRNA surveillance pathway (ko03015);; Spliceosome (ko03040)	--	--	RNA recognition motif. (a.k.a. RRM, RBD, or RNP domain);; RNA recognition motif (a.k.a. RRM, RBD, or RNP domain);; RNA recognition motif. (a.k.a. RRM, RBD, or RNP domain)	Eukaryotic translation initiation factor 3 subunit G {ECO:0000255|HAMAP-Rule:MF_03006} GN=eif3G OS=Dictyostelium discoideum (Slime mold) PE=3 SV=1	A	RNA processing and modification	PREDICTED: THO complex subunit 4 [Bactrocera dorsalis]
LOC105226940	27	23	27	78	65	64	1.11877	0.978491	1.12686	3.39182	2.80591	2.72145	0.00559347	1.39866	up	--	--	--	--	--	--	--	Alcohol dehydrogenase transcription factor Myb/SANT-like;; Myb/SANT-like DNA-binding domain	--	S	Function unknown	PREDICTED: uncharacterized protein LOC105226940 [Bactrocera dorsalis]
LOC105233019	3226	2617	2668	7983	7459	7385	69.3265	57.8944	57.3309	179.705	166.975	164.273	2.49e-12	1.3958	up	--	--	Biological Process: axonogenesis (GO:0007409);;	--	--	--	--	Glutathione S-transferase, C-terminal domain;; Glutathione S-transferase, C-terminal domain;; Glutathione S-transferase, N-terminal domain;; Glutathione S-transferase, C-terminal domain	Failed axon connections GN=fax OS=Drosophila melanogaster (Fruit fly) PE=1 SV=1	T	Signal transduction mechanisms	PREDICTED: failed axon connections isoform X1 [Bactrocera dorsalis]
LOC105231216	34	43	40	119	120	74	0.851402	1.11328	1.00529	3.07902	3.07429	1.88867	0.00121556	1.39198	up	--	--	--	K16547|0|mde:101899116|uncharacterized LOC101899116; K16547 protein NEDD1 (A)	--	--	--	Eukaryotic translation initiation factor eIF2A	--	T	Signal transduction mechanisms	PREDICTED: uncharacterized protein LOC105231216 [Bactrocera dorsalis]
LOC105224627	1141	1332	1093	3993	2958	2590	24.9552	27.5417	22.8484	105.961	70.6406	64.5209	4.37e-06	1.39192	up	[ER]	Amino acid transport and metabolism;; General function prediction only	Molecular Function: ferredoxin-NADP+ reductase activity (GO:0004324);; Cellular Component: mitochondrial matrix (GO:0005759);; Biological Process: steroid biosynthetic process (GO:0006694);; Biological Process: cholesterol catabolic process (GO:0006707);; Biological Process: metamorphosis (GO:0007552);; Biological Process: molting cycle, chitin-based cuticle (GO:0007591);; Biological Process: cou…	K18914|0|der:Dere_GG22675|GG22675 gene product from transcript GG22675-RA; K18914 adrenodoxin-NADP+ reductase [EC:1.18.1.6] (A)	--	--	--	Pyridine nucleotide-disulphide oxidoreductase;; Pyridine nucleotide-disulphide oxidoreductase	NADPH:adrenodoxin oxidoreductase, mitochondrial (Precursor) GN=dare OS=Drosophila melanogaster (Fruit fly) PE=2 SV=1	C	Energy production and conversion	PREDICTED: NADPH:adrenodoxin oxidoreductase, mitochondrial [Bactrocera dorsalis]
LOC105227548	174	93	334	611	537	461	28.6681	15.7511	58.3074	103.227	92.0773	78.6539	0.000153638	1.39107	up	--	--	Molecular Function: peptidase activity (GO:0008233);; Biological Process: regulation of melanization defense response (GO:0035007);;	--	--	--	--	Trypsin	Serine protease persephone (Precursor) OS=Drosophila melanogaster (Fruit fly) PE=1 SV=1	O	Posttranslational modification, protein turnover, chaperones	PREDICTED: serine protease persephone-like [Bactrocera dorsalis]
LOC105233509	447	273	181	936	754	718	4.74038	2.97585	2.01284	10.0599	8.22328	7.7324	2.48e-06	1.39085	up	[I]	Lipid transport and metabolism	Molecular Function: carboxylic ester hydrolase activity (GO:0004091);; Biological Process: axon guidance (GO:0007411);; Biological Process: axonal fasciculation (GO:0007413);; Biological Process: central nervous system development (GO:0007417);; Cellular Component: integral component of membrane (GO:0016021);; Cellular Component: basolateral plasma membrane (GO:0016323);;	--	--	--	--	Carboxylesterase family;; alpha/beta hydrolase fold	Neurotactin GN=Nrt OS=Drosophila melanogaster (Fruit fly) PE=1 SV=3	R	General function prediction only	PREDICTED: neurotactin [Bactrocera dorsalis]
LOC105227686	142	129	205	468	412	387	4.04288	2.56586	4.85754	10.6464	9.1345	9.06428	5.11e-07	1.38392	up	--	--	--	--	--	--	--	Acyltransferase family	Nose resistant to fluoxetine protein 6 (Precursor) GN=nrf-6 OS=Caenorhabditis elegans PE=1 SV=3	R	General function prediction only	PREDICTED: nose resistant to fluoxetine protein 6-like [Bactrocera dorsalis]
LOC105229390	9154	11735	9317	34096	22961	23208	510.226	597.67	527.339	1708.34	1173.38	1194.16	1.46e-05	1.38199	up	--	--	Biological Process: neurogenesis (GO:0022008);;	--	--	--	--	Protein of unknown function (DUF3421)	--	S	Function unknown	PREDICTED: uncharacterized protein LOC105229390 [Bactrocera dorsalis]
LOC105222073	2601	2068	1680	4679	5912	6207	90.677	72.1621	60.0441	160.687	203.786	214.624	4.45e-10	1.37717	up	--	--	Molecular Function: antigen binding (GO:0003823);; Cellular Component: plasma membrane (GO:0005886);; Biological Process: cell adhesion (GO:0007155);;	--	--	--	--	Immunoglobulin I-set domain;; Immunoglobulin domain;; Immunoglobulin domain;; Immunoglobulin V-set domain;; Immunoglobulin domain;; CD80-like C2-set immunoglobulin domain	Protein amalgam (Precursor) GN=Ama OS=Drosophila melanogaster (Fruit fly) PE=2 SV=2	T	Signal transduction mechanisms	PREDICTED: protein amalgam [Bactrocera dorsalis]
LOC105226065	467	470	407	996	1355	1196	10.0264	9.2706	8.1455	20.013	26.6312	23.4786	2.06e-09	1.37347	up	--	--	--	--	--	--	--	Leucine Rich repeats (2 copies);; Leucine rich repeat	--	R	General function prediction only	PREDICTED: leucine-rich repeat-containing protein 15 isoform X1 [Bactrocera dorsalis]
LOC105228725	62	37	42	136	112	124	2.75762	1.79313	1.92324	6.67103	5.41659	5.97078	0.000663202	1.37178	up	--	--	--	--	--	--	--	Myb/SANT-like DNA-binding domain	--	78		PREDICTED: uncharacterized protein LOC105228725 [Bactrocera dorsalis]
LOC105230547	337	258	264	1004	658	594	2.42823	1.87465	1.88985	6.98687	4.54731	4.14687	0.000672252	1.36455	up	--	--	Biological Process: regulation of tube length, open tracheal system (GO:0035159);; Biological Process: establishment of ommatidial planar polarity (GO:0042067);; Cellular Component: apical cortex (GO:0045179);;	--	--	--	--	Cell-cycle sustaining, positive selection,	--	717		PREDICTED: uncharacterized protein LOC105230547 [Bactrocera dorsalis]
LOC105222495	460	386	441	1019	1155	1200	6.34926	5.53263	5.98163	14.5698	16.3173	16.9627	3.59e-09	1.3632	up	--	--	--	--	--	--	--	--	--	64		PREDICTED: uncharacterized protein LOC105222495 [Bactrocera dorsalis]
LOC105222291	115	73	66	243	187	236	1.40783	0.930535	0.600833	2.6709	1.86371	2.35598	3.28e-05	1.36315	up	--	--	--	--	--	--	--	--	--	230		PREDICTED: cell wall protein DAN4-like [Bactrocera dorsalis]
LOC105233842	6298	4159	4465	13585	13513	11991	84.9274	54.1411	63.3859	178.942	166.771	154.763	4.49e-11	1.36177	up	--	--	Cellular Component: basement membrane (GO:0005604);;	K06826|0|dpo:Dpse_GA24376|GA24376 gene product from transcript GA24376-RA; K06826 nidogen (entactin) (A)	--	--	--	G2F domain;; EGF domain;; Low-density lipoprotein receptor repeat class B;; Nidogen-like;; Calcium-binding EGF domain;; Complement Clr-like EGF-like;; Human growth factor-like EGF	Low-density lipoprotein receptor-related protein (Precursor) GN=lrp-1 OS=Caenorhabditis elegans PE=1 SV=1	T	Signal transduction mechanisms	PREDICTED: LOW QUALITY PROTEIN: nidogen-2 [Bactrocera dorsalis]
LOC105227571	843	907	885	2760	2043	2100	38.2058	41.1823	40.7587	123.173	91.5062	93.9867	5.03e-10	1.36141	up	[HE]	Coenzyme transport and metabolism;; Amino acid transport and metabolism	Molecular Function: O-phospho-L-serine:2-oxoglutarate aminotransferase activity (GO:0004648);; Biological Process: L-serine biosynthetic process (GO:0006564);; Biological Process: pyridoxine biosynthetic process (GO:0008615);; Molecular Function: pyridoxal phosphate binding (GO:0030170);;	K00831|0|dan:Dana_GF16606|GF16606 gene product from transcript GF16606-RA; K00831 phosphoserine aminotransferase [EC:2.6.1.52] (A)	Glycine, serine and threonine metabolism (ko00260);; Vitamin B6 metabolism (ko00750);; Carbon metabolism (ko01200);; Biosynthesis of amino acids (ko01230)	--	--	Aminotransferase class-V	Probable phosphoserine aminotransferase GN=CG11899 OS=Drosophila melanogaster (Fruit fly) PE=2 SV=1	E	Amino acid transport and metabolism	PREDICTED: probable phosphoserine aminotransferase [Bactrocera dorsalis]
LOC105227683	893	793	799	2113	2031	2362	19.1787	17.5769	16.4142	46.2633	44.056	50.8082	4.32e-11	1.36122	up	--	--	Molecular Function: zinc ion binding (GO:0008270);; Cellular Component: nuclear body (GO:0016604);;	K11468|1.95891e-84|mde:101888054|RING1 and YY1-binding protein A-like; K11468 YY1-associated factor 2 (A)	--	--	--	Zn-finger in Ran binding protein and others	--	K	Transcription	PREDICTED: YY1-associated factor 2 [Bactrocera dorsalis]
LOC105230294	531	346	323	945	1015	1180	3.56021	2.34269	2.13699	6.22564	6.68163	7.75563	6e-09	1.36079	up	--	--	Cellular Component: Golgi membrane (GO:0000139);; Molecular Function: mannosyl-oligosaccharide 1,3-1,6-alpha-mannosidase activity (GO:0004572);; Biological Process: mannose metabolic process (GO:0006013);; Molecular Function: zinc ion binding (GO:0008270);; Molecular Function: carbohydrate binding (GO:0030246);; Biological Process: encapsulation of foreign target (GO:0035010);;	K01191|0|mde:101890572|alpha-mannosidase 2-like; K01191 alpha-mannosidase [EC:3.2.1.24] (A)	Other glycan degradation (ko00511)	--	--	Glycosyl hydrolases family 38 N-terminal domain;; Glycosyl hydrolases family 38 C-terminal domain;; Alpha mannosidase, middle domain	Alpha-mannosidase 2 GN=alpha-Man-II OS=Drosophila melanogaster (Fruit fly) PE=1 SV=2	G	Carbohydrate transport and metabolism	PREDICTED: alpha-mannosidase 2x [Bactrocera dorsalis]
LOC105225314	998	720	685	2190	1929	2161	25.0915	19.7251	16.8043	52.5588	45.622	50.9207	5.93e-11	1.35849	up	[U]	Intracellular trafficking, secretion, and vesicular transport	Biological Process: protein import into nucleus, docking (GO:0000059);; Molecular Function: RNA binding (GO:0003723);; Cellular Component: nuclear pore (GO:0005643);; Cellular Component: lipid particle (GO:0005811);; Cellular Component: microtubule associated complex (GO:0005875);; Biological Process: NLS-bearing protein import into nucleus (GO:0006607);; Biological Process: mitotic nuclear divis…	K15043|0|dmo:Dmoj_GI17589|GI17589 gene product from transcript GI17589-RA; K15043 importin subunit alpha-2 (A)	--	--	--	Armadillo/beta-catenin-like repeat;; Importin beta binding domain;; HEAT repeats;; HEAT-like repeat;; HEAT repeat	Importin subunit alpha GN=Pen OS=Drosophila melanogaster (Fruit fly) PE=1 SV=2	U	Intracellular trafficking, secretion, and vesicular transport	PREDICTED: importin subunit alpha [Bactrocera dorsalis]
LOC105222924	43	23	37	71	98	100	2.74822	1.52655	2.41119	4.73582	6.52394	6.28597	0.00291116	1.3577	up	--	--	--	--	--	--	--	FAM183A and FAM183B related	--	--	--	PREDICTED: uncharacterized protein LOC105222924 [Bactrocera dorsalis]
LOC105225496	2984	2413	2508	6469	6666	7505	35.8608	29.9955	32.2151	81.6308	80.2132	88.846	8.26e-12	1.35738	up	--	--	--	--	--	--	--	PH domain;; FHA domain	--	Z	Cytoskeleton	PREDICTED: uncharacterized protein LOC105225496 [Bactrocera dorsalis]
LOC105228639	1304	1132	1259	3402	3182	3066	11.143	9.35969	9.81034	29.0182	25.9227	24.2268	8.54e-12	1.35725	up	--	--	Biological Process: regulation of alternative mRNA splicing, via spliceosome (GO:0000381);; Molecular Function: mRNA binding (GO:0003729);; Molecular Function: protein binding (GO:0005515);; Cellular Component: U1 snRNP (GO:0005685);; Biological Process: spermatogenesis (GO:0007283);; Biological Process: negative regulation of mRNA splicing, via spliceosome (GO:0048025);;	K13210|3.60672e-168|dan:Dana_GF13443|GF13443 gene product from transcript GF13443-RA; K13210 far upstream element-binding protein (A)	--	--	--	KH domain;; KH domain;; Domain of unknown function (DUF1897);; KH domain;; KH domain	--	R	General function prediction only	PREDICTED: far upstream element-binding protein 3 [Bactrocera dorsalis]
LOC105225706	163	173	144	440	349	464	5.47311	2.75909	6.51386	10.8283	14.7644	9.84187	9.05e-07	1.35696	up	--	--	Biological Process: cell adhesion (GO:0007155);; Biological Process: sensory organ development (GO:0007423);; Biological Process: imaginal disc-derived wing morphogenesis (GO:0007476);; Molecular Function: carbohydrate binding (GO:0030246);;	--	--	--	--	Sushi domain (SCR repeat);; Lectin C-type domain;; F5/8 type C domain;; Hormone receptor domain;; Sushi domain (SCR repeat);; Hormone receptor domain	Locomotion-related protein Hikaru genki (Precursor) GN=hig OS=Drosophila melanogaster (Fruit fly) PE=1 SV=2	T	Signal transduction mechanisms	PREDICTED: sushi, von Willebrand factor type A, EGF and pentraxin domain-containing protein 1 [Bactrocera dorsalis]
LOC105233146	2215	2790	2899	7649	6129	6815	152.684	206.046	208.73	564.7	445.379	496.2	9.18e-12	1.35364	up	--	--	--	--	--	--	--	--	--	118		PREDICTED: uncharacterized protein LOC105233146 [Bactrocera dorsalis]
LOC105233104	2338	2570	2607	6406	6483	6683	53.4451	58.7974	56.766	148.173	149.578	154.423	8.54e-12	1.3536	up	--	--	Biological Process: mitotic spindle elongation (GO:0000022);; Biological Process: meiotic spindle organization (GO:0000212);; Biological Process: microtubule bundle formation (GO:0001578);; Cellular Component: polar microtubule (GO:0005827);; Cellular Component: kinetochore microtubule (GO:0005828);; Biological Process: reciprocal meiotic recombination (GO:0007131);; Molecular Function: microtubu…	--	--	--	--	--	Targeting protein for Xklp2 homolog OS=Patiria pectinifera (Starfish) PE=2 SV=1	103		PREDICTED: targeting protein for Xklp2 [Bactrocera dorsalis]
LOC105222930	783	687	948	2490	1762	2043	42.2563	38.1153	54.122	140.978	99.3518	116.028	1.22e-08	1.35188	up	--	--	Molecular Function: calcium ion binding (GO:0005509);; Biological Process: neurogenesis (GO:0022008);;	--	--	--	--	EF-hand domain pair;; EF hand;; EF-hand domain;; EF hand;; EF-hand domain pair	Crustacean calcium-binding protein 23 OS=Orconectes limosus (Spinycheek crayfish) PE=1 SV=1	T	Signal transduction mechanisms	PREDICTED: calcyphosin-like protein [Bactrocera dorsalis]
LOC105233109	29	28	33	60	71	103	1.89203	1.8876	2.24709	3.95756	4.69242	6.80093	0.00500736	1.35159	up	--	--	Cellular Component: integral component of membrane (GO:0016021);;	K13348|5.19516e-99|mde:101890181|mpv17-like protein-like; K13348 protein Mpv17 (A)	Peroxisome (ko04146)	--	--	Mpv17 / PMP22 family	PXMP2/4 family protein 4 GN=DDB_G0290631 OS=Dictyostelium discoideum (Slime mold) PE=3 SV=1	S	Function unknown	PREDICTED: PXMP2/4 family protein 4-like [Bactrocera dorsalis]
LOC105229737	1095	593	775	2192	2179	2000	53.8637	28.254	39.5173	105.098	104.453	95.7852	8.6e-11	1.34335	up	--	--	Molecular Function: endopeptidase inhibitor activity (GO:0004866);; Cellular Component: extracellular region (GO:0005576);; Biological Process: negative regulation of protein processing (GO:0010955);;	K13963|4.37033e-59|dpe:Dper_GL10965|GL10965 gene product from transcript GL10965-RA; K13963 serpin B (A)	--	--	--	Serpin (serine protease inhibitor)	Antichymotrypsin-2 OS=Bombyx mori (Silk moth) PE=1 SV=1	V	Defense mechanisms	PREDICTED: leukocyte elastase inhibitor-like [Bactrocera dorsalis]
LOC105226373	176	120	174	326	340	544	1.06183	0.6291	1.08492	1.71106	1.67064	2.90397	0.00195296	1.33696	up	--	--	--	--	--	--	--	PH domain	Ankyrin repeat, PH and SEC7 domain containing protein secG GN=secG OS=Dictyostelium discoideum (Slime mold) PE=2 SV=1	R	General function prediction only	PREDICTED: uncharacterized protein LOC101451282 isoform X4 [Ceratitis capitata]
LOC105225828	1209	1315	988	3537	2630	2871	37.0001	44.43	34.619	114.645	85.8152	94.519	1.08e-10	1.33617	up	--	--	Molecular Function: catalytic activity (GO:0003824);;	--	--	--	--	Trypsin;; Regulatory CLIP domain of proteinases	Serine protease easter (Precursor) GN=ea OS=Drosophila melanogaster (Fruit fly) PE=1 SV=3	O	Posttranslational modification, protein turnover, chaperones	PREDICTED: serine protease easter-like isoform X1 [Bactrocera dorsalis]
LOC105224987	1613	1812	1743	3988	4982	4314	16.8519	18.4239	17.7855	49.3552	62.4915	55.1833	1.22e-11	1.33505	up	--	--	Biological Process: store-operated calcium entry (GO:0002115);; Molecular Function: calcium ion binding (GO:0005509);; Cellular Component: plasma membrane (GO:0005886);; Biological Process: cell adhesion (GO:0007155);; Biological Process: imaginal disc-derived wing morphogenesis (GO:0007476);; Molecular Function: store-operated calcium channel activity (GO:0015279);; Biological Process: chaeta de…	K16059|0|mde:101897090|stromal interaction molecule homolog; K16059 stromal interaction molecule 1 (A)	--	--	--	SAM domain (Sterile alpha motif);; SAM domain (Sterile alpha motif)	Stromal interaction molecule homolog (Precursor) GN=Stim OS=Drosophila melanogaster (Fruit fly) PE=1 SV=1	R	General function prediction only	PREDICTED: stromal interaction molecule homolog isoform X4 [Bactrocera dorsalis]
LOC105224590	41	35	21	99	82	68	1.84776	1.61825	0.980433	4.46176	3.74782	3.06796	0.00457108	1.33279	up	--	--	--	K10442|3.70181e-63|tru:101065831|kelch-like protein 5-like; K10442 kelch-like protein 1/4/5 (A)	--	--	--	Kelch motif;; Kelch motif;; BTB/POZ domain;; BTB And C-terminal Kelch;; Galactose oxidase, central domain;; Kelch motif;; Kelch motif;; Galactose oxidase, central domain	Kelch short protein GN=kel OS=Drosophila melanogaster (Fruit fly) PE=1 SV=4	T	Signal transduction mechanisms	PREDICTED: kelch-like protein 1, partial [Bactrocera dorsalis]
LOC105227658	373	391	331	1034	719	1057	12.7096	12.7592	11.2964	33.1144	23.1812	34.0945	4.63e-07	1.33211	up	[GEPR]	Carbohydrate transport and metabolism;; Amino acid transport and metabolism;; Inorganic ion transport and metabolism;; General function prediction only	Molecular Function: glucose transmembrane transporter activity (GO:0005355);; Cellular Component: integral component of membrane (GO:0016021);; Biological Process: transmembrane transport (GO:0055085);;	--	--	--	--	Sugar (and other) transporter;; Major Facilitator Superfamily	Facilitated trehalose transporter Tret1 {ECO:0000250|UniProtKB:Q7PIR5} OS=Culex quinquefasciatus (Southern house mosquito) PE=3 SV=1	R	General function prediction only	PREDICTED: facilitated trehalose transporter Tret1-2 homolog [Bactrocera dorsalis]
LOC105231550	647	539	514	1205	1568	1584	36.12	30.6568	29.1676	68.01	88.8938	89.2666	1.74e-09	1.33109	up	--	--	Cellular Component: mitochondrial outer membrane (GO:0005741);; Biological Process: protein targeting to mitochondrion (GO:0006626);;	K17776|1.78798e-170|dsi:Dsim_GD20785|GD20785 gene product from transcript GD20785-RA; K17776 metaxin (A)	--	--	--	Tom37 C-terminal domain;; Outer mitochondrial membrane transport complex protein	Metaxin-1 homolog GN=CG9393 OS=Drosophila melanogaster (Fruit fly) PE=2 SV=1	U	Intracellular trafficking, secretion, and vesicular transport	PREDICTED: metaxin-1 homolog [Bactrocera dorsalis]
LOC105233638	911	1239	1055	2629	2692	2873	8.10956	10.8035	8.39728	21.0265	21.3496	22.5392	4e-11	1.32723	up	--	--	Biological Process: inter-male aggressive behavior (GO:0002121);; Biological Process: activation of Rap GTPase activity (GO:0032861);; Molecular Function: Rap GTPase activator activity (GO:0046582);;	K17700|0|mde:101896864|rap1 GTPase-activating protein 1-like; K17700 RAP1 GTPase activating protein 1 (A)	--	--	--	Rap/ran-GAP;; GoLoco motif	GTPase-activating protein DDB_G0291510 GN=DDB_G0291510 OS=Dictyostelium discoideum (Slime mold) PE=3 SV=1	T	Signal transduction mechanisms	PREDICTED: rap1 GTPase-activating protein 1 [Bactrocera dorsalis]
LOC105230408	964	1260	974	2873	2711	2591	19.4068	24.1553	19.1325	53.7731	49.6092	48.1006	4.05e-11	1.3269	up	--	--	Biological Process: regulation of heart rate (GO:0002027);; Cellular Component: plasma membrane (GO:0005886);; Biological Process: cellular copper ion homeostasis (GO:0006878);; Molecular Function: copper uptake transmembrane transporter activity (GO:0015088);; Biological Process: plasma membrane copper ion transport (GO:0015679);; Cellular Component: integral component of membrane (GO:0016021);;	K14686|4.58369e-90|mde:101891518|high affinity copper uptake protein 1-like; K14686 solute carrier family 31 (copper transporter), member 1 (A)	--	--	--	Ctr copper transporter family	--	P	Inorganic ion transport and metabolism	PREDICTED: high affinity copper uptake protein 1 [Bactrocera dorsalis]
LOC105227826	70	69	54	146	187	160	3.27837	3.18082	2.57965	6.90915	8.76261	7.50502	0.000263674	1.32638	up	--	--	--	--	--	--	--	Alcohol dehydrogenase transcription factor Myb/SANT-like	--	S	Function unknown	PREDICTED: uncharacterized protein LOC105227826 [Bactrocera dorsalis]
LOC105230528	1218	1085	1030	2780	3113	2618	8.07344	6.99289	6.83537	17.7456	19.9619	16.8156	3.73e-11	1.32532	up	--	--	Molecular Function: RNA polymerase II core promoter proximal region sequence-specific DNA binding transcription factor activity involved in positive regulation of transcription (GO:0001077);; Molecular Function: netrin receptor activity (GO:0005042);; Cellular Component: nucleus (GO:0005634);; Cellular Component: transcription factor complex (GO:0005667);; Cellular Component: cytoplasm (GO:000573…	--	--	--	--	Neogenin C-terminus;; Fibronectin type III domain;; Immunoglobulin I-set domain;; Immunoglobulin domain;; Immunoglobulin domain;; Interferon-alpha/beta receptor, fibronectin type III;; Immunoglobulin V-set domain;; Immunoglobulin domain;; Tissue factor;; CD80-like C2-set immunoglobulin domain	Protein sidekick homolog (Precursor) GN=rig-4 OS=Caenorhabditis elegans PE=1 SV=2	T	Signal transduction mechanisms	PREDICTED: neogenin isoform X1 [Bactrocera dorsalis]
LOC105231822	100	119	146	408	239	286	1.11222	1.24606	1.6181	4.23042	2.48751	2.9935	0.000618485	1.32517	up	--	--	Molecular Function: metal ion binding (GO:0046872);;	--	--	--	--	PDZ domain (Also known as DHR or GLGF)	E3 ubiquitin-protein ligase sina GN=SINA OS=Schistosoma mansoni (Blood fluke) PE=1 SV=1	R	General function prediction only	PREDICTED: LOW QUALITY PROTEIN: uncharacterized protein LOC105231822 [Bactrocera dorsalis]
LOC105229054	1884	1771	1877	4674	4699	4747	12.7735	12.3282	12.492	32.7088	32.5751	32.7994	1.73e-11	1.32443	up	[GEPR]	Carbohydrate transport and metabolism;; Amino acid transport and metabolism;; Inorganic ion transport and metabolism;; General function prediction only	Molecular Function: secondary active monocarboxylate transmembrane transporter activity (GO:0015355);; Cellular Component: integral component of membrane (GO:0016021);; Biological Process: transmembrane transport (GO:0055085);;	--	--	--	--	Major Facilitator Superfamily	--	G	Carbohydrate transport and metabolism	PREDICTED: monocarboxylate transporter 14 [Bactrocera dorsalis]
LOC105227029	1304	1229	1151	2375	3977	3027	54.8287	53.1136	48.6752	101.166	168.686	127.511	0.000154461	1.32175	up	[I]	Lipid transport and metabolism	Molecular Function: 3-hydroxyisobutyryl-CoA hydrolase activity (GO:0003860);; Biological Process: metabolic process (GO:0008152);;	K05605|0|mde:101899408|3-hydroxyisobutyryl-CoA hydrolase, mitochondrial-like; K05605 3-hydroxyisobutyryl-CoA hydrolase [EC:3.1.2.4] (A)	Valine, leucine and isoleucine degradation (ko00280);; beta-Alanine metabolism (ko00410);; Propanoate metabolism (ko00640);; Carbon metabolism (ko01200)	--	--	2-enoyl-CoA Hydratase C-terminal region;; Enoyl-CoA hydratase/isomerase family	3-hydroxyisobutyryl-CoA hydrolase, mitochondrial (Precursor) GN=hibch OS=Dictyostelium discoideum (Slime mold) PE=3 SV=1	I	Lipid transport and metabolism	PREDICTED: 3-hydroxyisobutyryl-CoA hydrolase, mitochondrial [Bactrocera dorsalis]
LOC105227347	477	385	383	1122	1010	1037	11.9888	9.9874	9.65384	28.8964	26.051	26.5953	1.52e-08	1.32033	up	[RTKL]	General function prediction only;; Signal transduction mechanisms;; Transcription;; Replication, recombination and repair	Biological Process: cytokinesis (GO:0000910);; Cellular Component: spindle pole (GO:0000922);; Cellular Component: condensed chromosome outer kinetochore (GO:0000940);; Molecular Function: protein serine/threonine kinase activity (GO:0004674);; Molecular Function: ATP binding (GO:0005524);; Cellular Component: nuclear envelope (GO:0005635);; Cellular Component: centriole (GO:0005814);; Cellular C…	K06631|0|mde:101895764|serine/threonine-protein kinase polo-like; K06631 polo-like kinase 1 [EC:2.7.11.21] (A)	FoxO signaling pathway (ko04068)	--	--	Protein kinase domain;; Protein tyrosine kinase;; POLO box duplicated region;; Kinase-like	Serine/threonine-protein kinase polo GN=polo OS=Drosophila melanogaster (Fruit fly) PE=1 SV=2	D	Cell cycle control, cell division, chromosome partitioning	PREDICTED: serine/threonine-protein kinase polo [Bactrocera dorsalis]
LOC105229247	97	109	89	280	207	262	0.684652	0.763225	0.655222	1.94845	1.46067	1.84565	3.04e-05	1.31674	up	--	--	--	--	--	--	--	von Willebrand factor type C domain	--	S	Function unknown	PREDICTED: mucin-2 [Bactrocera dorsalis]
LOC105229544	141	112	145	410	294	307	1.9507	1.4171	1.92218	5.39124	3.66288	3.95324	5.47e-06	1.31647	up	--	--	--	--	--	--	--	--	--	276		PREDICTED: uncharacterized protein LOC105229544 [Bactrocera dorsalis]
LOC105224735	81	25	84	150	155	177	3.03336	0.990907	3.16876	5.64769	5.83894	6.62154	0.000325978	1.31449	up	[T]	Signal transduction mechanisms	Biological Process: centrosome organization (GO:0051297);;	K16482|0|mde:101891668|POC1 centriolar protein homolog; K16482 centriolar protein POC1 (A)	--	--	--	WD domain, G-beta repeat;; Eukaryotic translation initiation factor eIF2A;; Coatomer WD associated region	POC1 centriolar protein homolog GN=Poc1 OS=Drosophila melanogaster (Fruit fly) PE=2 SV=1	R	General function prediction only	PREDICTED: POC1 centriolar protein homolog [Bactrocera dorsalis]
LOC105227980	533	531	459	1494	1222	1135	10.6197	10.4401	9.17963	29.5647	23.9914	22.7474	6.31e-09	1.31063	up	[I]	Lipid transport and metabolism	Molecular Function: acetate-CoA ligase activity (GO:0003987);; Cellular Component: cytoplasm (GO:0005737);; Molecular Function: AMP binding (GO:0016208);; Biological Process: acetyl-CoA biosynthetic process from acetate (GO:0019427);; Biological Process: behavioral response to ethanol (GO:0048149);;	K01895|0|dmo:Dmoj_GI12200|GI12200 gene product from transcript GI12200-RA; K01895 acetyl-CoA synthetase [EC:6.2.1.1] (A)	Glycolysis / Gluconeogenesis (ko00010);; Pyruvate metabolism (ko00620);; Propanoate metabolism (ko00640);; Carbon metabolism (ko01200)	--	--	AMP-binding enzyme;; AMP-binding enzyme C-terminal domain	Acetyl-coenzyme A synthetase GN=AcCoAS OS=Drosophila melanogaster (Fruit fly) PE=2 SV=1	I	Lipid transport and metabolism	PREDICTED: acetyl-coenzyme A synthetase [Bactrocera dorsalis]
LOC105226830	452	363	340	799	1092	1023	23.2286	18.2484	17.718	40.4882	55.4001	51.9286	3.32e-08	1.30846	up	[D]	Cell cycle control, cell division, chromosome partitioning	Cellular Component: nucleus (GO:0005634);; Cellular Component: centrosome (GO:0005813);; Cellular Component: cell cortex (GO:0005938);; Biological Process: oocyte axis specification (GO:0007309);; Biological Process: cytoplasmic microtubule organization (GO:0031122);; Biological Process: establishment of apical/basal cell polarity (GO:0035089);; Cellular Component: mitotic spindle (GO:0072686);;	K17262|1.33981e-92|mde:101887718|tubulin-folding cofactor B-like; K17262 tubulin-folding cofactor B (A)	--	--	--	CAP-Gly domain;; Ubiquitin-like domain	Tubulin-specific chaperone B GN=F53F4.3 OS=Caenorhabditis elegans PE=1 SV=1	O	Posttranslational modification, protein turnover, chaperones	PREDICTED: tubulin-folding cofactor B [Bactrocera dorsalis]
LOC105230768	599	664	458	1269	1630	1439	3.80279	4.41437	2.93625	8.18017	10.3146	9.02581	3.44e-09	1.3074	up	--	--	Biological Process: lateral inhibition (GO:0046331);;	--	--	--	--	Sad1 / UNC-like C-terminal	SUN domain-containing protein 2 (Precursor) GN=sun2 OS=Dictyostelium discoideum (Slime mold) PE=3 SV=1	S	Function unknown	PREDICTED: SUN domain-containing ossification factor isoform X1 [Bactrocera dorsalis]
LOC105225001	1132	973	1057	2583	2628	2732	18.8157	16.3204	17.3666	43.1893	43.9173	45.5958	1.03e-10	1.30144	up	--	--	--	--	--	--	--	Protein phosphatase 2C	PP2C-like domain-containing protein CG9801 GN=CG9801 OS=Drosophila melanogaster (Fruit fly) PE=2 SV=1	T	Signal transduction mechanisms	PREDICTED: PP2C-like domain-containing protein CG9801 [Bactrocera dorsalis]
LOC105225549	86	113	73	241	260	182	1.83651	2.91195	1.46012	5.4861	6.2311	4.1364	6.28e-05	1.30143	up	--	--	Biological Process: negative regulation of transcription from RNA polymerase II promoter (GO:0000122);; Biological Process: instar larval development (GO:0002168);; Biological Process: negative regulation of heart induction by canonical Wnt signaling pathway (GO:0003136);; Molecular Function: frizzled-2 binding (GO:0005110);; Molecular Function: Notch binding (GO:0005112);; Molecular Function: gl…	K03209|0|dwi:Dwil_GK24298|Dwil_wg; GK24298 gene product from transcript GK24298-RA; K03209 wingless-type MMTV integration site family, member 1 (A)	Wnt signaling pathway (ko04310);; Hedgehog signaling pathway (ko04340);; Hippo signaling pathway - fly (ko04391)	--	--	wnt family	Protein wingless (Precursor) GN=wg OS=Drosophila melanogaster (Fruit fly) PE=1 SV=1	T	Signal transduction mechanisms	PREDICTED: protein wingless [Bactrocera dorsalis]
LOC105228925	1167	1072	1175	2697	2621	3253	14.4308	13.3609	14.8847	34.2057	33.2146	41.3573	8.31e-11	1.30065	up	[Q]	Secondary metabolites biosynthesis, transport and catabolism	Biological Process: spliceosomal complex assembly (GO:0000245);; Molecular Function: calcium ion binding (GO:0005509);; Molecular Function: protein binding (GO:0005515);; Biological Process: regulation of glycolytic process (GO:0006110);; Biological Process: cytoskeletal anchoring at plasma membrane (GO:0007016);; Biological Process: mitotic spindle organization (GO:0007052);; Biological Process:…	K06265|0|mde:101889778|uncharacterized LOC101889778; K06265 dystroglycan 1 (A)	ECM-receptor interaction (ko04512)	--	--	Dystroglycan (Dystrophin-associated glycoprotein 1)	--	W	Extracellular structures	PREDICTED: uncharacterized protein LOC105228925 [Bactrocera dorsalis]
LOC105231491	445	408	410	1006	943	1215	22.6106	20.5545	20.6213	50.3155	47.3242	60.9354	2.69e-08	1.29764	up	--	--	Biological Process: cytokinesis (GO:0000910);; Cellular Component: cytoskeleton (GO:0005856);; Biological Process: phagocytosis (GO:0006909);; Biological Process: regulation of establishment of planar polarity (GO:0090175);;	--	--	--	--	ELMO/CED-12 family	ELMO domain-containing protein B GN=elmoB OS=Dictyostelium discoideum (Slime mold) PE=3 SV=1	S	Function unknown	PREDICTED: ELMO domain-containing protein 2 [Bactrocera dorsalis]
LOC105224044	60	50	58	129	154	137	8.5162	6.5037	8.78139	16.4457	20.2417	17.9516	0.000762613	1.29463	up	--	--	Biological Process: vasculature development (GO:0001944);; Molecular Function: G-protein coupled receptor activity (GO:0004930);; Cellular Component: endosome (GO:0005768);; Cellular Component: integral component of plasma membrane (GO:0005887);; Cellular Component: cell cortex (GO:0005938);; Biological Process: regulation of transcription from RNA polymerase II promoter (GO:0006357);; Biological…	K02432|2.53272e-123|dsi:Dsim_GD14489|GD14489 gene product from transcript GD14489-RA; K02432 frizzled 1/7 (A)	Wnt signaling pathway (ko04310)	--	--	Frizzled/Smoothened family membrane region;; 7 transmembrane receptor (Secretin family)	Frizzled (Precursor) GN=fz OS=Drosophila virilis (Fruit fly) PE=2 SV=3	T	Signal transduction mechanisms	PREDICTED: frizzled, partial [Bactrocera dorsalis]
LOC105226762	287	138	133	536	359	500	5.54033	2.64234	2.65202	10.4763	7.00688	9.74367	0.000451971	1.29412	up	[O]	Posttranslational modification, protein turnover, chaperones	Biological Process: regulation of metabolic process (GO:0019222);; Biological Process: multicellular organism reproduction (GO:0032504);;	--	--	--	--	Serpin (serine protease inhibitor)	Serine protease inhibitor 3/4 (Precursor; Fragment) OS=Lonomia obliqua (Moth) PE=1 SV=1	V	Defense mechanisms	PREDICTED: LOW QUALITY PROTEIN: serpin B13 [Bactrocera dorsalis]
LOC105230849	108	102	69	252	190	255	5.68644	5.35146	3.72617	13.2667	9.99405	13.4145	6.18e-05	1.29376	up	--	--	Molecular Function: carbohydrate binding (GO:0030246);;	--	--	--	--	Lectin C-type domain	--	V	Defense mechanisms	PREDICTED: uncharacterized protein LOC105230849 [Bactrocera dorsalis]
LOC105225191	101	115	107	270	227	309	0.945711	1.01171	1.03324	2.14793	1.87102	2.48081	2.83e-05	1.29191	up	--	--	Biological Process: protein import into nucleus, translocation (GO:0000060);; Molecular Function: receptor binding (GO:0005102);; Cellular Component: Golgi-associated vesicle (GO:0005798);; Cellular Component: centrosome (GO:0005813);; Biological Process: mitotic spindle organization (GO:0007052);; Biological Process: spindle assembly involved in female meiosis II (GO:0007058);; Biological Proces…	--	--	--	--	PDZ domain (Also known as DHR or GLGF);; PDZ domain	--	S	Function unknown	PREDICTED: glutamate receptor-interacting protein 2 [Bactrocera cucurbitae]
LOC105230669	729	428	585	1557	1410	1371	36.3443	22.0609	30.1164	80.2764	73.2345	70.5775	5.54e-09	1.28829	up	[F]	Nucleotide transport and metabolism	Molecular Function: ribonucleoside-diphosphate reductase activity, thioredoxin disulfide as acceptor (GO:0004748);; Cellular Component: ribonucleoside-diphosphate reductase complex (GO:0005971);; Biological Process: DNA replication (GO:0006260);; Biological Process: activation of cysteine-type endopeptidase activity involved in apoptotic process (GO:0006919);; Biological Process: deoxyribonucleos…	K10808|0|dgr:Dgri_GH20400|GH20400 gene product from transcript GH20400-RA; K10808 ribonucleoside-diphosphate reductase subunit M2 [EC:1.17.4.1] (A)	Purine metabolism (ko00230);; Pyrimidine metabolism (ko00240);; Glutathione metabolism (ko00480)	--	--	Ribonucleotide reductase, small chain	Ribonucleoside-diphosphate reductase subunit M2 GN=RnrS OS=Drosophila melanogaster (Fruit fly) PE=1 SV=2	F	Nucleotide transport and metabolism	PREDICTED: ribonucleoside-diphosphate reductase subunit M2 [Bactrocera dorsalis]
LOC105223008	729	633	780	1774	1633	1925	20.0285	17.393	21.6407	49.4268	45.6032	53.4985	1.49e-09	1.28802	up	--	--	Biological Process: signal transduction (GO:0007165);;	--	--	--	--	UBA/TS-N domain;; UBA-like domain;; TRF2-interacting telomeric protein/Rap1 - C terminal domain	--	T	Signal transduction mechanisms	PREDICTED: NEDD8 ultimate buster 1 [Bactrocera dorsalis]
LOC105222356	72	57	33	155	122	125	1.51324	1.17748	0.701062	3.13312	2.47539	2.52648	0.00101875	1.28402	up	--	--	Molecular Function: oxidoreductase activity (GO:0016491);; Biological Process: oxidation-reduction process (GO:0055114);;	--	--	--	--	Flavin containing amine oxidoreductase;; NAD(P)-binding Rossmann-like domain;; FAD dependent oxidoreductase	Protein anon-37Cs GN=anon-37Cs OS=Drosophila lebanonensis (Fruit fly) PE=3 SV=1	H	Coenzyme transport and metabolism	PREDICTED: spermine oxidase-like [Bactrocera dorsalis]
LOC105222853	1373	1250	1568	3585	3242	3565	53.0547	49.5158	62.096	141.1	127.438	140.029	9.63e-11	1.28226	up	[O]	Posttranslational modification, protein turnover, chaperones	Biological Process: inter-male aggressive behavior (GO:0002121);; Molecular Function: peptidyl-prolyl cis-trans isomerase activity (GO:0003755);; Molecular Function: FK506 binding (GO:0005528);; Cellular Component: extracellular space (GO:0005615);; Cellular Component: endoplasmic reticulum (GO:0005783);; Biological Process: imaginal disc-derived wing margin morphogenesis (GO:0008587);; Biologica…	K09577|5.08531e-100|mde:101888800|peptidyl-prolyl cis-trans isomerase FKBP14-like; K09577 FK506-binding protein 14 [EC:5.2.1.8] (A)	--	--	--	FKBP-type peptidyl-prolyl cis-trans isomerase	FK506-binding protein 2 (Precursor) GN=fkbp2 OS=Dictyostelium discoideum (Slime mold) PE=3 SV=1	O	Posttranslational modification, protein turnover, chaperones	PREDICTED: peptidyl-prolyl cis-trans isomerase FKBP14-like [Ceratitis capitata]
LOC105231613	484	320	603	1192	1216	1080	8.66883	5.8203	10.6224	21.4976	22.0483	19.3384	2.28e-08	1.28143	up	[RTKL]	General function prediction only;; Signal transduction mechanisms;; Transcription;; Replication, recombination and repair	Molecular Function: protein serine/threonine kinase activity (GO:0004674);; Molecular Function: ATP binding (GO:0005524);; Biological Process: protein phosphorylation (GO:0006468);;	K07209|2.21978e-145|mde:101888056|inhibitor of nuclear factor kappa-B kinase subunit beta-like; K07209 inhibitor of nuclear factor kappa-B kinase subunit beta [EC:2.7.11.10] (A)	FoxO signaling pathway (ko04068);; mTOR signaling pathway (ko04150)	--	--	Protein kinase domain;; Protein tyrosine kinase	Inhibitor of nuclear factor kappa-B kinase subunit beta GN=ird5 OS=Drosophila melanogaster (Fruit fly) PE=1 SV=2	T	Signal transduction mechanisms	PREDICTED: inhibitor of nuclear factor kappa-B kinase subunit beta [Bactrocera dorsalis]
LOC105224999	672	508	552	1310	1409	1565	26.3681	19.1343	20.4056	47.3053	50.5024	56.6961	7.73e-09	1.27932	up	--	--	--	--	--	--	--	--	--	180		PREDICTED: uncharacterized protein LOC105224999 [Bactrocera dorsalis]
LOC105223964	1385	1575	1525	3555	3857	3672	14.6213	18.2011	15.7359	42.4572	44.6968	43.4848	1.03e-10	1.2781	up	[R]	General function prediction only	Molecular Function: nucleotide binding (GO:0000166);; Molecular Function: mRNA binding (GO:0003729);; Biological Process: gravitaxis (GO:0042332);;	--	--	--	--	RNA recognition motif. (a.k.a. RRM, RBD, or RNP domain);; RNA recognition motif (a.k.a. RRM, RBD, or RNP domain)	Protein alan shepard OS=Drosophila mojavensis (Fruit fly) PE=3 SV=1	R	General function prediction only	PREDICTED: protein alan shepard isoform X5 [Bactrocera cucurbitae]
LOC105233425	926	828	1001	2154	2365	2271	20.7918	18.826	22.2275	49.1362	53.747	51.3633	5.2e-10	1.27387	up	--	--	Molecular Function: G-protein coupled receptor binding (GO:0001664);; Molecular Function: DNA binding (GO:0003677);; Molecular Function: GTPase activity (GO:0003924);; Molecular Function: signal transducer activity (GO:0004871);; Molecular Function: GTP binding (GO:0005525);; Cellular Component: heterotrimeric G-protein complex (GO:0005834);; Biological Process: GTP catabolic process (GO:0006184)…	K04630|0|dvi:Dvir_GJ12256|GJ12256 gene product from transcript GJ12256-RA; K04630 guanine nucleotide-binding protein G(i) subunit alpha (A)	--	--	--	G-protein alpha subunit;; ADP-ribosylation factor family;; Gtr1/RagA G protein conserved region	G protein alpha i subunit GN=Galphai OS=Drosophila melanogaster (Fruit fly) PE=1 SV=2	T	Signal transduction mechanisms	PREDICTED: G protein alpha i subunit [Bactrocera cucurbitae]
LOC105231464	26	33	48	86	67	110	0.386694	0.475113	0.653083	1.4654	0.818677	1.66185	0.00573554	1.26939	up	--	--	--	--	--	--	--	--	--	--	--	PREDICTED: RNA polymerase II degradation factor 1-like [Bactrocera dorsalis]
LOC105222846	48	28	21	72	90	76	0.622275	0.360981	0.262723	0.854475	1.1477	0.891191	0.00803118	1.26827	up	--	--	--	--	--	--	--	Fibronectin type III domain	--	353		PREDICTED: uncharacterized protein LOC105222846 isoform X1 [Bactrocera dorsalis]
LOC105223205	568	480	449	1183	1257	1229	10.5149	9.06701	8.43449	22.0012	23.6392	22.9226	2.61e-08	1.26617	up	[QR]	Secondary metabolites biosynthesis, transport and catabolism;; General function prediction only	Cellular Component: cytoplasm (GO:0005737);; Biological Process: chromatin remodeling (GO:0006338);; Biological Process: regulation of transcription, DNA-templated (GO:0006355);; Molecular Function: histone-arginine N-methyltransferase activity (GO:0008469);; Biological Process: peptidyl-arginine methylation, to asymmetrical-dimethyl arginine (GO:0019919);; Biological Process: histone arginine me…	K05931|0|mde:101893555|histone-arginine methyltransferase CARMER-like; K05931 histone-arginine methyltransferase CARM1 [EC:2.1.1.125] (A)	--	--	--	PRMT5 arginine-N-methyltransferase;; Methyltransferase domain;; Methyltransferase domain;; Ribosomal protein L11 methyltransferase (PrmA);; Methyltransferase domain;; Methyltransferase domain;; Methyltransferase small domain;; Protein of unknown function (DUF1698)	Histone-arginine methyltransferase CARMER {ECO:0000250|UniProtKB:Q7Q2B7} GN=Art4 OS=Drosophila ananassae (Fruit fly) PE=3 SV=1	B	Chromatin structure and dynamics	PREDICTED: histone-arginine methyltransferase CARMER [Bactrocera dorsalis]
LOC105222977	223	184	164	503	524	372	4.11947	3.37206	3.0042	8.98535	9.33409	6.63582	2.84e-06	1.26543	up	--	--	Biological Process: response to salt stress (GO:0009651);; Cellular Component: integral component of membrane (GO:0016021);; Molecular Function: transferase activity, transferring acyl groups other than amino-acyl groups (GO:0016747);; Biological Process: digestive system process (GO:0022600);; Biological Process: defecation (GO:0030421);; Biological Process: chitin-based cuticle development (GO:…	--	--	--	--	Acyltransferase family	Nose resistant to fluoxetine protein 6 (Precursor) GN=nrf-6 OS=Caenorhabditis elegans PE=1 SV=3	R	General function prediction only	PREDICTED: nose resistant to fluoxetine protein 6 [Bactrocera dorsalis]
LOC105227715	5295	5159	5246	11506	11493	15400	461.747	467.868	432.364	1402.89	1276.26	1751.96	2.41e-08	1.2632	up	--	--	--	--	--	--	--	--	--	60		PREDICTED: uncharacterized protein LOC105227715 [Bactrocera dorsalis]
LOC105233479	196	161	173	497	453	346	4.29184	3.58293	3.78052	11.3776	10.3709	7.84932	4.15e-06	1.26208	up	--	--	Biological Process: actomyosin contractile ring contraction (GO:0000916);; Cellular Component: cytoplasm (GO:0005737);; Cellular Component: centrosome (GO:0005813);; Biological Process: neurogenesis (GO:0022008);; Biological Process: mitotic spindle stabilization (GO:0043148);; Cellular Component: spindle midzone (GO:0051233);; Biological Process: centrosome duplication (GO:0051298);; Biological …	K16732|0|mde:101895060|protein regulator of cytokinesis 1-like; K16732 protein regulator of cytokinesis 1 (A)	--	--	--	Microtubule associated protein (MAP65/ASE1 family)	--	Z	Cytoskeleton	PREDICTED: protein regulator of cytokinesis 1-like [Bactrocera dorsalis]
LOC105226504	161	110	125	287	324	355	2.80834	2.07802	2.21351	5.68046	6.3656	6.84201	1.71e-05	1.25936	up	--	--	Cellular Component: nucleus (GO:0005634);; Biological Process: mitotic DNA replication checkpoint (GO:0033314);;	--	--	--	--	--	Claspin homolog GN=CG32251 OS=Drosophila melanogaster (Fruit fly) PE=1 SV=1	275		PREDICTED: claspin homolog isoform X1 [Bactrocera dorsalis]
LOC105225773	456	434	369	1157	966	946	30.2459	29.6753	24.6951	79.8133	66.8896	65.067	8.26e-08	1.25793	up	--	--	--	K11278|1.22166e-48|mde:101891411|nucleoplasmin-like protein-like; K11278 nucleophosmin 3 (A)	--	--	--	Nucleoplasmin	Nucleoplasmin-like protein GN=Nlp OS=Drosophila melanogaster (Fruit fly) PE=1 SV=1	S	Function unknown	PREDICTED: nucleoplasmin-like protein [Bactrocera dorsalis]
LOC105232793	637	472	579	1479	1297	1336	19.1743	14.0517	17.6996	43.8421	39.2169	41.2458	1.74e-08	1.25661	up	--	--	Cellular Component: microtubule associated complex (GO:0005875);;	--	--	--	--	--	--	356		PREDICTED: myb-like protein Q isoform X1 [Bactrocera dorsalis]
LOC105225523	244	309	273	775	604	631	9.75676	12.5218	10.9845	32.0185	25.1052	25.9483	6.93e-07	1.25526	up	[O]	Posttranslational modification, protein turnover, chaperones	--	--	--	--	--	DnaJ domain	DnaJ homolog subfamily C member 25 homolog GN=CG7872 OS=Drosophila melanogaster (Fruit fly) PE=2 SV=1	O	Posttranslational modification, protein turnover, chaperones	PREDICTED: dnaJ homolog subfamily C member 25 homolog [Bactrocera dorsalis]
LOC105230177	254	227	202	538	565	556	12.9908	11.7133	10.5474	27.8523	29.2751	28.6771	1.75e-06	1.25326	up	[G]	Carbohydrate transport and metabolism	Molecular Function: ribose-5-phosphate isomerase activity (GO:0004751);; Biological Process: pentose-phosphate shunt, non-oxidative branch (GO:0009052);;	K01807|4.34258e-137|mde:101898202|ribose-5-phosphate isomerase-like; K01807 ribose 5-phosphate isomerase A [EC:5.3.1.6] (A)	Pentose phosphate pathway (ko00030);; Carbon metabolism (ko01200);; Biosynthesis of amino acids (ko01230)	--	--	Ribose 5-phosphate isomerase A (phosphoriboisomerase A)	Ribose-5-phosphate isomerase GN=rpiA OS=Dictyostelium discoideum (Slime mold) PE=3 SV=1	G	Carbohydrate transport and metabolism	PREDICTED: ribose-5-phosphate isomerase [Bactrocera dorsalis]
LOC105224276	1848	1614	1746	3329	5114	4192	20.869	17.6895	19.3592	36.7505	56.6513	46.4159	8.13e-06	1.25189	up	--	--	Molecular Function: phosphatidylserine binding (GO:0001786);; Molecular Function: phosphatidylinositol-4,5-bisphosphate binding (GO:0005546);; Molecular Function: phosphatidylinositol-3,4,5-trisphosphate binding (GO:0005547);; Cellular Component: actin filament (GO:0005884);; Biological Process: cell migration (GO:0016477);; Biological Process: chaeta development (GO:0022416);; Cellular Component…	--	--	--	--	Cofilin/tropomyosin-type actin-binding protein;; Variant SH3 domain;; SH3 domain;; Variant SH3 domain	Drebrin-like protein GN=Abp1 OS=Drosophila melanogaster (Fruit fly) PE=1 SV=1	Z	Cytoskeleton	PREDICTED: drebrin-like protein [Bactrocera dorsalis]
LOC105229305	315	481	341	1100	832	824	10.9763	17.2169	11.8458	39.0268	29.5211	29.1631	4.43e-07	1.24985	up	--	--	Molecular Function: transferase activity (GO:0016740);;	--	--	--	--	Ecdysteroid kinase;; Protein of unknown function (DUF1679);; Choline/ethanolamine kinase;; Phosphotransferase enzyme family	--	R	General function prediction only	PREDICTED: uncharacterized protein LOC105229305 [Bactrocera dorsalis]
LOC105222592	48	18	31	69	75	91	4.37335	1.79373	3.24336	6.73911	7.24426	8.7274	0.00935512	1.24906	up	--	--	--	--	--	--	--	--	--	70		PREDICTED: cyclin-dependent kinase inhibitor 1C [Bactrocera dorsalis]
LOC105233292	82	84	91	187	222	212	0.95361	0.864177	1.17781	2.48643	2.51292	2.89588	0.000200173	1.24566	up	--	--	Molecular Function: receptor signaling protein tyrosine kinase activity (GO:0004716);; Biological Process: cell adhesion (GO:0007155);; Biological Process: signal transduction (GO:0007165);;	--	--	--	--	F5/8 type C domain	--	T	Signal transduction mechanisms	PREDICTED: uncharacterized protein LOC105233292 [Bactrocera dorsalis]
LOC105234078	4762	4926	4707	13933	10254	10608	129.521	134.495	131.27	379.726	276.608	286.84	7.99e-09	1.24533	up	--	--	Molecular Function: protein binding (GO:0005515);; Cellular Component: lipid particle (GO:0005811);; Cellular Component: microtubule associated complex (GO:0005875);; Biological Process: imaginal disc-derived wing morphogenesis (GO:0007476);; Biological Process: sequestering of triglyceride (GO:0030730);; Biological Process: lipid particle transport along microtubule (GO:0031887);; Biological Pro…	K17284|7.54668e-167|mde:101900622|lipid storage droplets surface-binding protein 2-like; K17284 perilipin-2 (A)	--	--	--	Perilipin family	Lipid storage droplets surface-binding protein 2 OS=Drosophila melanogaster (Fruit fly) PE=1 SV=1	S	Function unknown	PREDICTED: lipid storage droplets surface-binding protein 2 [Bactrocera dorsalis]
LOC105226623	229	165	211	489	541	432	2.90766	2.07187	2.76423	5.91282	6.58585	5.3301	3.39e-06	1.24526	up	--	--	Cellular Component: integral component of plasma membrane (GO:0005887);; Biological Process: G-protein coupled receptor signaling pathway (GO:0007186);; Molecular Function: neuropeptide receptor activity (GO:0008188);; Biological Process: hormone-mediated signaling pathway (GO:0009755);; Molecular Function: protein-hormone receptor activity (GO:0016500);; Molecular Function: hormone binding (GO:0…	--	--	--	--	7 transmembrane receptor (rhodopsin family);; Leucine rich repeat	Probable glycoprotein hormone G-protein coupled receptor (Precursor) OS=Anthopleura elegantissima (Sea anemone) PE=2 SV=1	T	Signal transduction mechanisms	PREDICTED: follicle-stimulating hormone receptor isoform X1 [Bactrocera dorsalis]
LOC105225340	5224	5588	5485	12274	13155	13912	53.1345	52.6088	54.9951	114.165	123.863	130.985	2.18e-09	1.24428	up	[F]	Nucleotide transport and metabolism	Molecular Function: nucleotide binding (GO:0000166);; Biological Process: purine nucleotide biosynthetic process (GO:0006164);; Molecular Function: hydroxymethyl-, formyl- and related transferase activity (GO:0016742);; Molecular Function: ligase activity, forming carbon-nitrogen bonds (GO:0016879);; Molecular Function: ion binding (GO:0043167);;	K11787|0|mde:101889546|trifunctional purine biosynthetic protein adenosine-3-like; K11787 phosphoribosylamine--glycine ligase / phosphoribosylglycinamide formyltransferase / phosphoribosylformylglycinamidine cyclo-ligase [EC:6.3.4.13 2.1.2.2 6.3.3.1] (A)	Purine metabolism (ko00230);; One carbon pool by folate (ko00670)	--	--	Formyl transferase;; AIR synthase related protein, C-terminal domain;; Phosphoribosylglycinamide synthetase, ATP-grasp (A) domain;; AIR synthase related protein, N-terminal domain;; Phosphoribosylglycinamide synthetase, C domain;; Phosphoribosylglycinamide synthetase, N domain	Phosphoribosylglycinamide formyltransferase GN=ade3 OS=Drosophila melanogaster (Fruit fly) PE=1 SV=2	F	Nucleotide transport and metabolism	PREDICTED: trifunctional purine biosynthetic protein adenosine-3 [Bactrocera dorsalis]
LOC105224431	158	179	151	369	398	407	4.66851	5.16464	4.5504	10.6208	11.4431	11.7448	9.45e-06	1.23955	up	--	--	--	--	--	--	--	Alcohol dehydrogenase transcription factor Myb/SANT-like;; BESS motif	Transcription factor Adf-1 GN=Adf1 OS=Drosophila melanogaster (Fruit fly) PE=2 SV=2	S	Function unknown	PREDICTED: uncharacterized protein LOC105224431 [Bactrocera dorsalis]
LOC105226793	5592	4456	4748	11405	11720	12294	97.4506	77.8298	83.256	201.264	207.021	216.713	2.29e-09	1.23198	up	[O]	Posttranslational modification, protein turnover, chaperones	Molecular Function: endopeptidase activity (GO:0004175);; Biological Process: cellular response to DNA damage stimulus (GO:0006974);; Cellular Component: proteasome regulatory particle, base subcomplex (GO:0008540);; Molecular Function: enzyme regulator activity (GO:0030234);; Biological Process: regulation of protein catabolic process (GO:0042176);; Biological Process: proteasome-mediated ubiqui…	K03032|0|dgr:Dgri_GH14298|GH14298 gene product from transcript GH14298-RA; K03032 26S proteasome regulatory subunit N2 (A)	Proteasome (ko03050)	--	--	Proteasome/cyclosome repeat;; HEAT repeats;; HEAT repeat;; HEAT-like repeat	26S proteasome non-ATPase regulatory subunit 1 GN=Rpn2 OS=Drosophila melanogaster (Fruit fly) PE=1 SV=1	O	Posttranslational modification, protein turnover, chaperones	PREDICTED: 26S proteasome non-ATPase regulatory subunit 1 [Bactrocera dorsalis]
LOC105225434	311	317	394	710	739	992	23.4358	24.8381	33.7232	54.5642	59.1204	75.82	1.96e-06	1.22873	up	--	--	--	--	--	--	--	C-type lysozyme/alpha-lactalbumin family	Lysozyme (Precursor) OS=Hyalophora cecropia (Cecropia moth) PE=2 SV=2	R	General function prediction only	PREDICTED: LOW QUALITY PROTEIN: lysozyme-like [Bactrocera dorsalis]
LOC105230044	1914	1687	1927	4595	4214	4359	89.8094	80.39	92.0561	222.056	203.753	208.977	5.41e-10	1.22448	up	--	--	Molecular Function: endopeptidase activity (GO:0004175);; Molecular Function: ubiquitin thiolesterase activity (GO:0004221);; Cellular Component: cytoplasm (GO:0005737);; Cellular Component: proteasome regulatory particle (GO:0005838);; Molecular Function: omega peptidase activity (GO:0008242);; Biological Process: protein deubiquitination (GO:0016579);; Biological Process: neurogenesis (GO:00220…	K05610|0|mde:101888398|ubiquitin carboxyl-terminal hydrolase isozyme L5-like; K05610 ubiquitin carboxyl-terminal hydrolase L5 [EC:3.4.19.12] (A)	--	--	--	Ubiquitin carboxyl-terminal hydrolase, family 1	Probable ubiquitin carboxyl-terminal hydrolase ubh-4 GN=ubh-4 OS=Caenorhabditis elegans PE=3 SV=2	O	Posttranslational modification, protein turnover, chaperones	PREDICTED: ubiquitin carboxyl-terminal hydrolase isozyme L5 [Bactrocera dorsalis]
LOC105224950	5575	4890	4607	12616	11628	11613	227.48	190.05	194.794	490.523	460.61	456.694	3.14e-09	1.22293	up	[HE]	Coenzyme transport and metabolism;; Amino acid transport and metabolism	Molecular Function: phosphoglycerate dehydrogenase activity (GO:0004617);; Biological Process: L-serine biosynthetic process (GO:0006564);; Molecular Function: NAD binding (GO:0051287);; Biological Process: oxidation-reduction process (GO:0055114);;	K00058|0|dvi:Dvir_GJ14930|GJ14930 gene product from transcript GJ14930-RA; K00058 D-3-phosphoglycerate dehydrogenase [EC:1.1.1.95] (A)	Glycine, serine and threonine metabolism (ko00260);; Carbon metabolism (ko01200);; Biosynthesis of amino acids (ko01230)	--	--	D-isomer specific 2-hydroxyacid dehydrogenase, NAD binding domain;; D-isomer specific 2-hydroxyacid dehydrogenase, catalytic domain;; Acetohydroxy acid isomeroreductase, catalytic domain	D-3-phosphoglycerate dehydrogenase GN=serA OS=Dictyostelium discoideum (Slime mold) PE=1 SV=1	E	Amino acid transport and metabolism	PREDICTED: D-3-phosphoglycerate dehydrogenase [Bactrocera dorsalis]
LOC105227436	320	195	193	469	558	656	18.4409	11.3376	12.2152	28.4457	34.2768	39.8309	1.01e-05	1.22243	up	[RTKL]	General function prediction only;; Signal transduction mechanisms;; Transcription;; Replication, recombination and repair	Molecular Function: cAMP-dependent protein kinase activity (GO:0004691);; Molecular Function: protein binding (GO:0005515);; Molecular Function: ATP binding (GO:0005524);; Cellular Component: cAMP-dependent protein kinase complex (GO:0005952);; Biological Process: protein phosphorylation (GO:0006468);; Biological Process: imaginal disc-derived wing morphogenesis (GO:0007476);;	K04345|7.68553e-44|dme:Dmel_CG6117|Pka-C3; cAMP-dependent protein kinase 3 (EC:2.7.11.- 2.7.11.11); K04345 protein kinase A [EC:2.7.11.11] (A)	Wnt signaling pathway (ko04310);; Hedgehog signaling pathway (ko04340)	--	--	Protein kinase domain	Protein kinase DC2 GN=Pka-C3 OS=Drosophila melanogaster (Fruit fly) PE=2 SV=2	T	Signal transduction mechanisms	PREDICTED: protein kinase DC2 [Bactrocera dorsalis]
LOC105231030	181	140	140	351	361	381	16.1266	13.5021	12.8858	33.5229	34.1038	35.8464	1.81e-05	1.21822	up	--	--	Biological Process: phagocytosis (GO:0006909);; Molecular Function: N-acetyltransferase activity (GO:0008080);;	--	--	--	--	Acetyltransferase (GNAT) family;; Acetyltransferase (GNAT) domain;; FR47-like protein;; Acetyltransferase (GNAT) domain	--	R	General function prediction only	PREDICTED: N-alpha-acetyltransferase 40 [Bactrocera dorsalis]
LOC105227920	98	92	133	270	258	237	1.62049	1.37179	2.1627	3.95995	3.84065	3.5294	0.000102682	1.21578	up	--	--	--	K17461|0|dmo:Dmoj_GI13937|GI13937 gene product from transcript GI13937-RA; K17461 reversion-inducing-cysteine-rich protein with kazal motifs (A)	--	--	--	Kazal-type serine protease inhibitor domain;; Kazal-type serine protease inhibitor domain	--	R	General function prediction only	PREDICTED: reversion-inducing cysteine-rich protein with Kazal motifs, partial [Bactrocera dorsalis]
LOC105232278	76	93	16	141	135	161	1.82755	2.26954	0.407388	3.41215	3.28756	3.91697	0.00237325	1.21475	up	--	--	Molecular Function: metallopeptidase activity (GO:0008237);; Molecular Function: peptidyl-dipeptidase activity (GO:0008241);;	K01283|0|mde:101892102|angiotensin-converting enzyme-like; K01283 peptidyl-dipeptidase A [EC:3.4.15.1] (A)	--	--	--	Angiotensin-converting enzyme	Angiotensin-converting enzyme (Precursor) GN=ACE OS=Haematobia irritans exigua (Buffalo fly) PE=2 SV=1	E	Amino acid transport and metabolism	PREDICTED: angiotensin-converting enzyme [Bactrocera dorsalis]
LOC105227275	48	38	63	97	116	139	16.4889	16.0594	26.0619	40.8573	47.9108	56.8352	0.00313266	1.21267	up	[Z]	Cytoskeleton	Molecular Function: zinc ion binding (GO:0008270);;	--	--	--	--	Calponin homology (CH) domain;; CAMSAP CH domain	Alpha-actinin A GN=abpA OS=Dictyostelium discoideum (Slime mold) PE=1 SV=2	Z	Cytoskeleton	PREDICTED: MICAL-like protein 2-like isoform X1 [Ceratitis capitata]
LOC105231563	1951	1660	1693	4133	4038	4352	88.8284	79.6586	79.697	199.867	194.285	209.577	8.45e-10	1.21206	up	--	--	--	--	--	--	--	--	--	282		PREDICTED: uncharacterized protein LOC105231563 isoform X1 [Bactrocera dorsalis]
LOC105225660	421	366	487	975	1090	941	13.1148	11.8851	14.6398	31.5659	37.1479	31.4155	2.67e-07	1.21079	up	--	--	Biological Process: border follicle cell migration (GO:0007298);; Cellular Component: integral component of membrane (GO:0016021);; Biological Process: positive regulation of Notch signaling pathway (GO:0045747);;	K17345|9.01395e-168|dpo:Dpse_GA21537|GA21537 gene product from transcript GA21537-RA; K17345 tetraspanin-5 (A)	--	--	--	Tetraspanin family	--	S	Function unknown	PREDICTED: tetraspanin-5 isoform X3 [Bactrocera dorsalis]
LOC105224480	1003	979	1001	2106	2532	2396	44.9047	47.528	45.4746	99.2703	122.056	114.093	3.07e-09	1.21053	up	--	--	Biological Process: embryonic development via the syncytial blastoderm (GO:0001700);; Molecular Function: endopeptidase activity (GO:0004175);; Cellular Component: cytoplasm (GO:0005737);; Biological Process: gamete generation (GO:0007276);; Molecular Function: cysteine-type peptidase activity (GO:0008234);; Biological Process: protein processing (GO:0016485);; Biological Process: cellular proces…	K04489|3.40221e-100|mde:101896806|caspase Nc-like; K04489 caspase invertebrate, apoptosis-related cysteine protease [EC:3.4.22.-] (A)	--	--	--	Caspase domain;; Caspase recruitment domain	Caspase Nc subunit 2 (Precursor) OS=Drosophila melanogaster (Fruit fly) PE=1 SV=1	D	Cell cycle control, cell division, chromosome partitioning	PREDICTED: caspase Nc [Bactrocera dorsalis]
LOC105230747	196	172	170	475	315	478	2.06152	1.81821	1.83235	4.90296	3.28269	4.99761	2.3e-05	1.20906	up	[R]	General function prediction only	Molecular Function: sequence-specific DNA binding RNA polymerase II transcription factor activity (GO:0000981);; Molecular Function: nucleic acid binding (GO:0003676);; Cellular Component: nucleus (GO:0005634);; Biological Process: regulation of transcription, DNA-templated (GO:0006355);; Biological Process: phagocytosis (GO:0006909);; Biological Process: imaginal disc-derived leg joint morphogen…	K09215|8.49041e-100|dan:Dana_GF14663|GF14663 gene product from transcript GF14663-RA; K09215 odd-skipped (A)	--	--	--	Zinc-finger double domain;; Zinc finger, C2H2 type;; C2H2-type zinc finger;; C2H2-type zinc finger;; Zinc-finger double-stranded RNA-binding;; Zinc-finger of C2H2 type	Protein sister of odd and bowel OS=Drosophila melanogaster (Fruit fly) PE=2 SV=1	K	Transcription	PREDICTED: protein sister of odd and bowel [Bactrocera dorsalis]
LOC105229453	306	219	190	651	423	611	3.70426	2.78189	2.23025	8.32031	5.43939	7.73748	0.000107169	1.209	up	[P]	Inorganic ion transport and metabolism	Molecular Function: inorganic phosphate transmembrane transporter activity (GO:0005315);; Molecular Function: sodium-dependent phosphate transmembrane transporter activity (GO:0015321);; Cellular Component: membrane (GO:0016020);; Biological Process: sodium-dependent phosphate transport (GO:0044341);;	K14640|0|aag:AaeL_AAEL007019|phosphate transporter; K14640 solute carrier family 20 (sodium-dependent phosphate transporter) (A)	--	--	--	Phosphate transporter family	--	P	Inorganic ion transport and metabolism	PREDICTED: sodium-dependent phosphate transporter 2 [Bactrocera dorsalis]
LOC105229918	334	254	316	655	699	765	11.5419	10.2312	11.9501	23.7806	25.1339	28.0639	1.63e-06	1.20155	up	[GEPR]	Carbohydrate transport and metabolism;; Amino acid transport and metabolism;; Inorganic ion transport and metabolism;; General function prediction only	Molecular Function: secondary active organic cation transmembrane transporter activity (GO:0008513);; Cellular Component: integral component of membrane (GO:0016021);; Biological Process: transmembrane transport (GO:0055085);;	--	--	--	--	Sugar (and other) transporter;; Major Facilitator Superfamily;; Protein of unknown function (DUF791)	Organic cation transporter protein GN=Orct OS=Drosophila melanogaster (Fruit fly) PE=1 SV=1	R	General function prediction only	PREDICTED: solute carrier family 22 member 3-like [Bactrocera dorsalis]
LOC105226845	565	570	488	1508	1128	1164	5.54118	5.3883	4.8067	13.9916	10.4898	10.8649	1.12e-07	1.19956	up	--	--	Molecular Function: transporter activity (GO:0005215);; Biological Process: R3/R4 cell fate commitment (GO:0007464);;	K05336|0|dvi:Dvir_GJ20902|GJ20902 gene product from transcript GJ20902-RA; K05336 solute carrier family 6 (neurotransmitter transporter), invertebrate (A)	--	--	--	Sodium:neurotransmitter symporter family	Sodium-dependent serotonin transporter GN=SerT OS=Drosophila melanogaster (Fruit fly) PE=2 SV=1	P	Inorganic ion transport and metabolism	PREDICTED: uncharacterized protein LOC105226845 isoform X1 [Bactrocera dorsalis]
LOC105232606	54	77	82	161	210	127	3.13855	4.63174	4.76604	9.44332	12.3201	7.42095	0.000902886	1.19796	up	[IQR]	Lipid transport and metabolism;; Secondary metabolites biosynthesis, transport and catabolism;; General function prediction only	Molecular Function: 3-hydroxybutyrate dehydrogenase activity (GO:0003858);; Biological Process: ecdysone biosynthetic process (GO:0006697);;	--	--	--	--	short chain dehydrogenase;; Fungal family of unknown function (DUF1776)	3 beta-hydroxysteroid dehydrogenase dhs-16 GN=dhs-16 OS=Caenorhabditis elegans PE=2 SV=1	Q	Secondary metabolites biosynthesis, transport and catabolism	PREDICTED: retinol dehydrogenase 7 isoform X1 [Bactrocera dorsalis]
LOC105230039	679	554	571	1511	1442	1263	21.9355	18.1761	18.5682	48.8039	46.6316	40.6275	7.04e-08	1.19705	up	--	--	Cellular Component: extracellular space (GO:0005615);; Biological Process: response to wounding (GO:0009611);; Biological Process: negative regulation of melanization defense response (GO:0035009);; Biological Process: negative regulation of proteolysis (GO:0045861);;	--	--	--	--	Serpin (serine protease inhibitor)	Serine protease inhibitor {ECO:0000312|EMBL:AAT35220.1} (Precursor) OS=Cyanea capillata (Lion&apos;s mane jellyfish) PE=1 SV=1	V	Defense mechanisms	PREDICTED: leukocyte elastase inhibitor [Bactrocera dorsalis]
LOC105225075	152	146	127	335	299	355	1.5716	1.52292	1.31817	3.45986	3.08145	3.63709	4.27e-05	1.19127	up	--	--	Molecular Function: Rho GTPase activator activity (GO:0005100);; Cellular Component: intracellular (GO:0005622);; Biological Process: small GTPase mediated signal transduction (GO:0007264);; Biological Process: imaginal disc-derived leg morphogenesis (GO:0007480);;	--	--	--	--	RhoGAP domain	--	T	Signal transduction mechanisms	PREDICTED: uncharacterized protein LOC105225075 isoform X1 [Bactrocera dorsalis]
LOC105224269	104	122	89	279	205	248	8.08652	9.80187	7.03822	22.7774	16.7194	20.0992	0.000179583	1.18909	up	[J]	Translation, ribosomal structure and biogenesis	Cellular Component: nuclear exosome (RNase complex) (GO:0000176);; Cellular Component: cytoplasm (GO:0005737);; Biological Process: regulation of gene expression (GO:0010468);;	K12587|2.14618e-113|mde:101901574|exosome complex component MTR3-like; K12587 exosome complex component MTR3 (A)	RNA degradation (ko03018)	--	--	3' exoribonuclease family, domain 1	--	J	Translation, ribosomal structure and biogenesis	PREDICTED: exosome complex component MTR3 [Bactrocera dorsalis]
LOC105227860	1599	1147	1063	2885	2539	3415	54.4148	37.333	38.0752	94.339	84.1078	113.154	1.59e-07	1.18726	up	--	--	--	--	--	--	--	--	--	92		PREDICTED: uncharacterized protein LOC105227860 [Bactrocera dorsalis]
LOC105225703	686	405	411	1184	1128	1172	9.26707	5.38935	5.60013	15.7364	15.0835	15.6247	2.33e-07	1.18645	up	--	--	--	--	--	--	--	CD20-like family	--	173		PREDICTED: mucin-5AC isoform X1 [Bactrocera dorsalis]
LOC105226327	112	21	72	182	144	150	0.76586	0.147617	0.486245	1.25042	0.989511	1.02861	0.00563095	1.18643	up	[L]	Replication, recombination and repair	Molecular Function: DNA binding (GO:0003677);; Molecular Function: DNA-directed DNA polymerase activity (GO:0003887);; Molecular Function: ATP binding (GO:0005524);; Biological Process: ATP catabolic process (GO:0006200);; Biological Process: DNA replication (GO:0006260);; Biological Process: nucleotide-excision repair (GO:0006289);; Biological Process: double-strand break repair via nonhomologou…	K02349|0|dmo:Dmoj_GI21961|GI21961 gene product from transcript GI21961-RA; K02349 DNA polymerase theta [EC:2.7.7.7] (A)	--	--	--	DNA polymerase family A;; DEAD/DEAH box helicase;; Helicase conserved C-terminal domain	Activating signal cointegrator 1 complex subunit 3 GN=ascc3 OS=Dictyostelium discoideum (Slime mold) PE=3 SV=1	L	Replication, recombination and repair	PREDICTED: DNA polymerase theta isoform X1 [Bactrocera dorsalis]
LOC105233624	123	102	111	297	233	248	4.49637	3.62155	4.07829	10.3348	8.2141	8.72191	0.000144686	1.18333	up	[R]	General function prediction only	--	K14320|0|mde:101900530|aladin-like; K14320 aladin (A)	RNA transport (ko03013)	--	--	WD domain, G-beta repeat;; Eukaryotic translation initiation factor eIF2A;; Dipeptidyl peptidase IV (DPP IV) N-terminal region	Protein HIRA homolog GN=K10D2.1 OS=Caenorhabditis elegans PE=3 SV=2	R	General function prediction only	PREDICTED: aladin [Bactrocera dorsalis]
LOC105226434	31897	24524	24861	66825	53932	67364	676.686	536.622	543.764	1514.9	1223.07	1521.96	2.57e-06	1.18303	up	[O]	Posttranslational modification, protein turnover, chaperones	Molecular Function: ATP binding (GO:0005524);; Cellular Component: polytene chromosome interband (GO:0005705);; Cellular Component: lipid particle (GO:0005811);; Cellular Component: centrosome (GO:0005813);; Biological Process: protein folding (GO:0006457);; Biological Process: actin filament organization (GO:0007015);; Biological Process: mitotic spindle organization (GO:0007052);; Biological Pr…	K04079|0|dmo:Dmoj_GI13350|GI13350 gene product from transcript GI13350-RA; K04079 molecular chaperone HtpG (A)	Protein processing in endoplasmic reticulum (ko04141)	--	--	Hsp90 protein;; Histidine kinase-, DNA gyrase B-, and HSP90-like ATPase;; Histidine kinase-, DNA gyrase B-, and HSP90-like ATPase	Heat shock protein 83 GN=Hsp83 OS=Drosophila melanogaster (Fruit fly) PE=1 SV=1	O	Posttranslational modification, protein turnover, chaperones	PREDICTED: heat shock protein 83 [Bactrocera dorsalis]
LOC105223645	2271	1968	2022	5246	4622	4616	42.3916	37.3068	36.5478	100.403	88.2803	87.2998	2.18e-09	1.18231	up	--	--	Biological Process: very long-chain fatty acid metabolic process (GO:0000038);; Biological Process: fatty acid biosynthetic process (GO:0006633);; Cellular Component: integral component of membrane (GO:0016021);;	--	--	--	--	GNS1/SUR4 family	Elongation of very long chain fatty acids protein AAEL008004 GN=AAEL008004 OS=Aedes aegypti (Yellowfever mosquito) PE=2 SV=2	I	Lipid transport and metabolism	PREDICTED: elongation of very long chain fatty acids protein AAEL008004 [Bactrocera dorsalis]
LOC105228533	845	795	776	1697	2244	1632	8.06796	7.54872	7.3659	16.1393	21.3593	15.5578	3.61e-07	1.17885	up	--	--	--	--	--	--	--	Phosphotyrosine interaction domain (PTB/PID)	--	S	Function unknown	PREDICTED: uncharacterized protein LOC105228533 [Bactrocera dorsalis]
LOC105233361	938	908	857	2245	1932	2049	36.0063	33.9353	32.843	82.9439	71.5197	75.8816	1.46e-08	1.17618	up	[R]	General function prediction only	Molecular Function: nucleotide binding (GO:0000166);; Biological Process: detection of chemical stimulus involved in sensory perception of bitter taste (GO:0001580);; Biological Process: mucosal immune response (GO:0002385);; Molecular Function: mRNA binding (GO:0003729);; Molecular Function: phosphatidylinositol phospholipase C activity (GO:0004435);; Molecular Function: GTPase activator activit…	K12896|2.10958e-53|dme:Dmel_CG10203|x16; CG10203 gene product from transcript CG10203-RB; K12896 splicing factor, arginine/serine-rich 7 (A)	Spliceosome (ko03040)	--	--	RNA recognition motif. (a.k.a. RRM, RBD, or RNP domain);; RNA recognition motif. (a.k.a. RRM, RBD, or RNP domain);; RNA recognition motif (a.k.a. RRM, RBD, or RNP domain);; Zinc knuckle	RNA-binding protein 1 GN=Rbp1 OS=Drosophila melanogaster (Fruit fly) PE=2 SV=3	A	RNA processing and modification	PREDICTED: serine/arginine-rich splicing factor 3 [Bactrocera dorsalis]
LOC105225649	13587	12311	11810	30790	28116	27779	222.019	202.603	187.078	549.998	493.449	496.588	3.13e-07	1.17339	up	--	--	Cellular Component: lipid particle (GO:0005811);; Biological Process: salivary gland cell autophagic cell death (GO:0035071);; Biological Process: negative regulation of Ras protein signal transduction (GO:0046580);; Biological Process: behavioral response to ethanol (GO:0048149);; Molecular Function: protein kinase A binding (GO:0051018);; Biological Process: regulation of establishment of plana…	--	--	--	--	--	--	89		PREDICTED: mucin-22 isoform X1 [Bactrocera dorsalis]
LOC105225880	193	92	93	315	290	260	4.09875	1.72702	1.91655	6.0934	5.72567	4.66885	0.000110635	1.16671	up	--	--	Biological Process: motor neuron axon guidance (GO:0008045);;	--	--	--	--	--	Transmembrane protein fend (Precursor) OS=Drosophila melanogaster (Fruit fly) PE=2 SV=1	205		PREDICTED: uncharacterized protein LOC105225880 isoform X1 [Bactrocera dorsalis]
LOC105223558	104	67	109	244	181	215	4.01219	2.79534	4.26203	10.422	7.6125	8.99461	0.000434517	1.1641	up	--	--	Molecular Function: nucleic acid binding (GO:0003676);; Molecular Function: zinc ion binding (GO:0008270);;	--	--	--	--	Zinc knuckle	--	S	Function unknown	PREDICTED: protein SREK1IP1 [Bactrocera dorsalis]
LOC105232913	158	136	135	316	310	352	5.93449	5.04455	5.18961	11.6919	11.4354	13.0742	6.9e-05	1.16159	up	[C]	Energy production and conversion	Molecular Function: glycerol kinase activity (GO:0004370);; Biological Process: carbohydrate metabolic process (GO:0005975);; Biological Process: phosphorylation (GO:0016310);;	--	--	--	--	FGGY family of carbohydrate kinases, C-terminal domain;; FGGY family of carbohydrate kinases, N-terminal domain	Glycerol kinase, glycosomal GN=GK OS=Trypanosoma brucei brucei PE=1 SV=1	G	Carbohydrate transport and metabolism	PREDICTED: putative glycerol kinase 5 [Bactrocera dorsalis]
LOC105223039	66	100	102	210	239	162	2.23891	3.46879	3.81869	7.7626	7.23287	5.53904	0.000550238	1.16145	up	--	--	--	--	--	--	--	--	--	--	--	PREDICTED: uncharacterized protein LOC105223039 [Bactrocera dorsalis]
LOC105234228	367	286	291	729	736	680	3.62601	2.85327	2.62949	7.74201	7.66615	7.10772	3.74e-06	1.15669	up	[RTKL]	General function prediction only;; Signal transduction mechanisms;; Transcription;; Replication, recombination and repair	Cellular Component: kinetochore (GO:0000776);; Cellular Component: cytoplasm (GO:0005737);; Biological Process: mitotic spindle organization (GO:0007052);; Biological Process: male meiosis sister chromatid cohesion (GO:0007065);; Biological Process: female meiosis sister chromatid cohesion (GO:0007066);; Biological Process: mitotic spindle assembly checkpoint (GO:0007094);; Biological Process: re…	K02178|0|mde:101887526|uncharacterized LOC101887526; K02178 checkpoint serine/threonine-protein kinase [EC:2.7.11.1] (A)	--	--	--	Mad3/BUB1 homology region 1;; Protein kinase domain;; Protein tyrosine kinase	Probable inactive serine/threonine-protein kinase bub1 GN=bub1 OS=Dictyostelium discoideum (Slime mold) PE=3 SV=1	D	Cell cycle control, cell division, chromosome partitioning	PREDICTED: uncharacterized protein LOC105234228 [Bactrocera dorsalis]
LOC105224758	290	336	354	611	937	671	25.4373	36.2014	47.6906	76.5702	154.111	70.3149	0.000211163	1.15223	up	--	--	Cellular Component: extracellular space (GO:0005615);;	--	--	--	--	Single domain von Willebrand factor type C	--	154		PREDICTED: uncharacterized protein LOC105224758 [Bactrocera dorsalis]
LOC105228978	6828	5987	5805	15802	11464	14884	148.084	145.107	133.456	293.887	222.747	288.838	4.41e-08	1.15091	up	[R]	General function prediction only	--	--	--	--	--	Divergent CRAL/TRIO domain;; CRAL/TRIO domain;; Macro domain	Protein GDAP2 homolog GN=CG18812 OS=Drosophila melanogaster (Fruit fly) PE=2 SV=1	S	Function unknown	PREDICTED: protein GDAP2 homolog [Bactrocera dorsalis]
LOC105232931	269	169	147	548	467	308	176.26	143.908	131.313	472.694	408.232	262.649	0.00559141	1.1494	up	--	--	--	--	--	--	--	--	--	--	--	PREDICTED: glutamic acid-rich protein [Bactrocera dorsalis]
LOC105224038	364	258	347	686	709	794	3.05061	2.0606	2.85676	5.30929	5.46668	6.13926	4.03e-06	1.14811	up	[R]	General function prediction only	Molecular Function: protein binding (GO:0005515);; Cellular Component: cytoplasm (GO:0005737);; Cellular Component: adherens junction (GO:0005912);; Biological Process: border follicle cell migration (GO:0007298);; Biological Process: myoblast fusion (GO:0007520);; Molecular Function: zinc ion binding (GO:0008270);; Cellular Component: cell surface (GO:0009986);; Biological Process: anterior Malp…	--	--	--	--	Ankyrin repeats (3 copies);; Ankyrin repeat;; Ankyrin repeats (many copies);; Ankyrin repeat;; Ankyrin repeats (many copies);; TPR repeat	Ankyrin repeat and KH domain-containing protein mask OS=Drosophila melanogaster (Fruit fly) PE=1 SV=2	R	General function prediction only	PREDICTED: protein TANC2 [Bactrocera dorsalis]
LOC105233859	67	53	54	173	102	118	1.59863	1.2911	1.3246	4.22503	2.50026	2.88021	0.00355794	1.14697	up	--	--	Cellular Component: extracellular region (GO:0005576);; Biological Process: chitin metabolic process (GO:0006030);; Molecular Function: chitin binding (GO:0008061);;	--	--	--	--	Chitin binding Peritrophin-A domain	--	S	Function unknown	PREDICTED: transcription factor SPT20 homolog [Bactrocera dorsalis]
LOC109579206	1536	1516	1327	3362	3091	3424	21.7221	21.0427	21.4666	51.8348	46.8656	60.1591	8.69e-09	1.14622	up	--	--	Molecular Function: peptide-aspartate beta-dioxygenase activity (GO:0004597);; Biological Process: peptidyl-amino acid modification (GO:0018193);;	K00476|3.63933e-40|dvi:Dvir_GJ22287|GJ22287 gene product from transcript GJ22287-RA; K00476 aspartate beta-hydroxylase [EC:1.14.11.16] (A)	--	--	--	--	--	O	Posttranslational modification, protein turnover, chaperones	PREDICTED: LOW QUALITY PROTEIN: uncharacterized protein LOC105230019 [Bactrocera dorsalis]
LOC105227103	477	320	380	867	863	919	28.2137	19.2971	22.9958	51.8739	51.6907	54.822	2.06e-06	1.14281	up	[P]	Inorganic ion transport and metabolism	--	--	--	--	--	ChaC-like protein	--	P	Inorganic ion transport and metabolism	PREDICTED: putative glutathione-specific gamma-glutamylcyclotransferase 2 [Bactrocera dorsalis]
LOC105228544	1530	1395	1399	3310	3309	3084	43.8697	41.5463	39.7605	97.7879	97.3414	90.1453	1.12e-08	1.13863	up	--	--	Cellular Component: endoplasmic reticulum (GO:0005783);; Cellular Component: lipid particle (GO:0005811);; Biological Process: SRP-dependent cotranslational protein targeting to membrane (GO:0006614);; Biological Process: phagocytosis (GO:0006909);; Cellular Component: integral component of membrane (GO:0016021);;	K14010|1.35042e-176|dvi:Dvir_GJ15210|GJ15210 gene product from transcript GJ15210-RA; K14010 translocating chain-associated membrane protein 1 (A)	Protein processing in endoplasmic reticulum (ko04141)	--	--	TRAM1-like protein;; TLC domain	--	U	Intracellular trafficking, secretion, and vesicular transport	PREDICTED: translocating chain-associated membrane protein 1 [Bactrocera dorsalis]
LOC105233070	8957	8894	8145	20311	18495	19495	196.971	196.345	175.761	416.999	385.903	401.084	1.82e-07	1.13784	up	[Z]	Cytoskeleton	Molecular Function: GTPase activity (GO:0003924);; Molecular Function: structural constituent of cytoskeleton (GO:0005200);; Molecular Function: GTP binding (GO:0005525);; Cellular Component: cytoplasm (GO:0005737);; Cellular Component: microtubule (GO:0005874);; Biological Process: GTP catabolic process (GO:0006184);; Biological Process: microtubule-based process (GO:0007017);; Biological Proces…	K07375|0|dwi:Dwil_GK22203|GK22203 gene product from transcript GK22203-RA; K07375 tubulin beta (A)	Phagosome (ko04145)	--	--	Tubulin/FtsZ family, GTPase domain;; Tubulin C-terminal domain;; Misato Segment II tubulin-like domain	Tubulin beta-3 chain GN=betaTub60D OS=Drosophila melanogaster (Fruit fly) PE=2 SV=2	Z	Cytoskeleton	PREDICTED: tubulin beta-3 chain-like [Ceratitis capitata]
LOC105230977	226	194	222	321	541	576	6.81166	6.91447	6.8201	7.14759	15.9678	16.8106	0.00326031	1.13695	up	[Q]	Secondary metabolites biosynthesis, transport and catabolism	--	K15001|5.09068e-100|dvi:Dvir_GJ10058|GJ10058 gene product from transcript GJ10058-RA; K15001 cytochrome P450, family 4 [EC:1.14.-.-] (A)	--	--	--	Cytochrome P450	Probable cytochrome P450 313a4 GN=Cyp313a4 OS=Drosophila melanogaster (Fruit fly) PE=2 SV=4	Q	Secondary metabolites biosynthesis, transport and catabolism	PREDICTED: probable cytochrome P450 313a4 [Bactrocera dorsalis]
LOC105222411	1211	1650	1378	2545	3666	3266	18.0707	22.9475	20.5174	34.8495	49.6384	44.6012	4.12e-06	1.13428	up	--	--	Biological Process: cell morphogenesis (GO:0000902);; Molecular Function: protein binding (GO:0005515);; Cellular Component: nucleus (GO:0005634);; Cellular Component: cytoplasm (GO:0005737);; Cellular Component: plasma membrane (GO:0005886);; Biological Process: long-term memory (GO:0007616);; Biological Process: olfactory learning (GO:0008355);; Cellular Component: rhabdomere (GO:0016028);; Bio…	--	--	--	--	Mob1/phocein family	MOB kinase activator-like 2 GN=Mob2 OS=Drosophila melanogaster (Fruit fly) PE=1 SV=3	D	Cell cycle control, cell division, chromosome partitioning	PREDICTED: MOB kinase activator-like 2 [Bactrocera dorsalis]
LOC105234096	139	222	161	359	456	351	13.0771	21.2952	16.3187	32.9623	43.851	33.6643	5.37e-05	1.13288	up	[O]	Posttranslational modification, protein turnover, chaperones	Molecular Function: glutathione peroxidase activity (GO:0004602);; Cellular Component: cytosol (GO:0005829);; Biological Process: mesoderm development (GO:0007498);; Molecular Function: thioredoxin peroxidase activity (GO:0008379);; Biological Process: hydrogen peroxide catabolic process (GO:0042744);; Biological Process: oxidation-reduction process (GO:0055114);;	K00430|8.71197e-108|dvi:Dvir_GJ20147|GJ20147 gene product from transcript GJ20147-RA; K00430 peroxidase [EC:1.11.1.7] (A)	Phenylalanine metabolism (ko00360)	--	--	AhpC/TSA family;; C-terminal domain of 1-Cys peroxiredoxin;; Redoxin	1-Cys peroxiredoxin OS=Dirofilaria immitis (Canine heartworm) PE=2 SV=1	O	Posttranslational modification, protein turnover, chaperones	PREDICTED: peroxiredoxin-6-like [Bactrocera cucurbitae]
LOC105230892	295	294	271	707	611	598	16.979	17.1798	15.9667	42.3637	36.9521	35.6654	9.87e-06	1.12809	up	[O]	Posttranslational modification, protein turnover, chaperones	--	K09529|1.88304e-94|dya:Dyak_GE24636|GE24636 gene product from transcript GE24636-RA; K09529 DnaJ homolog subfamily C member 9 (A)	--	--	--	DnaJ domain	J domain-containing protein CG6693 GN=CG6693 OS=Drosophila melanogaster (Fruit fly) PE=1 SV=1	O	Posttranslational modification, protein turnover, chaperones	PREDICTED: J domain-containing protein CG6693 [Bactrocera dorsalis]
LOC105226752	1850	1730	1798	3969	3909	4092	97.1482	94.3792	96.6163	216.93	214.72	223.433	1.29e-08	1.12687	up	--	--	Molecular Function: endopeptidase activity (GO:0004175);; Biological Process: regulation of exit from mitosis (GO:0007096);; Cellular Component: proteasome regulatory particle, lid subcomplex (GO:0008541);; Biological Process: proteasome-mediated ubiquitin-dependent protein catabolic process (GO:0043161);;	K03039|0|dsi:Dsim_GD18359|GD18359 gene product from transcript GD18359-RA; K03039 26S proteasome regulatory subunit N9 (A)	Proteasome (ko03050)	--	--	PCI domain	26S proteasome non-ATPase regulatory subunit 13 GN=psmD13 OS=Dictyostelium discoideum (Slime mold) PE=2 SV=1	O	Posttranslational modification, protein turnover, chaperones	PREDICTED: LOW QUALITY PROTEIN: 26S proteasome non-ATPase regulatory subunit 13 [Bactrocera dorsalis]
LOC105224707	1020	1063	979	2040	2348	2408	14.3065	14.9962	13.771	28.5454	32.7335	33.4726	4.47e-08	1.12329	up	[O]	Posttranslational modification, protein turnover, chaperones	Molecular Function: ubiquitin-protein transferase activity (GO:0004842);; Cellular Component: nucleus (GO:0005634);; Cellular Component: cytoplasm (GO:0005737);; Biological Process: protein ubiquitination involved in ubiquitin-dependent protein catabolic process (GO:0042787);;	K10589|0|mde:101890843|ubiquitin-protein ligase E3C-like; K10589 ubiquitin-protein ligase E3 C [EC:6.3.2.19] (A)	Ubiquitin mediated proteolysis (ko04120)	--	--	HECT-domain (ubiquitin-transferase)	E3 ubiquitin-protein ligase Smurf1 GN=lack OS=Drosophila melanogaster (Fruit fly) PE=1 SV=3	O	Posttranslational modification, protein turnover, chaperones	PREDICTED: ubiquitin-protein ligase E3C isoform X1 [Bactrocera dorsalis]
LOC105229019	393	408	299	732	870	835	16.4835	17.0348	13.5608	28.272	31.579	30.7891	4.57e-06	1.12103	up	--	--	--	--	--	--	--	N-acetylmuramoyl-L-alanine amidase	Peptidoglycan-recognition protein LF GN=PGRP-LF OS=Drosophila melanogaster (Fruit fly) PE=1 SV=1	--	--	PREDICTED: peptidoglycan-recognition protein LD isoform X1 [Bactrocera dorsalis]
LOC105233822	84	79	67	134	202	173	2.17998	2.05057	1.72032	3.25666	5.18919	4.31224	0.00178917	1.11965	up	--	--	Molecular Function: nucleotide binding (GO:0000166);; Molecular Function: RNA binding (GO:0003723);; Cellular Component: nucleus (GO:0005634);; Biological Process: mRNA processing (GO:0006397);;	K13159|1.13718e-158|dpo:Dpse_GA30475|GA30475 gene product from transcript GA30475-RA; K13159 heterogeneous nuclear ribonucleoprotein L (A)	--	--	--	RNA recognition motif. (a.k.a. RRM, RBD, or RNP domain);; RNA recognition motif (a.k.a. RRM, RBD, or RNP domain);; RNA recognition motif. (a.k.a. RRM, RBD, or RNP domain)	--	A	RNA processing and modification	PREDICTED: heterogeneous nuclear ribonucleoprotein L [Bactrocera dorsalis]
LOC105233950	57	53	66	156	122	112	1.97266	1.97486	2.39635	5.11142	4.02206	3.68804	0.00458083	1.11953	up	--	--	Cellular Component: integral component of membrane (GO:0016021);; Biological Process: lipid modification (GO:0030258);; Molecular Function: lysophospholipid acyltransferase activity (GO:0071617);;	K13516|0|dgr:Dgri_GH10461|GH10461 gene product from transcript GH10461-RA; K13516 lysophospholipid acyltransferase 7 [EC:2.3.1.-] (A)	Glycerophospholipid metabolism (ko00564)	--	--	MBOAT, membrane-bound O-acyltransferase family	Lysophospholipid acyltransferase 7 {ECO:0000250|UniProtKB:Q96N66} OS=Caenorhabditis elegans PE=1 SV=2	S	Function unknown	PREDICTED: lysophospholipid acyltransferase 7 [Bactrocera dorsalis]
LOC105222260	293	240	214	710	486	458	145.14	141.298	134.254	420.13	290.415	268.915	0.000711601	1.11863	up	--	--	Cellular Component: cytosol (GO:0005829);; Biological Process: nucleobase-containing compound metabolic process (GO:0006139);; Molecular Function: 5'-nucleotidase activity (GO:0008253);; Molecular Function: metal ion binding (GO:0046872);;	K01081|3.71136e-73|dwi:Dwil_GK25265|GK25265 gene product from transcript GK25265-RA; K01081 5'-nucleotidase [EC:3.1.3.5] (A)	Purine metabolism (ko00230);; Pyrimidine metabolism (ko00240);; Nicotinate and nicotinamide metabolism (ko00760)	--	--	5' nucleotidase family	Cytosolic purine 5&apos;-nucleotidase GN=nt5c2 OS=Dictyostelium discoideum (Slime mold) PE=3 SV=1	F	Nucleotide transport and metabolism	PREDICTED: cytosolic purine 5&apos;-nucleotidase-like, partial [Bactrocera dorsalis]
LOC105228500	263	250	303	646	575	577	8.85247	8.96071	10.621	22.8166	20.2064	20.341	1.67e-05	1.11182	up	--	--	Cellular Component: Golgi apparatus (GO:0005794);; Cellular Component: membrane (GO:0016020);; Molecular Function: transferase activity, transferring glycosyl groups (GO:0016757);;	K09669|4.18722e-54|dwi:Dwil_GK24808|GK24808 gene product from transcript GK24808-RA; K09669 alpha-1,3-fucosyltransferase 10 [EC:2.4.1.-] (A)	--	--	--	Glycosyltransferase family 10 (fucosyltransferase)	Alpha-(1,3)-fucosyltransferase B GN=FucTB OS=Drosophila melanogaster (Fruit fly) PE=1 SV=2	G	Carbohydrate transport and metabolism	PREDICTED: alpha-(1,3)-fucosyltransferase B [Bactrocera dorsalis]
LOC105226083	354	356	335	736	724	835	18.9275	19.0778	18.0268	38.727	38.383	44.2351	7.36e-06	1.10782	up	[GER]	Carbohydrate transport and metabolism;; Amino acid transport and metabolism;; General function prediction only	Molecular Function: UDP-galactose transmembrane transporter activity (GO:0005459);; Cellular Component: endoplasmic reticulum membrane (GO:0005789);; Biological Process: protein N-linked glycosylation (GO:0006487);; Biological Process: axon guidance (GO:0007411);; Cellular Component: integral component of membrane (GO:0016021);; Biological Process: response to endoplasmic reticulum stress (GO:003…	K15275|2.59233e-175|mde:101901567|solute carrier family 35 member B1 homolog; K15275 solute carrier family 35 (UDP-galactose transporter), member B1 (A)	--	--	--	UAA transporter family;; EamA-like transporter family;; Triose-phosphate Transporter family	Solute carrier family 35 member B1 homolog GN=meigo OS=Drosophila melanogaster (Fruit fly) PE=2 SV=1	G	Carbohydrate transport and metabolism	PREDICTED: solute carrier family 35 member B1 homolog [Bactrocera dorsalis]
LOC105227858	1458	1417	1894	3639	3491	3340	61.8802	60.6168	81.9361	155.115	146.115	140.154	2.62e-08	1.10653	up	--	--	--	--	--	--	--	--	--	107		PREDICTED: myb-like protein M [Bactrocera dorsalis]
LOC105224688	66	57	56	170	123	100	4.4411	4.00305	3.91031	12.1849	8.76246	7.11606	0.00498127	1.10627	up	--	--	Biological Process: negative regulation of transcription from RNA polymerase II promoter (GO:0000122);; Biological Process: spermatogenesis (GO:0007283);; Biological Process: eggshell chorion gene amplification (GO:0007307);; Cellular Component: Myb complex (GO:0031523);;	--	--	--	--	LIN37	--	S	Function unknown	PREDICTED: protein lin-37 homolog [Bactrocera dorsalis]
LOC105224067	113	63	98	237	169	195	4.1344	2.44635	3.62499	9.35595	6.63233	7.57055	0.00107119	1.10464	up	--	--	Biological Process: male meiosis cytokinesis (GO:0007112);; Biological Process: female germline ring canal stabilization (GO:0008335);; Molecular Function: carbohydrate binding (GO:0030246);; Cellular Component: midbody (GO:0030496);; Cellular Component: male germline ring canal (GO:0035323);; Cellular Component: female germline ring canal (GO:0035324);; Cellular Component: fusome (GO:0045169);;	--	--	--	--	--	--	R	General function prediction only	PREDICTED: SHC SH2 domain-binding protein 1 [Bactrocera dorsalis]
LOC105234013	146	166	167	317	399	331	0.856352	1.02073	0.958885	1.81698	2.27926	1.89968	0.000127068	1.10111	up	[RTKL]	General function prediction only;; Signal transduction mechanisms;; Transcription;; Replication, recombination and repair	Molecular Function: protein serine/threonine kinase activity (GO:0004674);; Molecular Function: ATP binding (GO:0005524);; Biological Process: protein phosphorylation (GO:0006468);; Molecular Function: beta-catenin binding (GO:0008013);; Molecular Function: transcription factor binding (GO:0008134);; Biological Process: imaginal disc-derived wing vein morphogenesis (GO:0008586);; Biological Proce…	K08826|0|dgr:Dgri_GH16233|GH16233 gene product from transcript GH16233-RA; K08826 homeodomain interacting protein kinase [EC:2.7.11.1] (A)	--	--	--	Protein kinase domain;; Protein tyrosine kinase	Probable serine/threonine-protein kinase yakA GN=yakA OS=Dictyostelium discoideum (Slime mold) PE=1 SV=1	T	Signal transduction mechanisms	PREDICTED: LOW QUALITY PROTEIN: uncharacterized protein LOC105234013 [Bactrocera dorsalis]
LOC105228963	1341	1234	1169	2914	2582	2688	53.9877	50.4017	48.6292	119.998	107.766	111.995	4.75e-08	1.10071	up	--	--	Molecular Function: catalytic activity (GO:0003824);; Cellular Component: transcription factor complex (GO:0005667);; Cellular Component: endoplasmic reticulum (GO:0005783);; Cellular Component: cell surface (GO:0009986);; Biological Process: nuclear envelope reassembly (GO:0031468);; Biological Process: rhabdomere development (GO:0042052);; Biological Process: positive regulation of apoptotic ce…	K14012|4.95968e-176|mde:101892456|NSFL1 cofactor p47-like; K14012 UBX domain-containing protein 1 (A)	Protein processing in endoplasmic reticulum (ko04141)	--	--	SEP domain;; UBX domain;; UBA-like domain	NSFL1 cofactor p47 homolog GN=nsfl1c OS=Dictyostelium discoideum (Slime mold) PE=3 SV=1	Y	Nuclear structure	PREDICTED: NSFL1 cofactor p47 [Bactrocera dorsalis]
LOC105231581	155	127	138	248	394	275	1.81767	1.41341	1.63683	2.72733	4.36388	3.03683	0.00109364	1.09975	up	[V]	Defense mechanisms	Molecular Function: ATP binding (GO:0005524);; Biological Process: ATP catabolic process (GO:0006200);; Cellular Component: integral component of membrane (GO:0016021);; Molecular Function: ATPase activity, coupled to transmembrane movement of substances (GO:0042626);; Cellular Component: ATP-binding cassette (ABC) transporter complex (GO:0043190);; Biological Process: transmembrane transport (GO…	K05673|0|mde:101895852|probable multidrug resistance-associated protein lethal(2)03659-like; K05673 ATP-binding cassette, subfamily C (CFTR/MRP), member 4 (A)	ABC transporters (ko02010)	--	--	ABC transporter transmembrane region;; ABC transporter;; RecF/RecN/SMC N terminal domain;; AAA domain;; 50S ribosome-binding GTPase;; Dynamin family;; P-loop containing region of AAA domain;; AAA ATPase domain;; Miro-like protein;; Protein of unknown function, DUF258;; AAA domain;; Protein of unknown function (DUF815);; Type II/IV secretion system protein;; Molybdopterin guanine dinucleotide synt…	Probable multidrug resistance-associated protein lethal(2)03659 GN=l(2)03659 OS=Drosophila melanogaster (Fruit fly) PE=2 SV=3	Q	Secondary metabolites biosynthesis, transport and catabolism	PREDICTED: probable multidrug resistance-associated protein lethal(2)03659 [Bactrocera dorsalis]
LOC105228521	883	879	845	1814	2069	1804	19.4818	18.244	18.3085	37.3996	43.0902	37.6175	1.88e-07	1.09813	up	--	--	Cellular Component: early endosome (GO:0005769);; Cellular Component: plasma membrane (GO:0005886);; Biological Process: neuromuscular synaptic transmission (GO:0007274);; Biological Process: negative regulation of BMP signaling pathway (GO:0030514);; Cellular Component: presynaptic membrane (GO:0042734);; Cellular Component: terminal bouton (GO:0043195);; Biological Process: negative regulation …	--	--	--	--	Senescence-associated protein	Protein spartin {ECO:0000303|PubMed:23439121} OS=Drosophila melanogaster (Fruit fly) PE=1 SV=1	S	Function unknown	PREDICTED: protein spartin isoform X1 [Bactrocera dorsalis]
LOC105226949	214	153	194	390	425	408	11.3104	7.99942	10.2583	20.3291	22.2414	21.3328	7.81e-05	1.09682	up	--	--	--	--	--	--	--	Cytochrome b5-like Heme/Steroid binding domain	Neuferricin homolog (Precursor) GN=GA11364 OS=Drosophila pseudoobscura pseudoobscura (Fruit fly) PE=3 SV=1	R	General function prediction only	PREDICTED: neuferricin homolog [Bactrocera dorsalis]
LOC105222710	953	934	811	2230	1935	1708	20.3624	18.5537	17.0361	44.9322	38.7447	33.7784	1.77e-07	1.0946	up	--	--	Biological Process: G-protein coupled receptor signaling pathway (GO:0007186);; Biological Process: response to pheromone (GO:0019236);;	--	--	--	--	Rhodopsin-like GPCR transmembrane domain	--	S	Function unknown	PREDICTED: integral membrane protein GPR180 [Bactrocera dorsalis]
LOC105230412	103	58	99	225	145	196	2.45168	1.29993	2.35296	4.96828	3.21955	4.39084	0.00150847	1.09354	up	[E]	Amino acid transport and metabolism	Biological Process: mesoderm development (GO:0007498);; Molecular Function: oxidoreductase activity, acting on CH-OH group of donors (GO:0016614);; Biological Process: small molecule metabolic process (GO:0044281);; Biological Process: organic substance metabolic process (GO:0071704);;	K00108|7.31052e-171|dwi:Dwil_GK19740|GK19740 gene product from transcript GK19740-RA (A)	Glycine, serine and threonine metabolism (ko00260)	--	--	GMC oxidoreductase;; GMC oxidoreductase;; NAD(P)-binding Rossmann-like domain	Glucose dehydrogenase [FAD, quinone] short protein (Precursor) GN=Gld OS=Drosophila melanogaster (Fruit fly) PE=3 SV=3	R	General function prediction only	PREDICTED: glucose dehydrogenase [FAD, quinone]-like [Bactrocera dorsalis]
LOC105224394	2392	2147	2111	4874	4684	4889	140.89	130.015	131.226	291.329	282.723	294.55	3.69e-08	1.09196	up	[R]	General function prediction only	Molecular Function: endopeptidase activity (GO:0004175);; Cellular Component: microtubule associated complex (GO:0005875);; Cellular Component: proteasome regulatory particle, lid subcomplex (GO:0008541);; Biological Process: positive regulation of proteasomal ubiquitin-dependent protein catabolic process (GO:0032436);;	K03030|0|dan:Dana_GF14156|GF14156 gene product from transcript GF14156-RA; K03030 26S proteasome regulatory subunit N11 (A)	Proteasome (ko03050)	--	--	JAB1/Mov34/MPN/PAD-1 ubiquitin protease;; Maintenance of mitochondrial structure and function;; Prokaryotic homologs of the JAB domain	26S proteasome non-ATPase regulatory subunit 14 GN=Rpn11 OS=Drosophila melanogaster (Fruit fly) PE=1 SV=1	O	Posttranslational modification, protein turnover, chaperones	PREDICTED: 26S proteasome non-ATPase regulatory subunit 14 [Bactrocera dorsalis]
LOC105226014	681	1252	744	1805	2014	1992	30.9174	58.3595	34.0795	80.5024	91.055	88.0274	4.21e-07	1.09186	up	--	--	Molecular Function: reduced folate carrier activity (GO:0008518);;	K14610|2.01267e-174|dwi:Dwil_GK13288|GK13288 gene product from transcript GK13288-RA; K14610 solute carrier family 19 (thiamine transporter), member 2/3 (A)	--	--	--	Reduced folate carrier;; Major Facilitator Superfamily	Folate transporter 1 GN=folt-1 OS=Caenorhabditis elegans PE=2 SV=3	H	Coenzyme transport and metabolism	PREDICTED: thiamine transporter 1-like isoform X1 [Bactrocera dorsalis]
LOC105228433	220	149	139	374	369	360	2.71537	1.51152	1.38615	4.98428	4.19481	4.05195	0.000121593	1.09124	up	--	--	Biological Process: negative regulation of transcription from RNA polymerase II promoter (GO:0000122);; Cellular Component: chromatin (GO:0000785);; Molecular Function: DNA binding (GO:0003677);; Molecular Function: protein binding (GO:0005515);; Cellular Component: polytene chromosome (GO:0005700);; Biological Process: eggshell chorion gene amplification (GO:0007307);; Biological Process: determ…	--	--	--	--	Tesmin/TSO1-like CXC domain, cysteine-rich domain	Protein lin-54 homolog GN=mip120 OS=Drosophila melanogaster (Fruit fly) PE=1 SV=1	K	Transcription	PREDICTED: protein lin-54 homolog [Bactrocera dorsalis]
LOC105228191	184	159	155	345	388	347	2.56141	2.33515	2.14373	5.04519	5.63147	4.99339	0.000134172	1.08965	up	--	--	--	K10895|0|mde:101892916|Fanconi anemia group I protein-like; K10895 fanconi anemia group I protein (A)	Fanconi anemia pathway (ko03460)	--	--	FANCI solenoid 1;; FANCI solenoid 4;; FANCI solenoid 3;; FANCI helical domain 2;; FANCI solenoid 2	--	S	Function unknown	PREDICTED: Fanconi anemia group I protein [Bactrocera dorsalis]
LOC105229679	441	330	307	694	817	826	9.4614	7.41107	6.55607	15.6564	18.2825	18.3559	9.82e-06	1.08942	up	[D]	Cell cycle control, cell division, chromosome partitioning	Biological Process: regulation of cyclin-dependent protein serine/threonine kinase activity (GO:0000079);; Biological Process: mitotic anaphase B (GO:0000092);; Biological Process: mitotic cytokinesis (GO:0000281);; Cellular Component: chromosome, centromeric region (GO:0000775);; Biological Process: embryonic development via the syncytial blastoderm (GO:0001700);; Cellular Component: nucleus (GO…	K05868|0|mde:101895010|G2/mitotic-specific cyclin-B-like; K05868 cyclin B (A)	FoxO signaling pathway (ko04068)	--	--	Cyclin, N-terminal domain;; Cyclin, C-terminal domain	G2/mitotic-specific cyclin-B GN=CycB OS=Drosophila melanogaster (Fruit fly) PE=1 SV=2	D	Cell cycle control, cell division, chromosome partitioning	PREDICTED: G2/mitotic-specific cyclin-B [Bactrocera dorsalis]
LOC105224308	999	922	1000	1838	2331	2153	5.7175	5.14432	5.6188	10.0685	12.6813	11.7338	1.61e-07	1.08687	up	--	--	--	--	--	--	--	FYVE zinc finger	Zinc finger FYVE domain-containing protein 26 homolog GN=CG5270 OS=Drosophila melanogaster (Fruit fly) PE=1 SV=3	R	General function prediction only	PREDICTED: zinc finger FYVE domain-containing protein 26 homolog [Bactrocera dorsalis]
LOC105231986	85	113	105	245	177	234	2.61659	3.3181	3.20601	7.11602	5.21024	6.84192	0.000932829	1.08666	up	--	--	Molecular Function: DNA binding (GO:0003677);; Molecular Function: chromatin binding (GO:0003682);; Cellular Component: nuclear pre-replicative complex (GO:0005656);; Cellular Component: cytoplasm (GO:0005737);; Biological Process: DNA replication initiation (GO:0006270);; Biological Process: DNA amplification (GO:0006277);; Biological Process: mitotic G2 DNA damage checkpoint (GO:0007095);; Biol…	K06628|0|mde:101893269|cell division control protein 45 homolog; K06628 cell division control protein 45 (A)	--	--	--	CDC45-like protein	Cell division control protein 45 homolog GN=cdc45 OS=Dictyostelium discoideum (Slime mold) PE=3 SV=1	L	Replication, recombination and repair	PREDICTED: cell division control protein 45 homolog [Bactrocera dorsalis]
LOC105224562	92	53	57	152	111	173	0.648691	0.377649	0.415768	1.07575	0.777753	1.23656	0.00430276	1.08234	up	--	--	Molecular Function: serine-type endopeptidase activity (GO:0004252);; Biological Process: proteolysis (GO:0006508);;	--	--	--	--	Trypsin	Serine proteinase stubble catalytic chain GN=Sb OS=Drosophila melanogaster (Fruit fly) PE=2 SV=2	E	Amino acid transport and metabolism	PREDICTED: serine proteinase stubble [Bactrocera dorsalis]
LOC105226413	220	237	200	410	486	520	15.8396	15.6561	15.0449	27.3184	32.8582	35.2548	6.33e-05	1.08117	up	--	--	Molecular Function: serine-type peptidase activity (GO:0008236);;	--	--	--	--	Trypsin	Trypsin 3A1 (Precursor) GN=AAEL007818 OS=Aedes aegypti (Yellowfever mosquito) PE=2 SV=2	O	Posttranslational modification, protein turnover, chaperones	PREDICTED: coagulation factor XI-like [Bactrocera cucurbitae]
LOC105225919	4944	4619	4745	10409	10032	10385	245.769	223.538	230.938	529.93	508.679	528.584	1.52e-07	1.07987	up	--	--	--	--	--	--	--	--	--	--	--	PREDICTED: probable serine/threonine-protein kinase kinX [Bactrocera dorsalis]
LOC105231525	401	403	352	909	807	774	13.4425	13.7131	11.7609	30.8399	27.2228	25.9839	9.32e-06	1.07953	up	[F]	Nucleotide transport and metabolism	Molecular Function: orotate phosphoribosyltransferase activity (GO:0004588);; Molecular Function: orotidine-5'-phosphate decarboxylase activity (GO:0004590);; Cellular Component: microtubule associated complex (GO:0005875);; Biological Process: 'de novo' pyrimidine nucleobase biosynthetic process (GO:0006207);; Biological Process: 'de novo' UMP biosynthetic process (GO:0044205);;	K13421|0|dan:Dana_GF18521|GF18521 gene product from transcript GF18521-RA; K13421 uridine monophosphate synthetase [EC:2.4.2.10 4.1.1.23] (A)	Pyrimidine metabolism (ko00240);; Drug metabolism - other enzymes (ko00983)	--	--	Orotidine 5'-phosphate decarboxylase / HUMPS family;; Phosphoribosyl transferase domain	Orotidine 5&apos;-phosphate decarboxylase GN=r-l OS=Drosophila melanogaster (Fruit fly) PE=2 SV=2	F	Nucleotide transport and metabolism	PREDICTED: uridine 5&apos;-monophosphate synthase [Bactrocera dorsalis]
LOC105226839	2641	2461	2460	5272	5602	5370	91.6656	85.1283	84.3332	188.12	201.162	191.87	6.49e-08	1.0758	up	[R]	General function prediction only	Biological Process: mitotic spindle elongation (GO:0000022);; Molecular Function: endopeptidase activity (GO:0004175);; Biological Process: cell proliferation (GO:0008283);; Cellular Component: proteasome regulatory particle, lid subcomplex (GO:0008541);; Biological Process: neurogenesis (GO:0022008);; Cellular Component: dendrite (GO:0030425);; Biological Process: proteasome-mediated ubiquitin-d…	K03038|0|dwi:Dwil_GK22207|GK22207 gene product from transcript GK22207-RA; K03038 26S proteasome regulatory subunit N8 (A)	Proteasome (ko03050)	--	--	Maintenance of mitochondrial structure and function;; JAB1/Mov34/MPN/PAD-1 ubiquitin protease	26S proteasome non-ATPase regulatory subunit 7 GN=Rpn8 OS=Drosophila melanogaster (Fruit fly) PE=1 SV=6	O	Posttranslational modification, protein turnover, chaperones	PREDICTED: 26S proteasome non-ATPase regulatory subunit 7 [Bactrocera dorsalis]
LOC105230986	134	87	101	227	241	223	4.98266	3.54499	3.77208	9.23653	9.58025	8.83173	0.000878347	1.07415	up	--	--	--	--	--	--	--	--	--	146		PREDICTED: uncharacterized protein LOC105230986 [Bactrocera dorsalis]
LOC105228412	1685	1713	1547	3431	3659	3509	227.283	232.012	212.014	460.011	492.624	470.061	7.28e-08	1.07277	up	--	--	Cellular Component: Sec61 translocon complex (GO:0005784);; Biological Process: SRP-dependent cotranslational protein targeting to membrane, translocation (GO:0006616);; Molecular Function: protein transporter activity (GO:0008565);; Biological Process: negative regulation of autophagy (GO:0010507);; Biological Process: neuron projection morphogenesis (GO:0048812);;	K09481|3.22992e-28|dpo:Dpse_GA10096|GA10096 gene product from transcript GA10096-RA; K09481 protein transport protein SEC61 subunit beta (A)	Protein export (ko03060);; Protein processing in endoplasmic reticulum (ko04141);; Phagosome (ko04145)	--	--	--	Protein transport protein Sec61 subunit beta GN=sec61b OS=Dictyostelium discoideum (Slime mold) PE=3 SV=1	O	Posttranslational modification, protein turnover, chaperones	PREDICTED: protein transport protein Sec61 subunit beta [Bactrocera cucurbitae]
LOC105230049	491	646	542	1105	1105	1383	13.3898	17.5238	14.6008	29.2672	29.343	36.652	2.81e-06	1.0707	up	--	--	Biological Process: amino acid transmembrane transport (GO:0003333);; Molecular Function: amino acid transmembrane transporter activity (GO:0015171);; Cellular Component: integral component of membrane (GO:0016021);; Biological Process: regulation of growth (GO:0040008);;	K14209|1.08906e-139|dmo:Dmoj_GI12085|GI12085 gene product from transcript GI12085-RA; K14209 solute carrier family 36 (proton-coupled amino acid transporter) (A)	--	--	--	Transmembrane amino acid transporter protein	Putative amino acid permease F59B2.2 GN=F59B2.2 OS=Caenorhabditis elegans PE=3 SV=2	E	Amino acid transport and metabolism	PREDICTED: proton-coupled amino acid transporter 4 [Bactrocera dorsalis]
LOC105233168	17675	16075	15778	32951	40140	32898	910.82	816.974	815.457	1683.64	2078.05	1697.87	6.33e-06	1.07052	up	[F]	Nucleotide transport and metabolism	Biological Process: inter-male aggressive behavior (GO:0002121);; Molecular Function: phosphoribosylaminoimidazole carboxylase activity (GO:0004638);; Molecular Function: phosphoribosylaminoimidazolesuccinocarboxamide synthase activity (GO:0004639);; Molecular Function: ATP binding (GO:0005524);; Cellular Component: cytoplasm (GO:0005737);; Biological Process: 'de novo' IMP biosynthetic process (…	K01587|0|dwi:Dwil_GK16398|GK16398 gene product from transcript GK16398-RA; K01587 phosphoribosylaminoimidazole carboxylase / phosphoribosylaminoimidazole-succinocarboxamide synthase [EC:4.1.1.21 6.3.2.6] (A)	Purine metabolism (ko00230)	--	--	SAICAR synthetase;; AIR carboxylase	Phosphoribosylaminoimidazole carboxylase OS=Drosophila melanogaster (Fruit fly) PE=2 SV=2	F	Nucleotide transport and metabolism	PREDICTED: multifunctional protein ADE2 [Bactrocera dorsalis]
LOC105222269	1741	1296	1650	3381	3254	3389	68.8246	52.863	65.8253	139.709	134.239	138.738	8.47e-08	1.06898	up	--	--	Molecular Function: ubiquitin thiolesterase activity (GO:0004221);; Cellular Component: microtubule associated complex (GO:0005875);; Biological Process: ubiquitin-dependent protein catabolic process (GO:0006511);; Molecular Function: cysteine-type peptidase activity (GO:0008234);; Biological Process: protein ubiquitination (GO:0016567);;	K11843|0|mde:101897220|ubiquitin carboxyl-terminal hydrolase 14-like; K11843 ubiquitin carboxyl-terminal hydrolase 14 [EC:3.4.19.12] (A)	--	--	--	Ubiquitin carboxyl-terminal hydrolase;; Ubiquitin carboxyl-terminal hydrolase	Ubiquitin carboxyl-terminal hydrolase 14 GN=usp-14 OS=Caenorhabditis elegans PE=2 SV=2	O	Posttranslational modification, protein turnover, chaperones	PREDICTED: ubiquitin carboxyl-terminal hydrolase 14 [Bactrocera dorsalis]
LOC105232498	2434	2395	2133	4856	4750	5272	20.6536	19.7156	18.0913	40.3622	39.1056	43.6694	7.65e-08	1.06847	up	--	--	Biological Process: protein targeting to Golgi (GO:0000042);;	--	--	--	--	PACS-1 cytosolic sorting protein	--	U	Intracellular trafficking, secretion, and vesicular transport	PREDICTED: phosphofurin acidic cluster sorting protein 2 isoform X1 [Bactrocera dorsalis]
LOC105228546	94	166	153	271	277	334	2.36149	4.37082	3.49144	7.60477	7.02063	8.29982	0.000375578	1.06759	up	--	--	Molecular Function: nucleic acid binding (GO:0003676);; Biological Process: transcription, DNA-templated (GO:0006351);;	--	--	--	--	G-patch domain	Zinc finger CCCH-type with G patch domain-containing protein GN=GJ17921 OS=Drosophila virilis (Fruit fly) PE=3 SV=1	K	Transcription	PREDICTED: zinc finger CCCH-type with G patch domain-containing protein [Bactrocera dorsalis]
LOC105227600	1795	1597	1795	3744	3572	3765	50.7814	46.2329	51.3517	105.836	100.941	106.092	8.07e-08	1.06752	up	--	--	--	--	--	--	--	--	--	713		PREDICTED: uncharacterized protein LOC105227600 [Bactrocera dorsalis]
LOC105226943	114	104	129	270	226	245	4.03992	3.8152	4.78074	9.73992	8.14992	8.80782	0.000732047	1.06651	up	--	--	--	--	--	--	--	Zinc-finger of C2H2 type;; Zinc-finger double-stranded RNA-binding;; C2H2 type zinc-finger (2 copies)	--	R	General function prediction only	PREDICTED: zinc finger matrin-type protein 3-like isoform X1 [Bactrocera dorsalis]
LOC105226770	8518	7100	7897	17218	17486	15479	92.0319	81.268	83.8681	197.28	202.928	179.855	7.45e-07	1.06603	up	--	--	--	K10370|0|dpo:Dpse_GA13696|GA13696 gene product from transcript GA13696-RB; K10370 tropomodulin (A)	--	--	--	Tropomodulin	Tropomodulin GN=unc-94 OS=Caenorhabditis elegans PE=1 SV=2	Z	Cytoskeleton	PREDICTED: tropomodulin isoform X1 [Bactrocera dorsalis]
LOC105227195	617	636	685	1464	1245	1426	21.6803	24.1181	24.581	48.9542	41.8929	48.7349	1.76e-06	1.0656	up	--	--	Biological Process: peroxisome organization (GO:0007031);; Biological Process: spermatocyte division (GO:0048137);;	K13335|5.05337e-152|dwi:Dwil_GK12314|GK12314 gene product from transcript GK12314-RA; K13335 peroxin-16 (A)	Peroxisome (ko04146)	--	--	Peroxisomal membrane protein (Pex16)	Peroxisome biogenesis factor 16 GN=pex16 OS=Dictyostelium discoideum (Slime mold) PE=3 SV=1	U	Intracellular trafficking, secretion, and vesicular transport	PREDICTED: peroxisomal membrane protein PEX16 [Bactrocera dorsalis]
LOC105223150	236	431	283	832	562	631	9.52786	19.4972	12.3736	36.2301	24.849	27.3527	0.0010018	1.06443	up	--	--	Biological Process: amino acid transmembrane transport (GO:0003333);; Cellular Component: lysosomal membrane (GO:0005765);; Biological Process: signal transduction (GO:0007165);; Molecular Function: L-cystine transmembrane transporter activity (GO:0015184);; Biological Process: L-cystine transport (GO:0015811);;	K12386|2.684e-162|dwi:Dwil_GK13579|GK13579 gene product from transcript GK13579-RA; K12386 cystinosin (A)	Lysosome (ko04142)	--	--	PQ loop repeat	Cystinosin homolog GN=CG17119 OS=Drosophila melanogaster (Fruit fly) PE=1 SV=2	E	Amino acid transport and metabolism	PREDICTED: cystinosin homolog isoform X1 [Bactrocera dorsalis]
LOC105229763	147	195	273	407	492	409	7.91589	10.4457	14.7283	21.8305	26.6221	22.0432	0.000109647	1.06097	up	--	--	Molecular Function: transferase activity, transferring acyl groups (GO:0016746);;	--	--	--	--	FR47-like protein	--	S	Function unknown	PREDICTED: uncharacterized protein LOC105229763 [Bactrocera dorsalis]
LOC105229076	74	64	86	167	173	136	4.54658	3.99087	5.26171	10.2191	10.6225	8.3238	0.00388855	1.0595	up	--	--	--	--	--	--	--	--	--	221		PREDICTED: uncharacterized protein LOC105229076 [Bactrocera dorsalis]
LOC105230928	2534	2372	2144	5962	3787	5224	28.5915	26.3469	23.9332	66.5473	42.7241	58.8418	0.000134611	1.05876	up	[P]	Inorganic ion transport and metabolism	Molecular Function: voltage-gated chloride channel activity (GO:0005247);; Biological Process: chloride transport (GO:0006821);; Cellular Component: actin cytoskeleton (GO:0015629);; Cellular Component: integral component of membrane (GO:0016021);; Molecular Function: adenyl nucleotide binding (GO:0030554);; Biological Process: transmembrane transport (GO:0055085);;	K05011|0|dpe:Dper_GL12245|GL12245 gene product from transcript GL12245-RA; K05011 chloride channel 2 (A)	--	--	--	Voltage gated chloride channel;; CBS domain	Chloride channel protein 2 GN=ClC-a OS=Drosophila melanogaster (Fruit fly) PE=2 SV=3	P	Inorganic ion transport and metabolism	PREDICTED: chloride channel protein 2 isoform X1 [Bactrocera dorsalis]
LOC105232705	161	231	258	516	410	454	4.86039	6.93314	7.6181	15.4407	12.2419	13.6818	9.68e-05	1.05813	up	--	--	--	--	--	--	--	--	--	151		PREDICTED: uncharacterized protein LOC105232705 isoform X1 [Bactrocera dorsalis]
LOC105232064	253	296	235	587	593	482	1.34652	1.45437	1.23013	2.88843	2.88623	2.3716	5.69e-05	1.05681	up	[R]	General function prediction only	Cellular Component: euchromatin (GO:0000791);; Biological Process: instar larval or pupal development (GO:0002165);; Cellular Component: nucleus (GO:0005634);; Cellular Component: polytene chromosome interband (GO:0005705);; Biological Process: short-term memory (GO:0007614);; Biological Process: long-term memory (GO:0007616);; Molecular Function: zinc ion binding (GO:0008270);; Biological Proces…	K11420|0|dpo:Dpse_GA15565|GA15565 gene product from transcript GA15565-RA (EC:2.1.1.43); K11420 euchromatic histone-lysine N-methyltransferase [EC:2.1.1.43] (A)	Lysine degradation (ko00310)	--	--	Ankyrin repeats (3 copies);; Ankyrin repeat;; Ankyrin repeats (many copies);; SET domain;; Ankyrin repeat;; Ankyrin repeats (many copies)	Histone-lysine N-methyltransferase Su(var)3-9 GN=Su(var)3-9 OS=Drosophila pseudoobscura pseudoobscura (Fruit fly) PE=3 SV=1	B	Chromatin structure and dynamics	PREDICTED: LOW QUALITY PROTEIN: uncharacterized protein LOC105232064 [Bactrocera dorsalis]
LOC105222202	2213	2346	2508	5375	4388	5209	31.2032	34.4704	35.3253	80.9917	65.8359	77.6421	1.11e-07	1.05533	up	[O]	Posttranslational modification, protein turnover, chaperones	Molecular Function: ATP binding (GO:0005524);; Cellular Component: extracellular space (GO:0005615);; Cellular Component: lipid particle (GO:0005811);; Biological Process: protein folding (GO:0006457);; Biological Process: multicellular organism reproduction (GO:0032504);;	K09486|0|mde:101901407|hypoxia up-regulated protein 1-like; K09486 hypoxia up-regulated 1 (A)	Protein processing in endoplasmic reticulum (ko04141)	--	--	Hsp70 protein	97 kDa heat shock protein OS=Strongylocentrotus purpuratus (Purple sea urchin) PE=1 SV=2	O	Posttranslational modification, protein turnover, chaperones	PREDICTED: hypoxia up-regulated protein 1 [Bactrocera dorsalis]
LOC105224241	121	97	108	173	231	286	1.80435	1.41955	1.60043	2.51411	3.33741	4.12886	0.00116094	1.05501	up	[RTKL]	General function prediction only;; Signal transduction mechanisms;; Transcription;; Replication, recombination and repair	Molecular Function: protein serine/threonine kinase activity (GO:0004674);; Cellular Component: centrosome (GO:0005813);; Biological Process: regulation of mitosis (GO:0007088);; Cellular Component: midbody (GO:0030496);;	K08857|0|mde:101900193|TRAF2 and NCK-interacting protein kinase-like; K08857 NIMA (never in mitosis gene a)-related kinase [EC:2.7.11.1] (A)	--	--	--	Protein kinase domain;; Protein tyrosine kinase;; Kinase-like	Probable serine/threonine-protein kinase nek2 GN=nek2 OS=Dictyostelium discoideum (Slime mold) PE=1 SV=1	T	Signal transduction mechanisms	PREDICTED: calcium/calmodulin-dependent protein kinase type II subunit gamma [Bactrocera dorsalis]
LOC105229692	103	69	62	131	181	183	1.3445	0.826758	0.769698	1.62839	2.19519	2.26467	0.00361205	1.05442	up	--	--	Biological Process: compound eye morphogenesis (GO:0001745);; Molecular Function: RNA polymerase II distal enhancer sequence-specific DNA binding transcription factor activity (GO:0003705);; Cellular Component: nucleus (GO:0005634);; Biological Process: regulation of mitotic cell cycle (GO:0007346);; Biological Process: dorsal/ventral lineage restriction, imaginal disc (GO:0007451);; Biological P…	--	--	--	--	Vestigial/Tondu family	Protein vestigial GN=vg OS=Drosophila melanogaster (Fruit fly) PE=1 SV=1	R	General function prediction only	PREDICTED: protein vestigial [Bactrocera dorsalis]
LOC105227434	129	148	108	266	297	251	1.71569	1.97412	1.44875	3.67388	4.09654	3.4513	0.000607451	1.05337	up	--	--	Cellular Component: centriole (GO:0005814);; Cellular Component: ciliary basal body (GO:0005932);; Biological Process: negative regulation of microtubule depolymerization (GO:0007026);; Biological Process: centriole replication (GO:0007099);; Biological Process: sperm axoneme assembly (GO:0007288);; Molecular Function: microtubule binding (GO:0008017);; Biological Process: ciliary basal body orga…	K16461|0|dan:Dana_GF23686|GF23686 gene product from transcript GF23686-RA; K16461 centrosomal protein CEP135 (A)	--	--	--	--	--	S	Function unknown	PREDICTED: centrosomal protein of 135 kDa [Bactrocera cucurbitae]
LOC105227302	436	396	413	807	938	882	13.2701	12.6698	12.4162	26.5523	30.8832	28.5918	1.36e-05	1.05012	up	[R]	General function prediction only	Biological Process: imaginal disc growth (GO:0007446);; Biological Process: cell proliferation (GO:0008283);; Biological Process: imaginal disc fusion, thorax closure (GO:0046529);; Molecular Function: chaperone binding (GO:0051087);;	--	--	--	--	TPR repeat;; Potential Monad-binding region of RPAP3;; Tetratricopeptide repeat;; Tetratricopeptide repeat;; Tetratricopeptide repeat;; Tetratricopeptide repeat	Stress-induced-phosphoprotein 1 {ECO:0000303|PubMed:19467242, ECO:0000312|EMBL:CCD63252.1} OS=Caenorhabditis elegans PE=1 SV=1	R	General function prediction only	PREDICTED: RNA polymerase II-associated protein 3 isoform X1 [Bactrocera dorsalis]
LOC105225298	1111	730	855	1798	2026	1865	92.0032	63.5801	72.695	155.324	173.521	159.04	6.34e-07	1.04999	up	[R]	General function prediction only	Molecular Function: phosphomannomutase activity (GO:0004615);; Cellular Component: cytoplasm (GO:0005737);; Biological Process: GDP-mannose biosynthetic process (GO:0009298);; Biological Process: mannose biosynthetic process (GO:0019307);; Biological Process: cellular response to hypoxia (GO:0071456);;	K17497|8.07899e-153|dya:Dyak_GE21911|GE21911 gene product from transcript GE21911-RA; K17497 phosphomannomutase [EC:5.4.2.8] (A)	Fructose and mannose metabolism (ko00051);; Amino sugar and nucleotide sugar metabolism (ko00520)	--	--	Eukaryotic phosphomannomutase;; Sucrose-6F-phosphate phosphohydrolase;; haloacid dehalogenase-like hydrolase	Probable phosphomannomutase GN=CG10688 OS=Drosophila melanogaster (Fruit fly) PE=2 SV=1	G	Carbohydrate transport and metabolism	PREDICTED: probable phosphomannomutase [Bactrocera dorsalis]
LOC105225849	495	424	530	898	1241	917	21.1505	18.5825	22.5937	39.5159	54.494	40.0336	2.17e-05	1.04933	up	--	--	Molecular Function: magnesium ion binding (GO:0000287);; Molecular Function: phosphoserine phosphatase activity (GO:0004647);; Cellular Component: cytoplasm (GO:0005737);; Biological Process: L-serine biosynthetic process (GO:0006564);; Biological Process: axon guidance (GO:0007411);; Biological Process: peripheral nervous system development (GO:0007422);; Biological Process: dephosphorylation (G…	K01079|1.25875e-112|dmo:Dmoj_GI12074|GI12074 gene product from transcript GI12074-RA; K01079 phosphoserine phosphatase [EC:3.1.3.3] (A)	Glycine, serine and threonine metabolism (ko00260);; Carbon metabolism (ko01200);; Biosynthesis of amino acids (ko01230)	--	--	haloacid dehalogenase-like hydrolase;; haloacid dehalogenase-like hydrolase	Phosphoserine phosphatase GN=aay OS=Drosophila melanogaster (Fruit fly) PE=2 SV=1	E	Amino acid transport and metabolism	PREDICTED: phosphoserine phosphatase [Bactrocera dorsalis]
LOC105226017	806	765	781	1584	1630	1743	36.0128	35.1591	34.1315	71.6744	73.931	77.9387	1.2e-06	1.04831	up	--	--	Cellular Component: integral component of membrane (GO:0016021);;	K17346|7.08876e-174|mde:101887919|tetraspanin-33-like; K17346 tetraspanin-33 (A)	--	--	--	Tetraspanin family	23 kDa integral membrane protein OS=Schistosoma haematobium (Blood fluke) PE=2 SV=1	S	Function unknown	PREDICTED: tetraspanin-33 [Bactrocera dorsalis]
LOC105230366	1907	1625	1592	3676	3689	3435	27.8933	23.9389	23.425	54.7904	54.9897	50.6114	1.44e-07	1.0483	up	--	--	Molecular Function: metalloendopeptidase activity (GO:0004222);; Biological Process: proteolysis (GO:0006508);; Molecular Function: metal ion binding (GO:0046872);;	K01411|0|mde:101901434|nardilysin-like; K01411 nardilysin [EC:3.4.24.61] (A)	--	--	--	Insulinase (Peptidase family M16);; Peptidase M16 inactive domain	Insulin-degrading enzyme GN=Ide OS=Drosophila melanogaster (Fruit fly) PE=1 SV=4	O	Posttranslational modification, protein turnover, chaperones	PREDICTED: nardilysin [Bactrocera dorsalis]
LOC105232084	89	57	43	129	148	120	0.599715	0.418217	0.298667	0.897409	1.02094	0.8384	0.00797116	1.0439	up	--	--	Molecular Function: phospholipid binding (GO:0005543);; Cellular Component: cytoskeleton (GO:0005856);;	--	--	--	--	PH domain;; MyTH4 domain;; FERM central domain;; Pleckstrin homology domain;; Pleckstrin homology domain;; PH domain	Uncharacterized protein CG43867 GN=CG43867 OS=Drosophila melanogaster (Fruit fly) PE=1 SV=4	Z	Cytoskeleton	PREDICTED: uncharacterized protein CG43867 [Bactrocera dorsalis]
LOC105222258	3429	3066	3483	6518	6981	7411	129.631	123.387	134.243	262.942	277.681	292.843	2.4e-07	1.04002	up	--	--	Molecular Function: endopeptidase activity (GO:0004175);; Cellular Component: proteasome regulatory particle, lid subcomplex (GO:0008541);; Molecular Function: enzyme regulator activity (GO:0030234);; Biological Process: regulation of protein catabolic process (GO:0042176);; Biological Process: proteasome-mediated ubiquitin-dependent protein catabolic process (GO:0043161);; Biological Process: re…	K03033|0|dvi:Dvir_GJ11636|GJ11636 gene product from transcript GJ11636-RA; K03033 26S proteasome regulatory subunit N3 (A)	Proteasome (ko03050)	--	--	Proteasome regulatory subunit C-terminal;; PCI domain;; COP9 signalosome, subunit CSN8	Probable 26S proteasome non-ATPase regulatory subunit 3 GN=Rpn3 OS=Drosophila melanogaster (Fruit fly) PE=2 SV=1	O	Posttranslational modification, protein turnover, chaperones	PREDICTED: probable 26S proteasome non-ATPase regulatory subunit 3 [Bactrocera dorsalis]
LOC105224226	607	504	410	987	1080	1118	13.4953	11.8728	9.03048	20.9003	23.2059	23.7573	8.53e-06	1.03944	up	--	--	Biological Process: ion transport (GO:0006811);; Cellular Component: membrane (GO:0016020);;	K04912|0|mde:101898919|potassium channel subfamily K member 1-like; K04912 potassium channel subfamily K member 1 (A)	--	--	--	Ion channel	Two pore potassium channel protein sup-9 OS=Caenorhabditis elegans PE=1 SV=2	P	Inorganic ion transport and metabolism	PREDICTED: potassium channel subfamily K member 1-like isoform X1 [Bactrocera dorsalis]
LOC105224699	78	56	67	176	106	139	12.6428	10.1951	11.6903	32.2686	19.4417	25.163	0.00691494	1.03814	up	--	--	Molecular Function: structural constituent of ribosome (GO:0003735);; Cellular Component: mitochondrial large ribosomal subunit (GO:0005762);; Biological Process: mitochondrial translation (GO:0032543);;	K17434|1.46717e-61|dme:Dmel_CG30481|mRpL53; mitochondrial ribosomal protein L53; K17434 large subunit ribosomal protein L53 (A)	--	--	--	39S ribosomal protein L53/MRP-L53	--	J	Translation, ribosomal structure and biogenesis	PREDICTED: 39S ribosomal protein L53, mitochondrial [Bactrocera dorsalis]
LOC105226202	65	67	67	118	179	119	0.639551	0.64949	0.662121	1.14091	1.71278	1.14167	0.00732062	1.03701	up	--	--	Biological Process: regionalization (GO:0003002);; Molecular Function: receptor binding (GO:0005102);; Cellular Component: proteinaceous extracellular matrix (GO:0005578);; Biological Process: axon guidance (GO:0007411);; Biological Process: salivary gland morphogenesis (GO:0007435);; Biological Process: Wnt signaling pathway (GO:0016055);; Biological Process: determination of muscle attachment s…	K00444|0|mde:101892275|protein Wnt-5-like; K00444 wingless-type MMTV integration site family, member 5 (A)	Wnt signaling pathway (ko04310);; Hedgehog signaling pathway (ko04340)	--	--	wnt family	Protein Wnt-5 (Precursor) GN=Wnt5 OS=Drosophila melanogaster (Fruit fly) PE=1 SV=2	T	Signal transduction mechanisms	PREDICTED: protein Wnt-5 [Bactrocera dorsalis]
LOC105233364	104	99	73	201	188	188	2.95545	2.90631	2.10287	6.06704	5.61657	5.58638	0.00252953	1.03683	up	[RTKL]	General function prediction only;; Signal transduction mechanisms;; Transcription;; Replication, recombination and repair	Molecular Function: nucleotide binding (GO:0000166);; Biological Process: embryonic development via the syncytial blastoderm (GO:0001700);; Molecular Function: protein tyrosine kinase activity (GO:0004713);; Cellular Component: nucleus (GO:0005634);; Cellular Component: microtubule associated complex (GO:0005875);; Biological Process: regulation of mitosis (GO:0007088);; Biological Process: mitot…	K06632|0|mde:101894440|wee1-like protein kinase-like; K06632 wee1-like protein kinase [EC:2.7.11.1] (A)	--	--	--	Protein kinase domain;; Protein tyrosine kinase	Wee1-like protein kinase GN=wee OS=Drosophila melanogaster (Fruit fly) PE=1 SV=2	D	Cell cycle control, cell division, chromosome partitioning	PREDICTED: wee1-like protein kinase isoform X1 [Bactrocera dorsalis]
LOC105223482	876	1063	893	1832	2270	1817	121.548	150.854	126.898	257.702	323.991	255.175	7.61e-07	1.0367	up	--	--	--	--	--	--	--	Lectin C-type domain	Lectin subunit alpha (Precursor) OS=Sarcophaga peregrina (Flesh fly) PE=1 SV=1	V	Defense mechanisms	PREDICTED: uncharacterized protein LOC105223482 [Bactrocera dorsalis]
LOC105228992	1252	1243	1086	2589	2510	2380	133.865	129.898	120.325	273.066	267.685	252.863	3.62e-07	1.0352	up	--	--	Molecular Function: signal sequence binding (GO:0005048);; Cellular Component: Sec61 translocon complex (GO:0005784);; Cellular Component: signal recognition particle, endoplasmic reticulum targeting (GO:0005786);; Cellular Component: lipid particle (GO:0005811);; Biological Process: protein retention in ER lumen (GO:0006621);; Cellular Component: integral component of membrane (GO:0016021);;	K04571|2.18496e-82|mde:101900941|translocon-associated protein subunit delta-like; K04571 translocon-associated protein subunit delta (A)	Protein processing in endoplasmic reticulum (ko04141)	--	--	Translocon-associated protein, delta subunit precursor (TRAP-delta)	--	U	Intracellular trafficking, secretion, and vesicular transport	PREDICTED: translocon-associated protein subunit delta [Bactrocera dorsalis]
LOC105224063	145	84	57	186	209	202	1.57072	0.933905	0.606369	2.02434	2.2644	2.16562	0.00229665	1.03508	up	--	--	Biological Process: cell cycle process (GO:0022402);; Biological Process: centrosome organization (GO:0051297);;	K16484|0|mde:101892668|uncharacterized LOC101892668; K16484 rotatin (A)	--	--	--	Rotatin, an armadillo repeat protein, centriole functioning	--	760		PREDICTED: uncharacterized protein LOC105224063 [Bactrocera dorsalis]
LOC105231048	17027	10931	13191	25527	28925	31411	678.934	416.71	528.059	975.006	1126.13	1213.59	8.13e-06	1.03394	up	[Q]	Secondary metabolites biosynthesis, transport and catabolism	Molecular Function: monooxygenase activity (GO:0004497);; Molecular Function: iron ion binding (GO:0005506);; Molecular Function: electron carrier activity (GO:0009055);; Cellular Component: membrane (GO:0016020);; Molecular Function: oxidoreductase activity, acting on paired donors, with incorporation or reduction of molecular oxygen (GO:0016705);; Biological Process: insecticide metabolic proce…	--	--	--	--	Cytochrome P450	Probable cytochrome P450 304a1 GN=Cyp304a1 OS=Drosophila melanogaster (Fruit fly) PE=2 SV=2	Q	Secondary metabolites biosynthesis, transport and catabolism	PREDICTED: probable cytochrome P450 304a1 [Bactrocera dorsalis]
LOC105222400	4194	3701	4334	8955	8080	8445	74.4076	66.8045	77.3961	160.518	144.963	151.349	4.05e-07	1.03127	up	--	--	Molecular Function: actin binding (GO:0003779);; Molecular Function: calcium ion binding (GO:0005509);; Biological Process: female meiosis chromosome segregation (GO:0016321);;	K17336|0|mde:101893994|plastin-3-like; K17336 plastin-3 (A)	--	--	--	Calponin homology (CH) domain;; CAMSAP CH domain;; EF-hand domain pair	Fimbrin GN=fimA OS=Dictyostelium discoideum (Slime mold) PE=2 SV=2	Z	Cytoskeleton	PREDICTED: plastin-3 isoform X1 [Bactrocera dorsalis]
LOC105232530	565	523	532	1090	1132	1147	10.4366	9.69268	9.91484	19.6519	20.5326	20.7988	8.54e-06	1.02903	up	--	--	Molecular Function: oxidoreductase activity, acting on the aldehyde or oxo group of donors, NAD or NADP as acceptor (GO:0016620);; Biological Process: protein homooligomerization (GO:0051260);; Biological Process: oxidation-reduction process (GO:0055114);;	--	--	--	--	BTB/POZ domain	Uncharacterized protein T23G5.3 GN=T23G5.3 OS=Caenorhabditis elegans PE=3 SV=3	R	General function prediction only	PREDICTED: SH3KBP1-binding protein 1 [Bactrocera dorsalis]
LOC105228610	419	516	713	1272	1029	1127	16.5367	20.1448	28.8534	50.0308	41.1467	44.9776	7.98e-06	1.02831	up	--	--	Biological Process: olfactory learning (GO:0008355);; Cellular Component: precatalytic spliceosome (GO:0071011);; Cellular Component: catalytic step 2 spliceosome (GO:0071013);;	K12865|1.3573e-103|mde:101895995|uncharacterized LOC101895995; K12865 polyglutamine-binding protein 1 (A)	Spliceosome (ko03040)	--	--	--	--	187		PREDICTED: uncharacterized protein LOC105228610 [Bactrocera dorsalis]
LOC105227002	1596	1700	1510	2914	3602	3451	23.7119	25.0028	22.4463	42.3471	52.0747	49.9281	2.96e-07	1.02555	up	--	--	Biological Process: startle response (GO:0001964);; Biological Process: inter-male aggressive behavior (GO:0002121);; Cellular Component: basal lamina (GO:0005605);; Biological Process: axon guidance (GO:0007411);; Biological Process: peripheral nervous system development (GO:0007422);; Biological Process: imaginal disc-derived wing morphogenesis (GO:0007476);; Biological Process: mesoderm develo…	--	--	--	--	Phospholipase B	Putative phospholipase B-like lamina ancestor (Precursor) GN=lama OS=Drosophila melanogaster (Fruit fly) PE=1 SV=3	T	Signal transduction mechanisms	PREDICTED: putative phospholipase B-like lamina ancestor [Bactrocera dorsalis]
LOC105222583	644	454	491	1112	1134	1048	11.21	7.7832	8.38931	18.8352	19.3387	17.5921	1.01e-05	1.02425	up	--	--	Molecular Function: calcium ion binding (GO:0005509);; Cellular Component: extracellular region (GO:0005576);; Cellular Component: muscle tendon junction (GO:0005927);; Molecular Function: heparin binding (GO:0008201);; Biological Process: muscle attachment (GO:0016203);; Cellular Component: extracellular matrix (GO:0031012);; Biological Process: cell adhesion mediated by integrin (GO:0033627);; …	K04659|0|mde:101901673|cartilage oligomeric matrix protein-like; K04659 thrombospondin 2/3/4/5 (A)	Phagosome (ko04145);; ECM-receptor interaction (ko04512)	--	--	Thrombospondin C-terminal region;; Thrombospondin type 3 repeat;; Calcium-binding EGF domain;; Cartilage oligomeric matrix protein;; EGF domain	Probable cubilin (Precursor) GN=ZC116.3 OS=Caenorhabditis elegans PE=1 SV=4	W	Extracellular structures	PREDICTED: cartilage oligomeric matrix protein-like isoform X1 [Bactrocera dorsalis]
LOC105232331	148	192	116	356	249	340	1.91221	2.36385	1.49293	4.37164	3.06663	4.19742	0.000512299	1.02418	up	--	--	--	--	--	--	--	Peptidase family M13;; Peptidase family M13	Neprilysin-1 GN=nep-1 OS=Caenorhabditis elegans PE=1 SV=3	E	Amino acid transport and metabolism	PREDICTED: endothelin-converting enzyme 1 [Bactrocera dorsalis]
LOC105225067	487	490	643	1109	1055	1194	19.0378	19.7481	24.1261	45.1431	41.931	47.3544	9.51e-06	1.0238	up	--	--	Biological Process: embryonic development via the syncytial blastoderm (GO:0001700);; Molecular Function: signal transducer activity (GO:0004871);; Molecular Function: SH3/SH2 adaptor activity (GO:0005070);; Molecular Function: sevenless binding (GO:0005118);; Cellular Component: plasma membrane (GO:0005886);; Biological Process: actin filament organization (GO:0007015);; Biological Process: nega…	K04364|6.73951e-153|dya:Dyak_GE13357|GE13357 gene product from transcript GE13357-RA; K04364 growth factor receptor-binding protein 2 (A)	MAPK signaling pathway - fly (ko04013);; FoxO signaling pathway (ko04068);; Dorso-ventral axis formation (ko04320);; Jak-STAT signaling pathway (ko04630)	--	--	SH3 domain;; Variant SH3 domain;; SH2 domain;; Variant SH3 domain	Protein E(sev)2B GN=drk OS=Drosophila simulans (Fruit fly) PE=3 SV=1	T	Signal transduction mechanisms	PREDICTED: protein enhancer of sevenless 2B [Bactrocera cucurbitae]
LOC105232527	119	69	58	189	177	143	3.64965	2.23958	1.81553	6.16824	5.7433	4.5876	0.00441667	1.02156	up	[L]	Replication, recombination and repair	Biological Process: mitotic cell cycle (GO:0000278);; Molecular Function: DNA-directed DNA polymerase activity (GO:0003887);; Molecular Function: DNA primase activity (GO:0003896);; Cellular Component: alpha DNA polymerase:primase complex (GO:0005658);; Biological Process: DNA-dependent DNA replication (GO:0006261);;	K02685|0|mde:101889075|DNA primase large subunit-like; K02685 DNA primase large subunit [EC:2.7.7.-] (A)	Purine metabolism (ko00230);; Pyrimidine metabolism (ko00240);; DNA replication (ko03030)	--	--	Eukaryotic and archaeal DNA primase, large subunit	DNA primase large subunit GN=DNApol-alpha60 OS=Drosophila melanogaster (Fruit fly) PE=1 SV=2	L	Replication, recombination and repair	PREDICTED: DNA primase large subunit [Bactrocera dorsalis]
LOC105228626	193	135	133	259	351	343	3.37149	2.41582	2.30317	4.51004	6.12355	6.01692	0.000520842	1.02102	up	[G]	Carbohydrate transport and metabolism	Molecular Function: cation channel activity (GO:0005261);; Molecular Function: water transmembrane transporter activity (GO:0005372);; Cellular Component: integral component of plasma membrane (GO:0005887);; Cellular Component: adherens junction (GO:0005912);; Biological Process: Notch signaling pathway (GO:0007219);; Biological Process: ectoderm development (GO:0007398);; Biological Process: ner…	--	--	--	--	Major intrinsic protein	Neurogenic protein big brain GN=bib OS=Drosophila melanogaster (Fruit fly) PE=1 SV=2	G	Carbohydrate transport and metabolism	PREDICTED: neurogenic protein big brain [Bactrocera dorsalis]
LOC105226571	290	280	287	670	444	659	22.065	21.5382	23.1076	51.7543	34.8139	51.2574	0.000117437	1.02091	up	[O]	Posttranslational modification, protein turnover, chaperones	Cellular Component: membrane (GO:0016020);;	--	--	--	--	MIR domain	Stromal cell-derived factor 2-like protein (Precursor) GN=DDB_G0284847 OS=Dictyostelium discoideum (Slime mold) PE=3 SV=1	R	General function prediction only	PREDICTED: stromal cell-derived factor 2 [Bactrocera dorsalis]
LOC105230060	515	554	571	1072	1180	1138	11.0866	12.3616	12.2683	23.9475	26.1405	25.1322	9.97e-06	1.02034	up	--	--	Biological Process: instar larval development (GO:0002168);; Biological Process: ecdysone biosynthetic process (GO:0006697);; Biological Process: Golgi organization (GO:0007030);; Biological Process: germ cell development (GO:0007281);; Biological Process: germ-band shortening (GO:0007390);; Biological Process: Malpighian tubule morphogenesis (GO:0007443);; Biological Process: progression of morp…	--	--	--	--	SGT1 protein	Protein SGT1 homolog ecdysoneless GN=ecd OS=Drosophila melanogaster (Fruit fly) PE=1 SV=1	K	Transcription	PREDICTED: protein SGT1 homolog ecdysoneless [Bactrocera dorsalis]
LOC105226040	610	576	701	1313	1255	1331	45.7144	44.0899	53.6001	102.629	99.1143	104.461	6.11e-06	1.01929	up	--	--	Cellular Component: proteasome complex (GO:0000502);;	--	--	--	--	--	--	247		PREDICTED: uncharacterized protein LOC105226040 [Bactrocera dorsalis]
LOC105224824	162	97	145	326	238	271	9.06607	5.47992	8.66766	18.2979	13.0371	14.8975	0.000822497	1.01894	up	--	--	--	--	--	--	--	--	--	--	--	PREDICTED: uncharacterized protein LOC105224824 [Bactrocera dorsalis]
LOC105232848	307	336	306	671	728	556	2.7915	3.03474	2.63836	5.78189	6.45992	4.76768	6.84e-05	1.0154	up	--	--	Molecular Function: phosphatidylinositol phospholipase C activity (GO:0004435);; Molecular Function: signal transducer activity (GO:0004871);; Molecular Function: calcium ion binding (GO:0005509);; Biological Process: diacylglycerol biosynthetic process (GO:0006651);; Biological Process: phosphatidylinositol biosynthetic process (GO:0006661);; Biological Process: flight behavior (GO:0007629);; Bi…	K05858|0|dsi:Dsim_GD23017|GD23017 gene product from transcript GD23017-RA; K05858 phosphatidylinositol phospholipase C, beta [EC:3.1.4.11] (A)	Inositol phosphate metabolism (ko00562);; Phosphatidylinositol signaling system (ko04070);; Wnt signaling pathway (ko04310);; Phototransduction - fly (ko04745)	--	--	Phosphatidylinositol-specific phospholipase C, X domain;; Phosphatidylinositol-specific phospholipase C, Y domain;; Phosphoinositide-specific phospholipase C, efhand-like;; C2 domain	1-phosphatidylinositol 4,5-bisphosphate phosphodiesterase classes I and II GN=Plc21C OS=Drosophila melanogaster (Fruit fly) PE=2 SV=3	I	Lipid transport and metabolism	PREDICTED: 1-phosphatidylinositol 4,5-bisphosphate phosphodiesterase classes I and II-like [Bactrocera dorsalis]
LOC105227023	237	242	234	553	483	433	12.917	13.9946	13.221	33.0837	29.0368	25.7084	0.000159099	1.01512	up	[R]	General function prediction only	Molecular Function: nucleotide binding (GO:0000166);; Cellular Component: microtubule associated complex (GO:0005875);; Molecular Function: poly(A) binding (GO:0008143);;	K14837|8.38079e-90|dgr:Dgri_GH17992|GH17992 gene product from transcript GH17992-RA; K14837 nucleolar protein 12 (A)	--	--	--	RNA recognition motif. (a.k.a. RRM, RBD, or RNP domain);; RNA recognition motif (a.k.a. RRM, RBD, or RNP domain);; RNA recognition motif. (a.k.a. RRM, RBD, or RNP domain)	Polyadenylate-binding protein 2 OS=Drosophila pseudoobscura pseudoobscura (Fruit fly) PE=3 SV=1	R	General function prediction only	PREDICTED: nucleolar protein 12 [Bactrocera dorsalis]
LOC105229307	753	655	684	1415	1556	1333	20.8269	18.7877	18.6697	40.8701	44.5114	37.8234	4.79e-06	1.01344	up	[R]	General function prediction only	Molecular Function: GTPase activity (GO:0003924);; Molecular Function: GTP binding (GO:0005525);; Biological Process: GTP catabolic process (GO:0006184);; Biological Process: small GTPase mediated signal transduction (GO:0007264);; Cellular Component: membrane (GO:0016020);;	K17198|1.16322e-132|mde:101899294|ras-related and estrogen-regulated growth inhibitor-like protein-like; K17198 Ras-related and estrogen-regulated growth inhibitor-like protein (A)	--	--	--	Ras family;; Miro-like protein	Ras-related protein Rab-11C GN=rab11C OS=Dictyostelium discoideum (Slime mold) PE=1 SV=1	R	General function prediction only	PREDICTED: ras-related and estrogen-regulated growth inhibitor-like protein [Bactrocera dorsalis]
LOC105227343	113	91	72	186	172	209	0.536518	0.387148	0.314128	0.857575	0.74589	0.961758	0.00341798	1.01168	up	--	--	Molecular Function: receptor activity (GO:0004872);; Cellular Component: plasma membrane (GO:0005886);; Cellular Component: integral component of membrane (GO:0016021);; Cellular Component: axon (GO:0030424);; Cellular Component: growth cone (GO:0030426);; Biological Process: retinal ganglion cell axon guidance (GO:0031290);; Biological Process: photoreceptor cell axon guidance (GO:0072499);;	--	--	--	--	Thrombospondin type 1 domain	Coadhesin {ECO:0000303|PubMed:23765379} (Fragment) OS=Acropora millepora (Staghorn coral) PE=1 SV=1	S	Function unknown	PREDICTED: uncharacterized protein LOC105227343 [Bactrocera dorsalis]
LOC105222764	3894	3152	3618	7189	7144	7573	190.155	158.518	180.204	358.703	358.359	377.897	5.67e-07	1.01106	up	[O]	Posttranslational modification, protein turnover, chaperones	Molecular Function: endopeptidase activity (GO:0004175);; Molecular Function: ATP binding (GO:0005524);; Cellular Component: nucleus (GO:0005634);; Cellular Component: cytoplasm (GO:0005737);; Cellular Component: microtubule associated complex (GO:0005875);; Biological Process: cellular response to DNA damage stimulus (GO:0006974);; Cellular Component: proteasome regulatory particle, base subcomp…	K03066|0|mde:101889234|26S protease regulatory subunit 8-like; K03066 26S proteasome regulatory subunit T6 (A)	Proteasome (ko03050)	--	--	ATPase family associated with various cellular activities (AAA);; AAA domain (Cdc48 subfamily);; AAA domain (dynein-related subfamily);; AAA ATPase domain;; Holliday junction DNA helicase ruvB N-terminus	26S protease regulatory subunit 8 GN=Rpt6 OS=Drosophila melanogaster (Fruit fly) PE=1 SV=2	O	Posttranslational modification, protein turnover, chaperones	PREDICTED: 26S protease regulatory subunit 8-like [Ceratitis capitata]
LOC105224723	885	1037	709	1989	1636	1777	17.9714	22.0897	14.5958	42.9367	35.4869	38.9292	2.06e-06	1.01072	up	--	--	Cellular Component: endoplasmic reticulum (GO:0005783);; Molecular Function: procollagen-lysine 5-dioxygenase activity (GO:0008475);; Biological Process: lipopolysaccharide biosynthetic process (GO:0009103);; Molecular Function: transferase activity (GO:0016740);;	K11703|0|mde:101895701|glycosyltransferase 25 family member-like; K11703 collagen beta-1,O-galactosyltransferase [EC:2.4.1.50] (A)	Lysine degradation (ko00310);; Other types of O-glycan biosynthesis (ko00514)	--	--	Glycosyltransferase family 25 (LPS biosynthesis protein)	Glycosyltransferase 25 family member (Precursor) GN=GA16561 OS=Drosophila pseudoobscura pseudoobscura (Fruit fly) PE=3 SV=2	O	Posttranslational modification, protein turnover, chaperones	PREDICTED: glycosyltransferase 25 family member [Bactrocera dorsalis]
LOC105224675	3886	3734	4160	8884	7739	7553	40.1982	39.5466	42.737	93.5664	81.6154	79.6193	6.78e-07	1.00936	up	[L]	Replication, recombination and repair	Molecular Function: hydrolase activity (GO:0016787);; Molecular Function: organic cyclic compound binding (GO:0097159);; Molecular Function: heterocyclic compound binding (GO:1901363);;	--	--	--	--	Ribonuclease III domain;; Dicer dimerisation domain;; Ribonuclease-III-like;; DEAD/DEAH box helicase;; Helicase conserved C-terminal domain;; Type III restriction enzyme, res subunit;; Double-stranded RNA binding motif	Endoribonuclease dcr-1 GN=dcr-1 OS=Caenorhabditis elegans PE=1 SV=3	A	RNA processing and modification	PREDICTED: endoribonuclease Dicer [Bactrocera dorsalis]
LOC105223575	128	149	113	252	269	277	15.5088	19.8891	14.492	33.566	35.3965	36.4643	0.00114215	1.00613	up	--	--	Cellular Component: proteasome complex (GO:0000502);;	--	--	--	--	Uncharacterised conserved protein (DUF2372)	--	S	Function unknown	PREDICTED: uncharacterized protein LOC105223575 [Bactrocera dorsalis]
LOC105229574	3310	2643	2760	5988	5665	6181	62.2108	49.3192	51.4063	98.9838	94.6407	101.208	5.16e-07	1.00594	up	[GEPR]	Carbohydrate transport and metabolism;; Amino acid transport and metabolism;; Inorganic ion transport and metabolism;; General function prediction only	Molecular Function: secondary active organic cation transmembrane transporter activity (GO:0008513);; Cellular Component: integral component of membrane (GO:0016021);; Biological Process: transmembrane transport (GO:0055085);;	--	--	--	--	Sugar (and other) transporter;; Major Facilitator Superfamily	Organic cation transporter-like protein GN=Orct2 OS=Drosophila melanogaster (Fruit fly) PE=2 SV=2	R	General function prediction only	PREDICTED: organic cation transporter protein [Bactrocera dorsalis]
LOC105225221	212	158	162	390	350	348	2.05203	1.57436	1.58918	4.11174	3.66623	3.62499	0.000427912	1.00455	up	--	--	Biological Process: double-strand break repair via homologous recombination (GO:0000724);; Cellular Component: nucleus (GO:0005634);; Biological Process: imaginal disc development (GO:0007444);; Biological Process: response to gamma radiation (GO:0010332);; Biological Process: nucleosome organization (GO:0034728);; Biological Process: multicellular organism growth (GO:0035264);; Biological Proces…	K10750|7.11051e-139|mde:101901691|chromatin assembly factor 1 subunit A-B-like; K10750 chromatin assembly factor 1 subunit A (A)	--	--	--	Chromatin assembly factor 1 subunit A;; Chromatin assembly factor 1 complex p150 subunit, N-terminal	--	B	Chromatin structure and dynamics	PREDICTED: LOW QUALITY PROTEIN: chromatin assembly factor 1 subunit A-B [Bactrocera dorsalis]
LOC105230226	681	589	629	1289	1307	1283	21.1687	18.6499	19.4803	40.9877	41.6849	40.7997	8.86e-06	1.003	up	[MJ]	Cell wall/membrane/envelope biogenesis;; Translation, ribosomal structure and biogenesis	Molecular Function: mannose-1-phosphate guanylyltransferase activity (GO:0004475);; Molecular Function: GTP binding (GO:0005525);; Biological Process: GDP-mannose biosynthetic process (GO:0009298);;	K00966|0|mde:101892812|mannose-1-phosphate guanyltransferase beta-like; K00966 mannose-1-phosphate guanylyltransferase [EC:2.7.7.13] (A)	Fructose and mannose metabolism (ko00051);; Amino sugar and nucleotide sugar metabolism (ko00520)	--	--	Nucleotidyl transferase;; MobA-like NTP transferase domain;; Bacterial transferase hexapeptide (six repeats)	Mannose-1-phosphate guanyltransferase beta GN=GA10892 OS=Drosophila pseudoobscura pseudoobscura (Fruit fly) PE=3 SV=1	M	Cell wall/membrane/envelope biogenesis	PREDICTED: mannose-1-phosphate guanyltransferase beta [Bactrocera dorsalis]
LOC105222397	183	143	169	373	310	328	7.14423	5.53144	6.743	14.4417	12.0482	12.6915	0.000543015	1.00232	up	[J]	Translation, ribosomal structure and biogenesis	--	K03678|1.65048e-160|mde:101894278|exosome complex component RRP45-like; K03678 exosome complex component RRP45 (A)	RNA degradation (ko03018)	--	--	3' exoribonuclease family, domain 1;; 3' exoribonuclease family, domain 2	Putative exosome complex exonuclease RRP42 GN=exosc7 OS=Dictyostelium discoideum (Slime mold) PE=3 SV=1	J	Translation, ribosomal structure and biogenesis	PREDICTED: exosome complex component RRP45 [Bactrocera dorsalis]
LOC105223105	1498	1664	1699	740	878	851	46.5437	49.346	52.9529	21.9463	26.4545	25.5905	3.32e-06	-1.0044	down	[R]	General function prediction only	Cellular Component: lipid particle (GO:0005811);; Molecular Function: oxidoreductase activity (GO:0016491);; Biological Process: oxidation-reduction process (GO:0055114);;	K00109|0|dgr:Dgri_GH11599|GH11599 gene product from transcript GH11599-RA; K00109 2-hydroxyglutarate dehydrogenase [EC:1.1.99.2] (A)	Butanoate metabolism (ko00650)	--	--	FAD dependent oxidoreductase;; Malate:quinone oxidoreductase (Mqo)	L-2-hydroxyglutarate dehydrogenase, mitochondrial (Precursor) GN=CBG06643 OS=Caenorhabditis briggsae PE=3 SV=2	S	Function unknown	PREDICTED: L-2-hydroxyglutarate dehydrogenase, mitochondrial [Bactrocera dorsalis]
LOC105231825	511	759	633	298	338	329	17.3908	25.0222	21.6141	9.98475	11.1889	10.8994	8.01e-05	-1.00652	down	[IQR]	Lipid transport and metabolism;; Secondary metabolites biosynthesis, transport and catabolism;; General function prediction only	Molecular Function: oxidoreductase activity, acting on the CH-OH group of donors, NAD or NADP as acceptor (GO:0016616);; Biological Process: oxidation-reduction process (GO:0055114);;	--	--	--	--	short chain dehydrogenase;; Enoyl-(Acyl carrier protein) reductase;; KR domain	Uncharacterized oxidoreductase T05C12.3 GN=T05C12.3 OS=Caenorhabditis elegans PE=3 SV=1	Q	Secondary metabolites biosynthesis, transport and catabolism	PREDICTED: estradiol 17-beta-dehydrogenase 11 [Bactrocera dorsalis]
LOC105227535	3806	3395	3089	1852	1658	1707	75.4492	71.3281	62.2889	36.1474	31.1102	34.6372	4.59e-07	-1.00739	down	--	--	--	--	--	--	--	Ion channel regulatory protein UNC-93;; Major Facilitator Superfamily	--	S	Function unknown	PREDICTED: UNC93-like protein MFSD11 [Bactrocera dorsalis]
LOC105225361	702	1085	1000	491	439	481	23.457	35.2021	32.1724	16.7993	14.3202	15.5476	0.000180962	-1.00943	down	[Q]	Secondary metabolites biosynthesis, transport and catabolism	Molecular Function: electron carrier activity (GO:0009055);; Cellular Component: membrane (GO:0016020);; Molecular Function: oxidoreductase activity (GO:0016491);; Cellular Component: intracellular membrane-bounded organelle (GO:0043231);; Molecular Function: metal ion binding (GO:0046872);;	K15003|0|dvi:Dvir_GJ20171|GJ20171 gene product from transcript GJ20171-RA; K15003 cytochrome P450, family 9 [EC:1.14.-.-] (A)	--	--	--	Cytochrome P450	Probable cytochrome P450 9h1 GN=Cyp9h1 OS=Drosophila melanogaster (Fruit fly) PE=3 SV=1	Q	Secondary metabolites biosynthesis, transport and catabolism	PREDICTED: probable cytochrome P450 9h1 isoform X1 [Bactrocera dorsalis]
LOC105225842	1128	1640	1460	550	838	751	10.1349	15.0646	13.4967	5.62255	8.17858	7.42634	0.000103823	-1.00946	down	--	--	Biological Process: mRNA splicing, via spliceosome (GO:0000398);; Biological Process: pericardium morphogenesis (GO:0003344);; Molecular Function: mRNA binding (GO:0003729);; Molecular Function: aspartic-type endopeptidase activity (GO:0004190);; Molecular Function: receptor activity (GO:0004872);; Molecular Function: integrin binding (GO:0005178);; Cellular Component: nucleus (GO:0005634);; Cell…	K14944|0|mde:101897889|RNA-binding protein Nova-1-like; K14944 RNA-binding protein Nova (A)	--	--	--	KH domain;; KH domain;; KH domain;; KH domain	--	A	RNA processing and modification	PREDICTED: RNA-binding protein Nova-2 isoform X1 [Bactrocera dorsalis]
LOC105222525	509	589	467	262	270	260	23.5845	26.7042	21.5481	11.6043	12.0573	11.4943	0.000137231	-1.00958	down	--	--	Cellular Component: integral component of membrane (GO:0016021);;	--	--	--	--	Integral membrane protein DUF92	--	S	Function unknown	PREDICTED: transmembrane protein 19 [Bactrocera dorsalis]
LOC105223413	933	806	877	450	491	383	7.58107	6.37278	7.17712	3.54978	3.87551	3.04181	2.78e-05	-1.00997	down	--	--	Molecular Function: calcium ion binding (GO:0005509);; Cellular Component: integral component of plasma membrane (GO:0005887);; Cellular Component: microvillus (GO:0005902);; Biological Process: homophilic cell adhesion via plasma membrane adhesion molecules (GO:0007156);; Cellular Component: apical plasma membrane (GO:0016324);; Biological Process: calcium-dependent cell-cell adhesion via plasma…	--	--	--	--	Cadherin domain;; Cadherin-like	Cadherin-related tumor suppressor (Precursor) GN=ft OS=Drosophila melanogaster (Fruit fly) PE=1 SV=3	S	Function unknown	PREDICTED: cadherin-23 [Bactrocera dorsalis]
LOC105224953	359	399	380	185	198	192	9.23682	10.1455	9.86406	4.58496	4.89084	4.75359	0.000319387	-1.01205	down	[GEPR]	Carbohydrate transport and metabolism;; Amino acid transport and metabolism;; Inorganic ion transport and metabolism;; General function prediction only	--	--	--	--	--	Major Facilitator Superfamily;; Sugar (and other) transporter	Membrane transporter D1 OS=Leishmania donovani PE=3 SV=1	R	General function prediction only	PREDICTED: synaptic vesicle glycoprotein 2B-like [Bactrocera dorsalis]
LOC105228998	2208	2901	2561	1101	1432	1335	9.26842	11.909	10.3773	4.43689	5.81538	5.42153	5.56e-07	-1.01433	down	--	--	Molecular Function: actin binding (GO:0003779);; Molecular Function: phospholipid binding (GO:0005543);; Biological Process: actin filament organization (GO:0007015);; Biological Process: signal transduction (GO:0007165);; Biological Process: border follicle cell migration (GO:0007298);; Molecular Function: cytoskeletal adaptor activity (GO:0008093);; Biological Process: germ cell migration (GO:0…	--	--	--	--	IRSp53/MIM homology domain	--	S	Function unknown	PREDICTED: LOW QUALITY PROTEIN: uncharacterized protein LOC105228998 [Bactrocera dorsalis]
LOC105223784	2061	2330	2409	934	1227	1268	31.4993	34.8554	35.3261	14.2626	18.4412	19.1945	7.48e-07	-1.01458	down	--	--	Biological Process: neuron projection morphogenesis (GO:0048812);;	K16756|0|dvi:Dvir_GJ14082|GJ14082 gene product from transcript GJ14082-RA; K16756 coiled-coil domain-containing protein 64 (A)	--	--	--	--	Bicaudal D-related protein homolog OS=Drosophila melanogaster (Fruit fly) PE=2 SV=1	S	Function unknown	PREDICTED: bicaudal D-related protein homolog isoform X1 [Bactrocera dorsalis]
LOC105231526	14990	16241	15922	7868	7741	8165	636.768	683.036	692.078	325.836	318.537	334.619	2.41e-06	-1.0153	down	--	--	Molecular Function: actin binding (GO:0003779);; Molecular Function: calcium ion binding (GO:0005509);; Molecular Function: calcium-dependent phospholipid binding (GO:0005544);; Cellular Component: cell cortex (GO:0005938);; Biological Process: regulation of multivesicular body size involved in endosome transport (GO:0010797);; Cellular Component: endomembrane system (GO:0012505);; Biological Pro…	K17095|0|dme:Dmel_CG5730|AnxB9; Annexin B9; K17095 annexin A7/11 (A)	--	--	--	Annexin	Annexin B9 GN=AnxB9 OS=Drosophila melanogaster (Fruit fly) PE=2 SV=2	U	Intracellular trafficking, secretion, and vesicular transport	PREDICTED: annexin B9 isoform X2 [Bactrocera dorsalis]
LOC105229978	10177	10090	10182	5246	5208	4878	213.957	216.249	219.326	114.209	113.193	105.74	8.51e-07	-1.01731	down	[R]	General function prediction only	Molecular Function: GTP binding (GO:0005525);; Cellular Component: nucleolus (GO:0005730);; Biological Process: ribosome biogenesis (GO:0042254);;	K06943|0|mde:101892380|probable nucleolar GTP-binding protein 1-like; K06943 nucleolar GTP-binding protein (A)	Ribosome biogenesis in eukaryotes (ko03008)	--	--	Nucleolar GTP-binding protein 1 (NOG1);; NOGCT (NUC087) domain;; 50S ribosome-binding GTPase;; Ferrous iron transport protein B;; Miro-like protein;; Elongation factor Tu GTP binding domain	Probable nucleolar GTP-binding protein 1 GN=CG8801 OS=Drosophila melanogaster (Fruit fly) PE=2 SV=1	R	General function prediction only	PREDICTED: probable nucleolar GTP-binding protein 1 [Bactrocera dorsalis]
LOC105225769	5885	7534	6902	3258	3187	3777	213.783	273.184	254.635	117.211	114.211	134.577	4.29e-07	-1.01842	down	[C]	Energy production and conversion	Cellular Component: lipid particle (GO:0005811);; Biological Process: acetyl-CoA metabolic process (GO:0006084);; Molecular Function: 4-hydroxybutyrate CoA-transferase activity (GO:0008411);; Biological Process: neurogenesis (GO:0022008);;	--	--	--	--	Acetyl-CoA hydrolase/transferase C-terminal domain;; Acetyl-CoA hydrolase/transferase N-terminal domain	--	C	Energy production and conversion	PREDICTED: uncharacterized protein LOC105225769 [Bactrocera dorsalis]
LOC105231823	1481	973	1034	545	677	532	135.754	91.2396	100.217	50.9216	63.7292	49.8768	0.0011047	-1.01889	down	[IQR]	Lipid transport and metabolism;; Secondary metabolites biosynthesis, transport and catabolism;; General function prediction only	--	--	--	--	--	short chain dehydrogenase	3-ketodihydrosphingosine reductase (Precursor) GN=ksrA-2 OS=Dictyostelium discoideum (Slime mold) PE=3 SV=1	Q	Secondary metabolites biosynthesis, transport and catabolism	PREDICTED: short-chain dehydrogenase/reductase family 16C member 6 [Bactrocera dorsalis]
LOC105229098	14333	17243	14840	8119	7498	7701	41.842	50.2033	43.5468	24.0373	22.091	22.6681	2.04e-06	-1.02048	down	[Z]	Cytoskeleton	Molecular Function: actin binding (GO:0003779);; Molecular Function: phospholipid binding (GO:0005543);;	K06115|0|mde:101897032|spectrin beta chain, non-erythrocytic 5-like; K06115 spectrin beta (A)	--	--	--	Spectrin repeat;; Calponin homology (CH) domain;; Pleckstrin homology domain;; PH domain;; Variant SH3 domain;; CAMSAP CH domain;; Variant SH3 domain	Spectrin alpha chain GN=alpha-Spec OS=Drosophila melanogaster (Fruit fly) PE=1 SV=2	Z	Cytoskeleton	PREDICTED: spectrin alpha chain, non-erythrocytic 1 [Bactrocera dorsalis]
LOC105224876	834	1164	862	599	556	280	24.979	33.6365	26.0781	17.0446	16.0254	8.09269	0.00184451	-1.02263	down	--	--	--	--	--	--	--	UDP-glucoronosyl and UDP-glucosyl transferase	Putative UDP-glucuronosyltransferase ugt-58 (Precursor) GN=ugt-58 OS=Caenorhabditis elegans PE=3 SV=2	G	Carbohydrate transport and metabolism	PREDICTED: UDP-glucuronosyltransferase 2B33 isoform X1 [Bactrocera dorsalis]
LOC105224925	5198	5145	5412	2538	2655	2709	102.321	104.326	107.293	51.1624	52.303	53.3446	2.94e-07	-1.02285	down	--	--	Molecular Function: GTPase activity (GO:0003924);; Molecular Function: GTP binding (GO:0005525);; Cellular Component: mitochondrial outer membrane (GO:0005741);; Cellular Component: plasma membrane (GO:0005886);; Biological Process: GTP catabolic process (GO:0006184);; Biological Process: positive regulation of mitochondrial fusion (GO:0010636);; Cellular Component: integral component of membrane…	K06030|0|dmo:Dmoj_GI15189|Dmoj_Marf; GI15189 gene product from transcript GI15189-RA; K06030 mitofusin [EC:3.6.5.-] (A)	--	--	--	fzo-like conserved region;; Dynamin family;; 50S ribosome-binding GTPase	Transmembrane GTPase Marf GN=Marf OS=Drosophila melanogaster (Fruit fly) PE=1 SV=1	O	Posttranslational modification, protein turnover, chaperones	PREDICTED: transmembrane GTPase Marf isoform X2 [Bactrocera dorsalis]
LOC105223261	1275	1529	1401	741	605	761	44.0601	54.6499	47.9841	25.901	21.1111	26.3516	3.83e-06	-1.02438	down	[I]	Lipid transport and metabolism	Molecular Function: 1-acylglycerol-3-phosphate O-acyltransferase activity (GO:0003841);; Biological Process: metabolic process (GO:0008152);;	K13523|0|mde:101887958|1-acyl-sn-glycerol-3-phosphate acyltransferase delta-like; K13523 lysophosphatidic acid acyltransferase / lysophosphatidylinositol acyltransferase [EC:2.3.1.51 2.3.1.-] (A)	Glycerolipid metabolism (ko00561);; Glycerophospholipid metabolism (ko00564)	--	--	Acyltransferase	--	I	Lipid transport and metabolism	PREDICTED: 1-acyl-sn-glycerol-3-phosphate acyltransferase gamma-like [Bactrocera dorsalis]
LOC105231119	14655	16046	15258	5813	10105	7064	215.652	216.877	225.011	76.4044	133.61	94.1629	1.69e-06	-1.02627	down	--	--	--	--	--	--	--	--	--	213		PREDICTED: nascent polypeptide-associated complex subunit alpha, muscle-specific form [Bactrocera dorsalis]
LOC105233695	5749	5793	4950	2889	2611	2751	311.027	302.059	274.846	149.991	137.962	144.998	2.75e-07	-1.02644	down	--	--	Molecular Function: iron ion binding (GO:0005506);; Cellular Component: mitochondrial respiratory chain complex III (GO:0005750);; Cellular Component: lipid particle (GO:0005811);; Biological Process: mitochondrial electron transport, ubiquinol to cytochrome c (GO:0006122);; Molecular Function: heme binding (GO:0020037);; Molecular Function: electron transporter, transferring electrons within CoQ…	K00413|3.33896e-155|mde:101899786|cytochrome c1, heme protein, mitochondrial-like; K00413 ubiquinol-cytochrome c reductase cytochrome c1 subunit (A)	Oxidative phosphorylation (ko00190)	--	--	Cytochrome C1 family	Cytochrome c1, heme protein, mitochondrial (Precursor) GN=cyc1 OS=Dictyostelium discoideum (Slime mold) PE=3 SV=1	C	Energy production and conversion	PREDICTED: cytochrome c1, heme protein, mitochondrial [Bactrocera dorsalis]
LOC105222824	5174	4498	5111	2917	2066	2411	85.4715	78.1376	84.1615	51.3414	36.8084	42.4099	2.52e-07	-1.0277	down	[I]	Lipid transport and metabolism	Molecular Function: glycerol-3-phosphate O-acyltransferase activity (GO:0004366);; Cellular Component: mitochondrial outer membrane (GO:0005741);; Biological Process: plasma membrane organization (GO:0007009);; Biological Process: phospholipid biosynthetic process (GO:0008654);;	K00629|0|mde:101899063|glycerol-3-phosphate acyltransferase 1, mitochondrial-like; K00629 glycerol-3-phosphate O-acyltransferase 1/2 [EC:2.3.1.15] (A)	Glycerolipid metabolism (ko00561);; Glycerophospholipid metabolism (ko00564)	--	--	Acyltransferase	Probable glycerol-3-phosphate acyltransferase, mitochondrial (Precursor) GN=acl-6 OS=Caenorhabditis elegans PE=3 SV=1	I	Lipid transport and metabolism	PREDICTED: glycerol-3-phosphate acyltransferase 1, mitochondrial isoform X1 [Bactrocera dorsalis]
LOC105229750	2527	2514	2364	1135	1231	1333	88.2295	88.229	84.442	40.1232	43.6929	46.9173	4.18e-07	-1.02839	down	[C]	Energy production and conversion	Molecular Function: succinate-CoA ligase (GDP-forming) activity (GO:0004776);; Molecular Function: ATP binding (GO:0005524);; Cellular Component: lipid particle (GO:0005811);; Biological Process: tricarboxylic acid cycle (GO:0006099);; Cellular Component: succinate-CoA ligase complex (GDP-forming) (GO:0045244);;	K01900|0|mde:101898855|probable succinyl-CoA ligase [GDP-forming] subunit beta, mitochondrial-like; K01900 succinyl-CoA synthetase beta subunit [EC:6.2.1.4 6.2.1.5] (A)	Citrate cycle (TCA cycle) (ko00020);; Propanoate metabolism (ko00640);; Carbon metabolism (ko01200)	--	--	ATP-grasp domain;; CoA-ligase;; ATP-grasp domain;; Phosphoribosylglycinamide synthetase, ATP-grasp (A) domain	Probable succinyl-CoA ligase [GDP-forming] subunit beta, mitochondrial (Precursor) GN=C50F7.4 OS=Caenorhabditis elegans PE=3 SV=1	C	Energy production and conversion	PREDICTED: probable succinyl-CoA ligase [GDP-forming] subunit beta, mitochondrial [Bactrocera dorsalis]
LOC105230463	731	800	918	313	417	492	24.8649	26.3787	31.1461	9.97194	13.2483	15.6315	2.36e-05	-1.02981	down	[GEPR]	Carbohydrate transport and metabolism;; Amino acid transport and metabolism;; Inorganic ion transport and metabolism;; General function prediction only	Molecular Function: glucose transmembrane transporter activity (GO:0005355);; Cellular Component: integral component of membrane (GO:0016021);; Biological Process: transmembrane transport (GO:0055085);;	--	--	--	--	Sugar (and other) transporter;; Major Facilitator Superfamily	Facilitated trehalose transporter Tret1-2 homolog {ECO:0000250|UniProtKB:Q8MKK4} OS=Drosophila simulans (Fruit fly) PE=3 SV=1	R	General function prediction only	PREDICTED: facilitated trehalose transporter Tret1-2 homolog [Bactrocera dorsalis]
LOC105227740	673	961	736	370	410	400	10.2124	14.3422	10.9387	5.58019	6.10192	5.99674	2.48e-05	-1.03286	down	[I]	Lipid transport and metabolism	Biological Process: embryonic development via the syncytial blastoderm (GO:0001700);; Molecular Function: hydroxymethylglutaryl-CoA synthase activity (GO:0004421);; Biological Process: isoprenoid biosynthetic process (GO:0008299);; Biological Process: neurogenesis (GO:0022008);; Biological Process: lateral inhibition (GO:0046331);;	K01641|0|mde:101892992|hydroxymethylglutaryl-CoA synthase 1-like; K01641 hydroxymethylglutaryl-CoA synthase [EC:2.3.3.10] (A)	Synthesis and degradation of ketone bodies (ko00072);; Valine, leucine and isoleucine degradation (ko00280);; Butanoate metabolism (ko00650);; Terpenoid backbone biosynthesis (ko00900)	--	--	Hydroxymethylglutaryl-coenzyme A synthase C terminal;; Hydroxymethylglutaryl-coenzyme A synthase N terminal	Hydroxymethylglutaryl-CoA synthase 1 GN=HMGCS-1 OS=Blattella germanica (German cockroach) PE=2 SV=1	I	Lipid transport and metabolism	PREDICTED: hydroxymethylglutaryl-CoA synthase 1 [Bactrocera dorsalis]
LOC105223453	385	386	401	243	163	178	14.716	14.3583	15.4636	8.98027	6.05522	6.58634	0.00022044	-1.03321	down	--	--	Molecular Function: DNA binding (GO:0003677);; Biological Process: DNA repair (GO:0006281);; Biological Process: cation transport (GO:0006812);; Molecular Function: cation transmembrane transporter activity (GO:0008324);; Cellular Component: membrane (GO:0016020);; Biological Process: transmembrane transport (GO:0055085);;	--	--	--	--	Tricarboxylate carrier	Putative sideroflexin-1.1 GN=sfxn-1.1 OS=Caenorhabditis elegans PE=3 SV=1	R	General function prediction only	PREDICTED: sideroflexin-2 [Bactrocera dorsalis]
LOC105224277	8316	9577	8740	3712	4816	4707	134.511	148.923	143.947	55.5081	74.5575	70.8904	3.99e-07	-1.03556	down	--	--	Biological Process: protein lipidation (GO:0006497);; Cellular Component: Z disc (GO:0030018);; Biological Process: lateral inhibition (GO:0046331);;	--	--	--	--	BAG domain	BAG domain-containing protein Samui GN=Samui OS=Bombyx mori (Silk moth) PE=2 SV=1	T	Signal transduction mechanisms	PREDICTED: BAG domain-containing protein Samui isoform X1 [Bactrocera dorsalis]
LOC105226437	6378	7423	6636	3485	3250	3419	399.725	465.848	426.573	223.769	208.697	218.764	2.63e-07	-1.03645	down	--	--	Cellular Component: mitochondrial proton-transporting ATP synthase complex, catalytic core F(1) (GO:0000275);; Cellular Component: mitochondrial proton-transporting ATP synthase complex, coupling factor F(o) (GO:0000276);; Molecular Function: ATP binding (GO:0005524);; Cellular Component: lipid particle (GO:0005811);; Biological Process: phagocytosis (GO:0006909);; Molecular Function: hydrogen-ex…	K02127|2.05302e-142|mde:101893304|ATP synthase subunit b, mitochondrial-like; K02127 F-type H+-transporting ATPase subunit b (A)	Oxidative phosphorylation (ko00190)	--	--	Mitochondrial ATP synthase B chain precursor (ATP-synt_B)	ATP synthase subunit b, mitochondrial (Precursor) GN=ATPsyn-b OS=Drosophila melanogaster (Fruit fly) PE=2 SV=2	C	Energy production and conversion	PREDICTED: ATP synthase subunit b, mitochondrial [Bactrocera dorsalis]
LOC105224224	851	810	867	399	435	422	129.354	132.584	141.438	65.7372	71.3261	68.7785	1.88e-05	-1.03647	down	--	--	Cellular Component: integral component of membrane (GO:0016021);;	--	--	--	--	Hypoxia induced protein conserved region	--	S	Function unknown	PREDICTED: HIG1 domain family member 2A, mitochondrial [Bactrocera dorsalis]
LOC105228405	1556	1759	1526	776	792	836	205.286	250.142	218.816	110.512	111.314	117.557	1.59e-06	-1.03693	down	--	--	Cellular Component: mitochondrial respiratory chain complex I (GO:0005747);; Biological Process: mitochondrial electron transport, NADH to ubiquinone (GO:0006120);; Molecular Function: NADH dehydrogenase (ubiquinone) activity (GO:0008137);;	K03960|1.46891e-63|dse:Dsec_GM21569|GM21569 gene product from transcript GM21569-RA; K03960 NADH dehydrogenase (ubiquinone) 1 beta subcomplex subunit 4 (A)	Oxidative phosphorylation (ko00190)	--	--	NADH-ubiquinone oxidoreductase B15 subunit (NDUFB4)	--	C	Energy production and conversion	PREDICTED: uncharacterized protein LOC105228405 [Bactrocera dorsalis]
LOC105224511	289	258	280	167	104	140	9.34817	8.50342	9.13545	5.39345	3.41916	4.43653	0.00065393	-1.03701	down	--	--	--	--	--	--	--	--	--	331		PREDICTED: uncharacterized protein LOC105224511 isoform X1 [Bactrocera dorsalis]
LOC105233469	1481	1541	1510	723	733	794	146.973	150.547	152.562	72.1405	73.5555	79.4903	2.08e-06	-1.03746	down	--	--	Cellular Component: mitochondrial respiratory chain complex I (GO:0005747);; Biological Process: mitochondrial electron transport, NADH to ubiquinone (GO:0006120);; Molecular Function: NADH dehydrogenase (ubiquinone) activity (GO:0008137);;	K03964|9.8521e-89|mde:101898497|NADH dehydrogenase [ubiquinone] 1 beta subcomplex subunit 8, mitochondrial-like; K03964 NADH dehydrogenase (ubiquinone) 1 beta subcomplex subunit 8 (A)	Oxidative phosphorylation (ko00190)	--	--	NADH-ubiquinone oxidoreductase ASHI subunit (CI-ASHI or NDUFB8)	--	C	Energy production and conversion	PREDICTED: NADH dehydrogenase [ubiquinone] 1 beta subcomplex subunit 8, mitochondrial [Bactrocera dorsalis]
LOC105224959	520	711	653	271	261	403	3.80715	5.15187	4.87134	1.94097	1.8554	2.88491	4.87e-05	-1.03765	down	[T]	Signal transduction mechanisms	Molecular Function: receptor signaling protein tyrosine phosphatase activity (GO:0004728);; Molecular Function: transmembrane receptor protein tyrosine phosphatase activity (GO:0005001);; Cellular Component: plasma membrane (GO:0005886);; Biological Process: central nervous system development (GO:0007417);; Biological Process: open tracheal system development (GO:0007424);; Biological Process: lo…	K05694|0|mde:101893254|tyrosine-protein phosphatase 10D-like; K05694 receptor-type tyrosine-protein phosphatase beta [EC:3.1.3.48] (A)	--	--	--	Fibronectin type III domain;; Protein-tyrosine phosphatase;; Interferon-alpha/beta receptor, fibronectin type III;; Tissue factor;; Fibronectin type III domain	Tyrosine-protein phosphatase 10D (Precursor) GN=Ptp10D OS=Drosophila melanogaster (Fruit fly) PE=1 SV=4	T	Signal transduction mechanisms	PREDICTED: LOW QUALITY PROTEIN: tyrosine-protein phosphatase 10D [Bactrocera dorsalis]
LOC105233302	282	283	307	157	152	124	17.2053	17.4837	18.8979	9.75367	9.42963	7.65997	0.000529478	-1.03773	down	--	--	Biological Process: entrainment of circadian clock by photoperiod (GO:0043153);; Biological Process: locomotor rhythm (GO:0045475);;	K10281|2.75835e-136|mde:101894073|F-box/LRR-repeat protein 15-like; K10281 F-box and leucine-rich repeat protein 15 (A)	--	--	--	Leucine Rich repeat	Uncharacterized F-box/LRR-repeat protein C02F5.7 GN=C02F5.7 OS=Caenorhabditis elegans PE=3 SV=3	R	General function prediction only	PREDICTED: F-box/LRR-repeat protein 15 isoform X1 [Bactrocera dorsalis]
[truncated: 1,320 more rows]
