# Supplementary material for: RNA-seq analysis of gene expression changes during pupariation in Bactrocera dorsalis (Hendel) (Diptera: Tephritidae)
Source: BMC Genomics. 2018 Sep 21;19:693. doi: 10.1186/s12864-018-5077-z (PMC6150976; doi:10.1186/s12864-018-5077-z)
Supplement: Supplementary file 12 — Table S6. The detail FPKM value of 20-hydroxyecdysone biosynthesis and signaling related genes during the pupariation in Bactrocera dorsalis. (XLSX 12 kb) [file 12864_2018_5077_MOESM12_ESM.xlsx]

## Sheet: Sheet1
Table S6 The detail FPKM vaule of 20-hydroxyecdysone biosynthesis and signaling related genes during the pupariation in Bactrocera dorsalis.
#ID	WS-1_FPKM	WS-2_FPKM	WS-3_FPKM	LWS-1_FPKM	LWS-2_FPKM	LWS-3_FPKM	WPS-1_FPKM	WPS-2_FPKM	WPS-3_FPKM	NR_annotation
LOC105224875	11.0427	8.84264	11.246	5.19658	3.82264	5.30893	5.51735	4.29474	4.85489	PREDICTED: cytochrome P450 302a1, mitochondrial
LOC105224923	7.22036	6.99229	5.03778	1.58924	2.02114	1.88061	2.71119	2.58863	1.70861	PREDICTED: cytochrome P450 306a1 [Bactrocera dorsalis]
LOC105225301	12.7158	10.2336	6.80656	4.20648	6.01932	3.48519	5.57582	4.73868	3.4728	PREDICTED: cytochrome P450 307a1-like [Bactrocera dorsalis]
LOC105225924	101.57	155.075	135.988	15.0991	13.9906	14.776	4.30356	12.6898	6.65253	PREDICTED: cytochrome P450 314a1 [Bactrocera dorsalis]
LOC105232707	24.1898	10.589	12.7537	8.87487	9.65883	8.51119	10.9972	16.4252	18.9094	PREDICTED: cytochrome P450 315a1, mitochondrial [Bactrocera dorsalis]
LOC105225648	23.4697	23.5235	23.0723	21.722	21.5197	20.5566	22.5242	19.3779	23.5585	PREDICTED: protein ultraspiracle [Bactrocera dorsalis]
LOC105225270	91.9947	82.2953	75.1304	49.8635	52.1134	47.3002	29.0042	24.3512	21.6485	PREDICTED: ecdysone-induced protein 74 [Bactrocera dorsalis]
LOC105227428	119.244	167.291	101.568	24.9831	14.1519	27.3053	23.6611	55.5839	65.0435	PREDICTED: ecdysone-induced protein 75 [Bactrocera dorsalis]
LOC105227983	29.3579	22.3371	22.2644	50.0563	51.4331	48.7347	31.4973	37.7399	38.8455	PREDICTED: ecdysone-induced protein 78C [Bactrocera dorsalis]
LOC105228582	0.0364829	0.00617017	0.00548655	0.333924	0.396284	0.347606	0.153203	0.187895	0.154646	PREDICTED: hormone receptor 4 [Bactrocera dorsalis]
LOC105223401	13.0803	20.4061	11.9398	5.65861	5.20143	5.38977	8.4287	5.03708	6.90286	PREDICTED: nuclear hormone receptor FTZ-F1 beta [Bactrocera dorsalis]
LOC105222813	13.4002	15.2623	14.8743	27.5453	31.3666	26.2552	16.2715	20.7069	17.8145	PREDICTED: broad-complex core protein [Bactrocera dorsalis]
